# Supplementary material for: The Discovery, Characterization, and Quantification of Bioactive Peptides Contained in Palbio Porcine Intestinal Mucosa Hydrolysate Products
Source: Int J Mol Sci. 2025 Jul 11;26(14):6656. doi: 10.3390/ijms26146656 (PMC12294386; doi:10.3390/ijms26146656)
Supplement: Supplementary file 1 [file ijms-26-06656-s001.zip]

Archive with 7 entries (7 files):
- suppl.table_S1.xlsx
- suppl.table_S2_RF_P62_antimicrobial.xlsx
- suppl.table_S3_RF_PHP_antimicrobial.xlsx
- suppl.table_S4_RF_P62_antioxidant.xlsx
- suppl.table_S5_RF_PHP_antioxidant.xlsx
- suppl.table_S6_RF_P62_antiviral.xlsx
- suppl.table_S7_RF_PHP_antiviral.xlsx
