# Supplementary material for: The Discovery, Characterization, and Quantification of Bioactive Peptides Contained in Palbio Porcine Intestinal Mucosa Hydrolysate Products
Source: Int J Mol Sci. 2025 Jul 11;26(14):6656. doi: 10.3390/ijms26146656 (PMC12294386; doi:10.3390/ijms26146656)
Supplement: Supplementary file 1 [file ijms-26-06656-s001.zip › suppl.table_S1.xlsx]

## Sheet: PEAKS_output
Peptide	-10lgP	Mass	Length	ppm	m/z	RT	Area 10H	Area 10L	Area 10M	Area 4H	Area 4L	Area 4M	Fraction	Scan	Source File	#Feature	#Feature 10H	#Feature 10L	#Feature 10M	#Feature 4H	#Feature 4L	#Feature 4M	Accession	PTM	AScore	Found By	3842_CT_BSAU003_10_L	3842_CT_BSAU003_10_M	3842_CT_BSAU003_10_H	3842_CT_BSAU003_4_H	3842_CT_BSAU003_4_L	3842_CT_BSAU003_4_M	Peptide2
GKHQQEEENEGGSILSGFTLEFLEHAFSVDK	125.56	3461.64	31	-1	1154.89	71.55	3595600	8603500	9662500				2	F2:21274	3842_CT_BSAU003_10_L.raw	0	3	1	3	0	0	0	tr|A0A0R0KKD6|A0A0R0KKD6_SOYBN			PEAKS DB	17	8	9	0	0	0	GKHQQEEENEGGSILSGFTLEFLEHAFSVDK
HQQEEENEGGSILSGFTLEFLEHAFSVDK	125.34	3276.52	29	-5.3	1639.26	71.6	6067100	21552000	10403000				10	F10:36346	3842_CT_BSAU003_8_H.raw	0	2	7	2	0	0	0	tr|A0A0R0KKD6|A0A0R0KKD6_SOYBN			PEAKS DB	15	4	4	0	0	0	HQQEEENEGGSILSGFTLEFLEHAFSVDK
GISDESLVVSSVQHQSTLELSEAGVEAAAATSTAM(+15.99)SR	124.15	3733.8	37	0.2	1245.61	59.17	0			130020			4	F4:29059	3842_CT_BSAU003_1_H.raw	0	0	0	0	1	0	0	tr|A0A480RY26|A0A480RY26_PIG:tr|A0A287B9B3|A0A287B9B3_PIG:tr|A0A480JWW5|A0A480JWW5_PIG:tr|A0A481BY58|A0A481BY58_PIG	Oxidation (M)	M35:Oxidation (M):1000.00	PEAKS DB	0	0	1	1	0	0	GISDESLVVSSVQHQSTLELSEAGVEAAAATSTAMSR
GISDESLVVSSVQHQSTLELSEAGVEAAAATSTAMSR	120.82	3717.8	37	0.1	1240.27	63.82				94379	328980	0	4	F4:32493	3842_CT_BSAU003_1_H.raw	0	0	0	0	1	2	0	tr|A0A480RY26|A0A480RY26_PIG:tr|A0A287B9B3|A0A287B9B3_PIG:tr|A0A480JWW5|A0A480JWW5_PIG:tr|A0A481BY58|A0A481BY58_PIG			PEAKS DB	0	0	0	1	3	1	GISDESLVVSSVQHQSTLELSEAGVEAAAATSTAMSR
FASDVFSTNFKDPGAAVVFINDYVK	120.56	2750.36	25	0.7	1376.19	65.93				30517			4	F4:33589	3842_CT_BSAU003_1_H.raw	0	0	0	0	1	0	0	tr|A0A480SK60|A0A480SK60_PIG			PEAKS DB	0	0	0	2	0	0	FASDVFSTNFKDPGAAVVFINDYVK
HNIGQTSSPDIYNPQAGSVTTATSLDFPALSWLR	120.47	3643.79	34	0.1	1215.6	68.7	9299900	26184000	11649000				3	F3:25448	3842_CT_BSAU003_10_M.raw	0	5	14	6	0	0	0	tr|A0A0R0KKD6|A0A0R0KKD6_SOYBN			PEAKS DB	69	28	23	0	0	0	HNIGQTSSPDIYNPQAGSVTTATSLDFPALSWLR
VESEGGLIETWNSQHPELQC(+57.02)AGVTVSK	119.57	2954.41	27	0.4	1478.21	49.19	150510						10	F10:21882	3842_CT_BSAU003_8_H.raw	0	1	0	0	0	0	0	tr|A0A0R0GMV1|A0A0R0GMV1_SOYBN	Carbamidomethylation	C20:Carbamidomethylation:1000.00	PEAKS DB	0	0	3	0	0	0	VESEGGLIETWNSQHPELQCAGVTVSK
TNDTPMIGTLAGANSLLNALPEEVIQHTFNLK	118.89	3421.76	32	-6.6	1141.58	74.22	2684100	8958700	3927300				10	F10:38085	3842_CT_BSAU003_8_H.raw	0	3	8	2	0	0	0	tr|A0A0R0KKD6|A0A0R0KKD6_SOYBN			PEAKS DB	22	4	4	0	0	0	TNDTPMIGTLAGANSLLNALPEEVIQHTFNLK
TNDTPM(+15.99)IGTLAGANSLLNALPEEVIQHTFNLK	118.24	3437.75	32	-0.2	1146.92	72.13	3262000	7589000	4469000				3	F3:27115	3842_CT_BSAU003_10_M.raw	0	2	4	1	0	0	0	tr|A0A0R0KKD6|A0A0R0KKD6_SOYBN	Oxidation (M)	M6:Oxidation (M):1000.00	PEAKS DB	12	2	4	0	0	0	TNDTPMIGTLAGANSLLNALPEEVIQHTFNLK
GKQQEEENEGSNILSGFAPEFLK	117.31	2550.22	23	0.2	1276.12	59.41	1143200	2028200	891440				10	F10:28103	3842_CT_BSAU003_8_H.raw	0	1	1	1	0	0	0	tr|A0A0R0KRW0|A0A0R0KRW0_SOYBN			PEAKS DB	1	1	1	0	0	0	GKQQEEENEGSNILSGFAPEFLK
YDDFFLSSTQAQQSYLQGFSHNILETSFHSEFEEINR	116.36	4414.01	37	0.3	1472.34	81.38	42468000	99477000	54563000				10	F10:42152	3842_CT_BSAU003_8_H.raw	0	8	3	3	0	0	0	tr|O22121|O22121_SOYBN:tr|Q93VL9|Q93VL9_SOYBN			PEAKS DB	45	35	26	0	0	0	YDDFFLSSTQAQQSYLQGFSHNILETSFHSEFEEINR
FASDVFSTNFKDPEAAIVFINDYVK	116.18	2836.4	25	-5	1419.2	67.96				221990	442150	180110	10	F10:33985	3842_CT_BSAU003_8_H.raw	0	0	0	0	1	1	1	tr|F1SCC9|F1SCC9_PIG			PEAKS DB	0	0	0	1	2	1	FASDVFSTNFKDPEAAIVFINDYVK
LGEHNIDVLEGNEQFINAAK	115.1	2210.1	20	-0.5	1106.06	49.68	161810000			69668000			4	F4:22988	3842_CT_BSAU003_1_H.raw	0	2	0	0	2	0	0	tr|A0A287B5W2|A0A287B5W2_PIG:tr|C5IWV5|C5IWV5_PIG			PEAKS DB	0	0	6	8	0	0	LGEHNIDVLEGNEQFINAAK
VFSDEADLSGVTEEQPLKLSK	115.06	2291.15	21	-0.1	1146.58	49.63	5363000			4402000			4	F4:23015	3842_CT_BSAU003_1_H.raw	0	2	0	0	3	0	0	>tr|A0A480R5S0|A0A480R5S0_PIG:>tr|F1SCF0|F1SCF0_PIG:>tr|A0A480U5C4|A0A480U5C4_PIG:>tr|A0A480PDI5|A0A480PDI5_PIG:>tr|A0A480U1J8|A0A480U1J8_PIG:>tr|A0A480Q4G4|A0A480Q4G4_PIG:>tr|A0A480RSG2|A0A480RSG2_PIG:>tr|A0A480E3L6|A0A480E3L6_PIG:>tr|A0A480R0Q0|A0A480R0Q0_PIG:>tr|A0A480SFE4|A0A480SFE4_PIG:>tr|A0A480Q8G7|A0A480Q8G7_PIG:>tr|A0A480JMF2|A0A480JMF2_PIG:>tr|A0A480RXW5|A0A480RXW5_PIG:>tr|A0A480R0R0|A0…			PEAKS DB	0	0	3	4	0	0	VFSDEADLSGVTEEQPLKLSK
RGQLLVVPQNFVVAEQGGEQGLEYVVFK	113.65	3102.65	28	-2.9	1552.33	63.1	1265700	4193700	1712000				10	F10:30914	3842_CT_BSAU003_8_H.raw	0	1	1	1	0	0	0	tr|A0A0R0GMV1|A0A0R0GMV1_SOYBN			PEAKS DB	6	3	2	0	0	0	RGQLLVVPQNFVVAEQGGEQGLEYVVFK
FREGDLIAVPTGVAWWMYNNEDTPVVAVSIIDTNSLENQLDQMPR	112.8	5103.47	45	-0.2	1276.88	81.02		768910	439680				10	F10:41918	3842_CT_BSAU003_8_H.raw	0	0	1	1	0	0	0	tr|A0A0R0KKD6|A0A0R0KKD6_SOYBN:tr|A0A0R0KRW0|A0A0R0KRW0_SOYBN			PEAKS DB	2	2	0	0	0	0	FREGDLIAVPTGVAWWMYNNEDTPVVAVSIIDTNSLENQLDQMPR
DLDIFLSSVDINEGALLLPHFNSK	111.98	2656.37	24	-0.2	1329.19	74.6	9413600	11298000	22712000				10	F10:38319	3842_CT_BSAU003_8_H.raw	0	3	27	16	0	0	0	tr|O22121|O22121_SOYBN:tr|Q93VL9|Q93VL9_SOYBN:tr|F8WQS1|F8WQS1_SOYBN:tr|C6T9L1|C6T9L1_SOYBN			PEAKS DB	77	30	11	0	0	0	DLDIFLSSVDINEGALLLPHFNSK
IVQFQSKPNTILLPHHADADFLLFVLSGR	111.32	3275.78	29	-3.9	1092.93	64.13	21499000	75191000	37899000				10	F10:31353	3842_CT_BSAU003_8_H.raw	0	10	18	13	0	0	0	tr|O22121|O22121_SOYBN:tr|Q93VL9|Q93VL9_SOYBN:tr|F8WQS1|F8WQS1_SOYBN:tr|C6T9L1|C6T9L1_SOYBN			PEAKS DB	63	38	41	0	0	0	IVQFQSKPNTILLPHHADADFLLFVLSGR
AIVILVINEGDANIELVGLKEQQQEQQQEEQPLEVR	111.15	4099.14	36	2.2	1025.8	64.8	8954500	25499000	6563800				3	F3:24058	3842_CT_BSAU003_10_M.raw	0	5	4	2	0	0	0	tr|F7J075|F7J075_SOYBN:tr|Q39853|Q39853_SOYBN			PEAKS DB	37	25	22	0	0	0	AIVILVINEGDANIELVGLKEQQQEQQQEEQPLEVR
LRQNIGQNSSPDIYNPQAGSITTATSLDFPALWLLK	111.14	3929.03	36	-0.1	1310.68	71.47	781460	1147700	1651600				3	F3:26761	3842_CT_BSAU003_10_M.raw	0	1	1	2	0	0	0	tr|A0A0R0KRW0|A0A0R0KRW0_SOYBN			PEAKS DB	2	3	1	0	0	0	LRQNIGQNSSPDIYNPQAGSITTATSLDFPALWLLK
FREGDLIAVPTGVAWWMYNNEDTPVVAVSIIDTNSLENQLDQM(+15.99)PR	111.08	5119.47	45	-2.1	1280.87	81.11	681260	1683400	1076200				10	F10:41973	3842_CT_BSAU003_8_H.raw	0	1	1	2	0	0	0	tr|A0A0R0KKD6|A0A0R0KKD6_SOYBN:tr|A0A0R0KRW0|A0A0R0KRW0_SOYBN	Oxidation (M)	M43:Oxidation (M):213.38	PEAKS DB	2	2	1	0	0	0	FREGDLIAVPTGVAWWMYNNEDTPVVAVSIIDTNSLENQLDQMPR
KFYQAEMEELDFVNTTEESRK	110.82	2593.2	21	0	865.408	49.81	0						4	F4:23474	3842_CT_BSAU003_1_H.raw	0	0	0	0	0	0	0	tr|I3LCP8|I3LCP8_PIG:tr|A0A480W1Z5|A0A480W1Z5_PIG			PEAKS DB	0	0	1	0	0	0	KFYQAEMEELDFVNTTEESRK
VFTHEADLSGVTGDNKLGVSK	110.5	2173.1	21	-0.8	725.374	40.17	14204000			0			4	F4:17022	3842_CT_BSAU003_1_H.raw	0	3	0	0	0	0	0	tr|A0A481AYQ5|A0A481AYQ5_PIG:tr|A0A481C109|A0A481C109_PIG:tr|A0A480QA09|A0A480QA09_PIG			PEAKS DB	0	0	5	1	0	0	VFTHEADLSGVTGDNKLGVSK
DLDVFLSVVDMNEGALFLPHFNSK	110.13	2706.34	24	-4.6	1354.17	73.67	2905900	9538800	4129600				10	F10:37706	3842_CT_BSAU003_8_H.raw	0	2	4	3	0	0	0	tr|Q948Y0|Q948Y0_SOYBN:tr|Q0MUU5|Q0MUU5_SOYBN			PEAKS DB	10	5	3	0	0	0	DLDVFLSVVDMNEGALFLPHFNSK
TNDRPSIGNLAGANSLLNALPEEVIQHTFNLK	110.05	3445.8	32	-6.4	1149.6	69.48	6553700	32823000	14099000				10	F10:34893	3842_CT_BSAU003_8_H.raw	0	3	12	3	0	0	0	tr|A0A0R0KRW0|A0A0R0KRW0_SOYBN			PEAKS DB	30	10	3	0	0	0	TNDRPSIGNLAGANSLLNALPEEVIQHTFNLK
DLDIFLSIVDMNEGALLLPHFNSK	109.86	2700.38	24	-5.7	1351.19	73.13	4565800	14329000	6706000				10	F10:37359	3842_CT_BSAU003_8_H.raw	0	5	4	3	0	0	0	tr|F7J075|F7J075_SOYBN:tr|Q948X9|Q948X9_SOYBN:tr|Q39853|Q39853_SOYBN			PEAKS DB	13	3	6	0	0	0	DLDIFLSIVDMNEGALLLPHFNSK
IVDLVDELDKDTVFALVNYIFFK	109.84	2715.44	23	-0.7	1358.73	74.79		33609		71813			10	F10:38462	3842_CT_BSAU003_8_H.raw	0	0	1	0	1	0	0	tr|A0A481CMM1|A0A481CMM1_PIG			PEAKS DB	2	0	0	1	0	0	IVDLVDELDKDTVFALVNYIFFK
FVQDAHELYHSEAFPTNFQDLEAAR	109.32	2934.36	25	-0.7	1468.18	52.11	10185000			5930300			4	F4:24614	3842_CT_BSAU003_1_H.raw	0	2	0	0	2	0	0	tr|A0A481AYQ5|A0A481AYQ5_PIG:tr|Q9GMA6|Q9GMA6_PIG:tr|A0A480SMR4|A0A480SMR4_PIG			PEAKS DB	0	0	3	4	0	0	FVQDAHELYHSEAFPTNFQDLEAAR
TPVDPHAIVPSNTDFAFSLYK	109.29	2318.16	21	0.4	1160.09	57.83	12476000			8383000		129840	4	F4:28218	3842_CT_BSAU003_1_H.raw	0	2	0	0	2	0	1	>tr|A0A287ARJ8|A0A287ARJ8_PIG:>tr|A0A480U7W0|A0A480U7W0_PIG:>tr|A0A480Q952|A0A480Q952_PIG:>tr|A0A287AT48|A0A287AT48_PIG:>tr|A0A480T350|A0A480T350_PIG:>tr|A0A480QBT1|A0A480QBT1_PIG:>tr|A0A481C5Y9|A0A481C5Y9_PIG:>tr|A0A481CSY3|A0A481CSY3_PIG:>tr|A0A480TZP2|A0A480TZP2_PIG:>tr|A0A480Q2B8|A0A480Q2B8_PIG:>tr|A0A480QBV6|A0A480QBV6_PIG:>tr|A0A480P138|A0A480P138_PIG:>tr|F1SCD0|F1SCD0_PIG:>tr|A0A480SUL4|A0…			PEAKS DB	0	0	5	3	0	1	TPVDPHAIVPSNTDFAFSLYK
ANLSGITDTTPLYVSQVAHSAVLDVDEEGTEGAASTGVVIER	108.41	4271.11	42	-0.3	1424.71	64.71					0		4	F4:32764	3842_CT_BSAU003_1_H.raw	0	0	0	0	0	0	0	>tr|F1SCC7|F1SCC7_PIG:>tr|A0A481AYC2|A0A481AYC2_PIG:>tr|A0A287BM11|A0A287BM11_PIG			PEAKS DB	0	0	0	0	1	0	ANLSGITDTTPLYVSQVAHSAVLDVDEEGTEGAASTGVVIER
RPSYTNAPQEIYIQQGSGIFGMIFPGC(+57.02)PSTFEEPQQK	108.3	4201.99	37	-4.1	1401.66	65.35		0					10	F10:32319	3842_CT_BSAU003_8_H.raw	0	0	0	0	0	0	0	tr|A0A0R0EZ76|A0A0R0EZ76_SOYBN	Carbamidomethylation	C27:Carbamidomethylation:1000.00	PEAKS DB	1	0	0	0	0	0	RPSYTNAPQEIYIQQGSGIFGMIFPGCPSTFEEPQQK
NGLHLPSYSPYPQMIIVVQGK	108.17	2340.23	21	-0.3	1171.12	57.14	283650						10	F10:26944	3842_CT_BSAU003_8_H.raw	0	1	0	0	0	0	0	tr|A0A0R0GMV1|A0A0R0GMV1_SOYBN			PEAKS DB	0	0	2	0	0	0	NGLHLPSYSPYPQMIIVVQGK
FREGDLIAVPTGVAWWM(+15.99)YNNEDTPVVAVSIIDTNSLENQLDQMPR	108.09	5119.47	45	-4.9	1707.49	71.4			0				10	F10:36209	3842_CT_BSAU003_8_H.raw	0	0	0	0	0	0	0	tr|A0A0R0KKD6|A0A0R0KKD6_SOYBN:tr|A0A0R0KRW0|A0A0R0KRW0_SOYBN	Oxidation (M)	M17:Oxidation (M):213.38	PEAKS DB	0	1	0	0	0	0	FREGDLIAVPTGVAWWMYNNEDTPVVAVSIIDTNSLENQLDQMPR
AIVVLVINEGEANIELVGIKEQQQR	108.08	2761.53	25	-0.8	1381.77	61.8	3704300	6262600	3774900				10	F10:30111	3842_CT_BSAU003_8_H.raw	0	6	7	6	0	0	0	tr|Q948Y0|Q948Y0_SOYBN:tr|Q0MUU5|Q0MUU5_SOYBN			PEAKS DB	23	13	23	0	0	0	AIVVLVINEGEANIELVGIKEQQQR
VLEELHKAEDSLLAADEAAAK	107.78	2222.14	21	-0.3	741.721	41.97	292270						4	F4:18192	3842_CT_BSAU003_1_H.raw	0	1	0	0	0	0	0	tr|A0A287BCP0|A0A287BCP0_PIG:tr|A0A480VYS2|A0A480VYS2_PIG:tr|A0A287A6T5|A0A287A6T5_PIG:tr|A0A480VZ68|A0A480VZ68_PIG:tr|A0A480MYL2|A0A480MYL2_PIG:tr|A0A480EJU7|A0A480EJU7_PIG:tr|A0A286ZRE1|A0A286ZRE1_PIG:tr|A0A480VWR1|A0A480VWR1_PIG:tr|A0A481CDB8|A0A481CDB8_PIG:tr|A0A480VEH3|A0A480VEH3_PIG			PEAKS DB	0	0	1	0	0	0	VLEELHKAEDSLLAADEAAAK
KFYQAEMEELDFVNTTEESR	107.75	2465.11	20	0.2	1233.56	52.66	3248800			138480			4	F4:24946	3842_CT_BSAU003_1_H.raw	0	1	0	0	1	0	0	tr|I3LCP8|I3LCP8_PIG:tr|A0A480W1Z5|A0A480W1Z5_PIG			PEAKS DB	0	0	3	1	0	0	KFYQAEMEELDFVNTTEESR
AVLDVGEEGTEAAAATGIAM(+15.99)M(+15.99)	107.7	2037.92	21	-0.9	1019.97	49.27	30058000			37418000		1414300	4	F4:23134	3842_CT_BSAU003_1_H.raw	0	3	0	0	3	0	1	tr|F1SCC9|F1SCC9_PIG	Oxidation (M)	M20:Oxidation (M):1000.00;M21:Oxidation (M):1000.00	PEAKS DB	0	0	8	8	0	1	AVLDVGEEGTEAAAATGIAMM
EQTEGKIPELLASGVVDSATK	107.62	2171.13	21	0.2	1086.57	52.7	51382000			18275000			4	F4:24950	3842_CT_BSAU003_1_H.raw	0	4	0	0	2	0	0	tr|A0A287B7P2|A0A287B7P2_PIG:tr|F2Z5B1|F2Z5B1_PIG			PEAKS DB	0	0	8	6	0	0	EQTEGKIPELLASGVVDSATK
IITHPNFNGNTLDNDIMLIK	107.6	2282.17	20	-0.6	1142.09	56.17	3713500			1162300			4	F4:27179	3842_CT_BSAU003_1_H.raw	0	2	0	0	1	0	0	tr|A0A287B5W2|A0A287B5W2_PIG:tr|C5IWV5|C5IWV5_PIG			PEAKS DB	0	0	4	2	0	0	IITHPNFNGNTLDNDIMLIK
SSSKGGDVHQGFQNLLTEVNR	107.56	2272.12	21	0.9	1137.07	47.02	171810						4	F4:21386	3842_CT_BSAU003_1_H.raw	0	1	0	0	0	0	0	tr|I3LCP8|I3LCP8_PIG:tr|A0A480W1Z5|A0A480W1Z5_PIG			PEAKS DB	0	0	1	0	0	0	SSSKGGDVHQGFQNLLTEVNR
AVLDVGEEGTEAAAATGIEMR	107.42	2089	21	0.2	1045.51	51.42	122280						4	F4:24177	3842_CT_BSAU003_1_H.raw	0	1	0	0	0	0	0	>tr|A0A481AVB1|A0A481AVB1_PIG:>tr|A0A480SLS6|A0A480SLS6_PIG			PEAKS DB	0	0	1	0	0	0	AVLDVGEEGTEAAAATGIEMR
VLFGEEEEQRQQEGVIVELSK	107.08	2445.24	21	-0.1	1223.63	50.15	60554000	136580000	81798000				10	F10:22495	3842_CT_BSAU003_8_H.raw	0	4	26	20	0	0	0	tr|O22121|O22121_SOYBN:tr|Q93VL9|Q93VL9_SOYBN:tr|F8WQS1|F8WQS1_SOYBN:tr|C6T9L1|C6T9L1_SOYBN			PEAKS DB	107	79	96	0	0	0	VLFGEEEEQRQQEGVIVELSK
AFLEVNEEGSEAAASTTIGIAGR	107.04	2292.12	23	-0.7	1147.07	52.28				80199			4	F4:24691	3842_CT_BSAU003_1_H.raw	0	0	0	0	1	0	0	tr|F2Z5E2|F2Z5E2_PIG:tr|Q19AZ5|Q19AZ5_PIG			PEAKS DB	0	0	0	1	0	0	AFLEVNEEGSEAAASTTIGIAGR
NFLAGSKDNVISQIPSQVQELAFPGSAK	106.61	2944.53	28	0.2	1473.27	61.22	730900	2226900	717850				10	F10:29684	3842_CT_BSAU003_8_H.raw	0	1	1	1	0	0	0	tr|Q0MUU5|Q0MUU5_SOYBN			PEAKS DB	2	3	1	0	0	0	NFLAGSKDNVISQIPSQVQELAFPGSAK
NAMFVPHYNLNANSIIYALNGR	106.55	2491.24	22	-0.7	1246.63	60.6	364250	1044900					10	F10:29321	3842_CT_BSAU003_8_H.raw	0	1	2	0	0	0	0	tr|A0A0R0KKD6|A0A0R0KKD6_SOYBN:tr|A0A0R0EZ76|A0A0R0EZ76_SOYBN			PEAKS DB	3	0	2	0	0	0	NAMFVPHYNLNANSIIYALNGR
SFVEVNEQGTEAAGGTGSEVSFR	106.18	2357.08	23	-0.2	1179.55	45.47	0						4	F4:20330	3842_CT_BSAU003_1_H.raw	0	0	0	0	0	0	0	tr|F1SMW8|F1SMW8_PIG			PEAKS DB	0	0	1	0	0	0	SFVEVNEQGTEAAGGTGSEVSFR
NAMFVPHYTLNANSIIYALNGR	106.17	2478.25	22	-0.1	1240.13	62.12	505130	1346500	515760				10	F10:30330	3842_CT_BSAU003_8_H.raw	0	1	3	1	0	0	0	tr|A0A0R0KRW0|A0A0R0KRW0_SOYBN			PEAKS DB	4	1	2	0	0	0	NAMFVPHYTLNANSIIYALNGR
TAAGGYSDDINKQHDTTNAYGVDTGR	105.84	2726.22	26	-1.4	1364.11	30.03		233440					10	F10:10493	3842_CT_BSAU003_8_H.raw	0	0	2	0	0	0	0	tr|Q39805|Q39805_SOYBN:tr|K7LEQ5|K7LEQ5_SOYBN:tr|Q70EL8|Q70EL8_SOYBN:tr|Q39876|Q39876_SOYBN			PEAKS DB	2	0	0	0	0	0	TAAGGYSDDINKQHDTTNAYGVDTGR
AVLDVGEEGTEAAAATGIAM(+15.99)M(+15.99)T	105.76	2138.97	22	-0.6	1070.49	50.15	6246700			8396000			4	F4:23298	3842_CT_BSAU003_1_H.raw	0	2	0	0	2	0	0	tr|F1SCC9|F1SCC9_PIG	Oxidation (M)	M20:Oxidation (M):1000.00;M21:Oxidation (M):1000.00	PEAKS DB	0	0	3	3	0	0	AVLDVGEEGTEAAAATGIAMMT
LQQVLHADSGPC(+57.02)LPYLLSR	105.52	2166.13	19	-0.6	1084.07	55.26	6912000			6027000			4	F4:26575	3842_CT_BSAU003_1_H.raw	0	3	0	0	3	0	0	tr|A0A480RY26|A0A480RY26_PIG:tr|A0A287B9B3|A0A287B9B3_PIG:tr|A0A480JWW5|A0A480JWW5_PIG:tr|A0A481BY58|A0A481BY58_PIG:tr|A0A481BXF1|A0A481BXF1_PIG	Carbamidomethylation	C12:Carbamidomethylation:1000.00	PEAKS DB	0	0	6	5	0	0	LQQVLHADSGPCLPYLLSR
IESEGGFIETWNPNNKPFQC(+57.02)AGVALSR	105.11	3020.45	27	0.3	1511.23	53.46	5337800	8910600	5040700				10	F10:24588	3842_CT_BSAU003_8_H.raw	0	1	11	2	0	0	0	tr|A0A0R0EZ76|A0A0R0EZ76_SOYBN	Carbamidomethylation	C20:Carbamidomethylation:1000.00	PEAKS DB	36	4	3	0	0	0	IESEGGFIETWNPNNKPFQCAGVALSR
AIVILVINEGDANIELVGIKEQQQK	103.93	2733.53	25	-0.1	1367.77	60.41	23506000	41544000	28589000				10	F10:29188	3842_CT_BSAU003_8_H.raw	0	10	5	9	0	0	0	tr|O22121|O22121_SOYBN:tr|Q93VL9|Q93VL9_SOYBN:tr|F8WQS1|F8WQS1_SOYBN:tr|C6T9L1|C6T9L1_SOYBN			PEAKS DB	58	50	46	0	0	0	AIVILVINEGDANIELVGIKEQQQK
VAEGTQVLELPFKGDDITMVLILPK	103.65	2725.5	25	0.2	1363.76	71.06				6813.1			4	F4:36739	3842_CT_BSAU003_1_H.raw	0	0	0	0	1	0	0	tr|F2Z5E2|F2Z5E2_PIG:tr|Q19AZ5|Q19AZ5_PIG			PEAKS DB	0	0	0	1	0	0	VAEGTQVLELPFKGDDITMVLILPK
ELYHSEAFPTNFQHLEAAR	103.6	2259.07	19	-0.5	754.03	46.9	3598700			59704			4	F4:21249	3842_CT_BSAU003_1_H.raw	0	3	0	0	1	0	0	>tr|A0A480SLS1|A0A480SLS1_PIG:>tr|A0A480SWM3|A0A480SWM3_PIG:>tr|A0A480SP81|A0A480SP81_PIG:>tr|A0A480SNA5|A0A480SNA5_PIG:>tr|A0A480T350|A0A480T350_PIG:>tr|A0A480SNC8|A0A480SNC8_PIG:>tr|A0A480SGY9|A0A480SGY9_PIG:>tr|A0A480SYR9|A0A480SYR9_PIG:>tr|A0A481AV80|A0A481AV80_PIG:>tr|A0A481AWH2|A0A481AWH2_PIG:>tr|A0A481AVS5|A0A481AVS5_PIG			PEAKS DB	0	0	3	1	0	0	ELYHSEAFPTNFQHLEAAR
QGQHQQQEEEGGSVLSGFSK	103.42	2158.99	20	0.6	1080.5	35.6	180110						10	F10:13529	3842_CT_BSAU003_8_H.raw	0	1	0	0	0	0	0	tr|A0A0R0GMV1|A0A0R0GMV1_SOYBN			PEAKS DB	0	0	1	0	0	0	QGQHQQQEEEGGSVLSGFSK
FNEC(+57.02)QLNNLNALEPDHRVESEGGLIETWNSQHPELQC(+57.02)AGVTVSK	102.9	5019.35	44	0	1255.85	52.32		0					10	F10:24217	3842_CT_BSAU003_8_H.raw	0	0	0	0	0	0	0	tr|A0A0R0GMV1|A0A0R0GMV1_SOYBN	Carbamidomethylation	C4:Carbamidomethylation:1000.00;C37:Carbamidomethylation:1000.00	PEAKS DB	1	0	0	0	0	0	FNECQLNNLNALEPDHRVESEGGLIETWNSQHPELQCAGVTVSK
TILLPHHADADFLLFVLSGR	102.61	2234.22	20	-5.7	1118.11	66	61986	654300	111820				10	F10:32731	3842_CT_BSAU003_8_H.raw	0	1	3	1	0	0	0	tr|O22121|O22121_SOYBN:tr|Q93VL9|Q93VL9_SOYBN:tr|F8WQS1|F8WQS1_SOYBN:tr|C6T9L1|C6T9L1_SOYBN			PEAKS DB	4	3	1	0	0	0	TILLPHHADADFLLFVLSGR
IPAGTTYYLVNPHDHQNLK	102.6	2180.1	19	-0.5	1091.06	37.72	3498100	9797400	1659600				10	F10:14892	3842_CT_BSAU003_8_H.raw	0	2	2	1	0	0	0	tr|O22121|O22121_SOYBN:tr|Q93VL9|Q93VL9_SOYBN:tr|F8WQS1|F8WQS1_SOYBN:tr|C6T9L1|C6T9L1_SOYBN			PEAKS DB	2	4	6	0	0	0	IPAGTTYYLVNPHDHQNLK
FESFFLSSTQAQQSYLQGFSK	102.4	2429.15	21	-0.3	810.725	61.54	2301100	5885600	2815700				10	F10:29739	3842_CT_BSAU003_8_H.raw	0	2	2	2	0	0	0	tr|Q948Y0|Q948Y0_SOYBN:tr|Q0MUU5|Q0MUU5_SOYBN			PEAKS DB	5	4	4	0	0	0	FESFFLSSTQAQQSYLQGFSK
VFTHEADLSGVTGDNK	102.29	1688.8	16	0.5	845.408	37.59	184700000			187410000			4	F4:15628	3842_CT_BSAU003_1_H.raw	0	4	0	0	2	0	0	tr|A0A481AYQ5|A0A481AYQ5_PIG:tr|A0A481C109|A0A481C109_PIG:tr|A0A480QA09|A0A480QA09_PIG			PEAKS DB	0	0	11	14	0	0	VFTHEADLSGVTGDNK
AVLDVGEEGTEAAAATGIEM(+15.99)R	102.24	2104.99	21	0	1053.5	47.06	3176900			761270			4	F4:21359	3842_CT_BSAU003_1_H.raw	0	2	0	0	1	0	0	>tr|A0A481AVB1|A0A481AVB1_PIG:>tr|A0A480SLS6|A0A480SLS6_PIG	Oxidation (M)	M20:Oxidation (M):1000.00	PEAKS DB	0	0	2	1	0	0	AVLDVGEEGTEAAAATGIEMR
ITYIGEIFTQILLLPYVGK	102.12	2180.25	19	-0.2	1091.13	74.9				29055	0		4	F4:39114	3842_CT_BSAU003_1_H.raw	0	0	0	0	1	0	0	tr|I3LCP8|I3LCP8_PIG			PEAKS DB	0	0	0	1	1	0	ITYIGEIFTQILLLPYVGK
AVLDVGEEGTEAAAATGIAM(+15.99)	102.04	1890.89	20	-1.1	946.45	49.68	789730			1456400		0	4	F4:23050	3842_CT_BSAU003_1_H.raw	0	1	0	0	1	0	0	tr|F1SCC9|F1SCC9_PIG	Oxidation (M)	M20:Oxidation (M):1000.00	PEAKS DB	0	0	1	1	0	1	AVLDVGEEGTEAAAATGIAM
VFYLAGNPDIEHPETM(+15.99)QQQQQQK	101.87	2744.29	23	-0.9	1373.15	40.55	4335400						10	F10:16661	3842_CT_BSAU003_8_H.raw	0	1	0	0	0	0	0	tr|A0A0R0GMV1|A0A0R0GMV1_SOYBN	Oxidation (M)	M16:Oxidation (M):1000.00	PEAKS DB	0	0	2	0	0	0	VFYLAGNPDIEHPETMQQQQQQK
NAM(+15.99)FVPHYTLNANSIIYALNGR	101.8	2494.24	22	-0.7	1248.13	59.49	419950	0					10	F10:28565	3842_CT_BSAU003_8_H.raw	0	1	0	0	0	0	0	tr|A0A0R0KRW0|A0A0R0KRW0_SOYBN	Oxidation (M)	M3:Oxidation (M):1000.00	PEAKS DB	1	0	2	0	0	0	NAMFVPHYTLNANSIIYALNGR
TPFDPEHTIESTFHVSK	101.77	1970.94	17	-0.8	986.475	51.93	8499700			4398100			4	F4:24438	3842_CT_BSAU003_1_H.raw	0	3	0	0	2	0	0	>tr|A0A287AT48|A0A287AT48_PIG:>tr|Q9GMA8|Q9GMA8_PIG:>tr|A0A480QBV6|A0A480QBV6_PIG:>tr|F1SCD0|F1SCD0_PIG			PEAKS DB	0	0	6	6	0	0	TPFDPEHTIESTFHVSK
HNIGQTSSPDIFNPQAGSITTATSLDFPALSWLK	101.56	3613.81	34	-5.9	1205.6	69.27		242840	122040				10	F10:34854	3842_CT_BSAU003_8_H.raw	0	0	1	1	0	0	0	tr|A0A0R0EZ76|A0A0R0EZ76_SOYBN			PEAKS DB	1	1	0	0	0	0	HNIGQTSSPDIFNPQAGSITTATSLDFPALSWLK
AVLDVGEEGTEAAAATGIAM(+15.99)M(+15.99)TS	101.52	2226	23	-0.5	1114.01	49.55	2337600			3992200			4	F4:22919	3842_CT_BSAU003_1_H.raw	0	1	0	0	1	0	0	tr|F1SCC9|F1SCC9_PIG	Oxidation (M)	M20:Oxidation (M):1000.00;M21:Oxidation (M):1000.00	PEAKS DB	0	0	3	3	0	0	AVLDVGEEGTEAAAATGIAMMTS
DLDIFLSIVDM(+15.99)NEGALLLPHFNSK	101.23	2716.38	24	2.6	1359.2	72.65	2389600	5657800	3557000				10	F10:37082	3842_CT_BSAU003_8_H.raw	0	2	2	3	0	0	0	tr|F7J075|F7J075_SOYBN:tr|Q948X9|Q948X9_SOYBN:tr|Q39853|Q39853_SOYBN	Oxidation (M)	M11:Oxidation (M):1000.00	PEAKS DB	5	4	5	0	0	0	DLDIFLSIVDMNEGALLLPHFNSK
NFLAGSQDNVISQIPSQVQELAFPGSAQAVEK	101.1	3371.7	32	-4	1686.85	65.25	6198300	17440000	7702700				10	F10:32665	3842_CT_BSAU003_8_H.raw	0	4	8	2	0	0	0	tr|F7J075|F7J075_SOYBN:tr|Q39853|Q39853_SOYBN			PEAKS DB	30	12	8	0	0	0	NFLAGSQDNVISQIPSQVQELAFPGSAQAVEK
MGAAGNTATQMSQALSLSK	100.81	1865.9	19	0.4	933.956	47.13	170540			85966			4	F4:21567	3842_CT_BSAU003_1_H.raw	0	1	0	0	1	0	0	tr|I3LCP8|I3LCP8_PIG:tr|A0A480W1Z5|A0A480W1Z5_PIG			PEAKS DB	0	0	1	1	0	0	MGAAGNTATQMSQALSLSK
EDKEEEKEKEEKESEDKPEIE	100.52	2605.18	21	0.4	1303.6	23.94				12844000			4	F4:6968	3842_CT_BSAU003_1_H.raw	0	0	0	0	1	0	0	tr|A0A480V601|A0A480V601_PIG:tr|A0A480NHK1|A0A480NHK1_PIG:tr|A0A480VZR7|A0A480VZR7_PIG:tr|A0A481B468|A0A481B468_PIG:tr|A0A480P2Z8|A0A480P2Z8_PIG:tr|A0A287B8J5|A0A287B8J5_PIG:tr|A0A287AQK7|A0A287AQK7_PIG:tr|A0A481AZZ9|A0A481AZZ9_PIG:tr|A0A480DTG2|A0A480DTG2_PIG			PEAKS DB	0	0	0	3	0	0	EDKEEEKEKEEKESEDKPEIE
SSSGFTC(+57.02)QVTHEGTIVEK	100.41	1965.91	18	0.5	983.963	36.77	410250			3891200			4	F4:15129	3842_CT_BSAU003_1_H.raw	0	1	0	0	3	0	0	tr|A0A286ZWN6|A0A286ZWN6_PIG:tr|A0A287A8U7|A0A287A8U7_PIG	Carbamidomethylation	C7:Carbamidomethylation:1000.00	PEAKS DB	0	0	1	4	0	0	SSSGFTCQVTHEGTIVEK
AVLDVGEEGTEAAAATGIEM(+15.99)M(+15.99)	100.31	2095.93	21	0.4	1048.97	48.88	1098000			1935800			4	F4:22475	3842_CT_BSAU003_1_H.raw	0	2	0	0	2	0	0	tr|A0A480QA09|A0A480QA09_PIG	Oxidation (M)	M20:Oxidation (M):1000.00;M21:Oxidation (M):1000.00	PEAKS DB	0	0	3	2	0	0	AVLDVGEEGTEAAAATGIEMM
QNIGQNSSPDIYNPQAGSITTATSLDFPALWLLK	100.27	3659.85	34	-4.2	1220.95	71.97	818630	2075600					10	F10:36560	3842_CT_BSAU003_8_H.raw	0	1	2	0	0	0	0	tr|A0A0R0KRW0|A0A0R0KRW0_SOYBN			PEAKS DB	3	0	2	0	0	0	QNIGQNSSPDIYNPQAGSITTATSLDFPALWLLK
DLDVFLSVVDM(+15.99)NEGALFLPHFNSK	100.04	2722.33	24	-5.1	1362.17	71.97	1477400	3650500	2239200				10	F10:36554	3842_CT_BSAU003_8_H.raw	0	1	3	1	0	0	0	tr|Q948Y0|Q948Y0_SOYBN:tr|Q0MUU5|Q0MUU5_SOYBN	Oxidation (M)	M11:Oxidation (M):1000.00	PEAKS DB	4	1	2	0	0	0	DLDVFLSVVDMNEGALFLPHFNSK
EGGSILSGFTLEFLEHAFSVDK	100.03	2382.17	22	-5.7	1192.09	72.4	0	84514	33902				10	F10:36883	3842_CT_BSAU003_8_H.raw	0	0	1	1	0	0	0	tr|A0A0R0KKD6|A0A0R0KKD6_SOYBN			PEAKS DB	1	1	1	0	0	0	EGGSILSGFTLEFLEHAFSVDK
AILTLVNNDDRDSYNLHPGDAQR	100.01	2596.26	23	-1.2	866.427	41.68	10611000	4983900	1598900				10	F10:17469	3842_CT_BSAU003_8_H.raw	0	2	2	1	0	0	0	tr|O22121|O22121_SOYBN:tr|Q93VL9|Q93VL9_SOYBN:tr|F8WQS1|F8WQS1_SOYBN:tr|C6T9L1|C6T9L1_SOYBN			PEAKS DB	3	2	5	0	0	0	AILTLVNNDDRDSYNLHPGDAQR
GTWEHQFSVQNTTEKPFR	99.98	2191.04	18	-1.1	1096.53	41.59	0						4	F4:17974	3842_CT_BSAU003_1_H.raw	0	0	0	0	0	0	0	tr|F1SMW8|F1SMW8_PIG			PEAKS DB	0	0	1	0	0	0	GTWEHQFSVQNTTEKPFR
NAM(+15.99)FVPHYNLNANSIIYALNGR	99.92	2507.24	22	-0.1	1254.63	58.07		933020					10	F10:27642	3842_CT_BSAU003_8_H.raw	0	0	1	0	0	0	0	tr|A0A0R0KKD6|A0A0R0KKD6_SOYBN:tr|A0A0R0EZ76|A0A0R0EZ76_SOYBN	Oxidation (M)	M3:Oxidation (M):1000.00	PEAKS DB	1	0	0	0	0	0	NAMFVPHYNLNANSIIYALNGR
IESEGGLIETWNPNNKPFQC(+57.02)AGVALSR	99.83	2986.46	27	0.4	1494.24	52.95	1747300	2275000	1418800				10	F10:24253	3842_CT_BSAU003_8_H.raw	0	1	1	1	0	0	0	tr|A0A0R0KKD6|A0A0R0KKD6_SOYBN	Carbamidomethylation	C20:Carbamidomethylation:1000.00	PEAKS DB	3	1	2	0	0	0	IESEGGLIETWNPNNKPFQCAGVALSR
AVLDVGEEGTEAAAATGIAMM(+15.99)	99.35	2021.93	21	0.7	1011.97	54.02	2567500			2322100	0		4	F4:26012	3842_CT_BSAU003_1_H.raw	0	2	0	0	2	0	0	tr|F1SCC9|F1SCC9_PIG	Oxidation (M)	M21:Oxidation (M):17.01	PEAKS DB	0	0	2	2	1	0	AVLDVGEEGTEAAAATGIAMM
ELYHSEAFSTNFQDLEAAR	99.17	2227.02	19	-0.6	1114.52	50.3	40755000			35029000			4	F4:23419	3842_CT_BSAU003_1_H.raw	0	2	0	0	2	0	0	tr|F1SCD1|F1SCD1_PIG			PEAKS DB	0	0	5	7	0	0	ELYHSEAFSTNFQDLEAAR
AVLDVGEEGTEAAAATGIAM(+15.99)M(+15.99)TST	99.03	2327.05	24	0.3	1164.53	49.78	1649000			2524400			4	F4:23083	3842_CT_BSAU003_1_H.raw	0	1	0	0	2	0	0	tr|F1SCC9|F1SCC9_PIG	Oxidation (M)	M20:Oxidation (M):1000.00;M21:Oxidation (M):1000.00	PEAKS DB	0	0	1	2	0	0	AVLDVGEEGTEAAAATGIAMMTST
DLDIFLSSVDINEGALLLPHFN	98.91	2441.25	22	-6.3	1221.62	72.92	50558	135190	79874				10	F10:37189	3842_CT_BSAU003_8_H.raw	0	1	1	1	0	0	0	tr|O22121|O22121_SOYBN:tr|Q93VL9|Q93VL9_SOYBN:tr|F8WQS1|F8WQS1_SOYBN:tr|C6T9L1|C6T9L1_SOYBN			PEAKS DB	1	1	1	0	0	0	DLDIFLSSVDINEGALLLPHFN
WKTPFDPEHTIESTFQVSK	98.81	2276.11	19	-1.2	570.034	55.17	4505300			415410			4	F4:27565	3842_CT_BSAU003_1_H.raw	0	2	0	0	1	0	0	tr|F1SCC9|F1SCC9_PIG			PEAKS DB	0	0	5	1	0	0	WKTPFDPEHTIESTFQVSK
RTPVDPHAIVPSNTDFAFSLYK	98.72	2474.26	22	-0.2	1238.14	54.92	600790						4	F4:26399	3842_CT_BSAU003_1_H.raw	0	1	0	0	0	0	0	>tr|A0A287ARJ8|A0A287ARJ8_PIG:>tr|A0A480U7W0|A0A480U7W0_PIG:>tr|A0A480Q952|A0A480Q952_PIG:>tr|A0A287AT48|A0A287AT48_PIG:>tr|A0A480T350|A0A480T350_PIG:>tr|A0A480QBT1|A0A480QBT1_PIG:>tr|A0A481C5Y9|A0A481C5Y9_PIG:>tr|A0A481CSY3|A0A481CSY3_PIG:>tr|A0A480TZP2|A0A480TZP2_PIG:>tr|A0A480Q2B8|A0A480Q2B8_PIG:>tr|A0A480QBV6|A0A480QBV6_PIG:>tr|A0A480P138|A0A480P138_PIG:>tr|F1SCD0|F1SCD0_PIG:>tr|A0A480SUL4|A0…			PEAKS DB	0	0	1	0	0	0	RTPVDPHAIVPSNTDFAFSLYK
FYQAEM(+15.99)EELDFVNTTEESR	98.46	2353.01	19	-0.1	1177.51	51.09	8614100			5328900			4	F4:23916	3842_CT_BSAU003_1_H.raw	0	2	0	0	2	0	0	tr|I3LCP8|I3LCP8_PIG:tr|A0A480W1Z5|A0A480W1Z5_PIG	Oxidation (M)	M6:Oxidation (M):1000.00	PEAKS DB	0	0	4	2	0	0	FYQAEMEELDFVNTTEESR
TPFNPNLTTEADFHVSK	98.37	1916.93	17	-0.1	959.471	46.55	2972600			490560			4	F4:21027	3842_CT_BSAU003_1_H.raw	0	2	0	0	1	0	0	tr|Q9GMA6|Q9GMA6_PIG:tr|F1SCD1|F1SCD1_PIG			PEAKS DB	0	0	2	1	0	0	TPFNPNLTTEADFHVSK
QQEEENEGSNILSGFAPEFLK	98.21	2365.11	21	-3.1	1183.56	62.79	900910	2673800	791750				10	F10:30827	3842_CT_BSAU003_8_H.raw	0	1	4	1	0	0	0	tr|A0A0R0KRW0|A0A0R0KRW0_SOYBN			PEAKS DB	5	2	4	0	0	0	QQEEENEGSNILSGFAPEFLK
HFLAQSFNTNEDTAEK	98.16	1850.84	16	-0.7	926.428	34.92	1796700	1351900					10	F10:13240	3842_CT_BSAU003_8_H.raw	0	2	2	0	0	0	0	tr|A0A0R0GMV1|A0A0R0GMV1_SOYBN			PEAKS DB	2	0	2	0	0	0	HFLAQSFNTNEDTAEK
EGDLIAVPTGVAWWM(+15.99)YNNEDTPVVAVSIIDTNSLENQLDQMPR	98.08	4816.3	43	-4.9	1606.43	72.02			0				10	F10:36669	3842_CT_BSAU003_8_H.raw	0	0	0	0	0	0	0	tr|A0A0R0KKD6|A0A0R0KKD6_SOYBN:tr|A0A0R0KRW0|A0A0R0KRW0_SOYBN	Oxidation (M)	M15:Oxidation (M):156.70	PEAKS DB	0	1	0	0	0	0	EGDLIAVPTGVAWWMYNNEDTPVVAVSIIDTNSLENQLDQMPR
NLQGENEGEDKGAIVTVK	98.05	1899.95	18	0.1	950.984	33.55	2344800	3295100	0				4	F4:13185	3842_CT_BSAU003_1_H.raw	0	1	2	0	0	0	0	tr|A0A0R0KKD6|A0A0R0KKD6_SOYBN			PEAKS DB	2	1	1	0	0	0	NLQGENEGEDKGAIVTVK
FESFFLSSTEAQQSYLQGFSR	97.82	2458.14	21	-5.7	1230.07	70.1	3623900	9897700	4734700				10	F10:35396	3842_CT_BSAU003_8_H.raw	0	2	5	2	0	0	0	tr|F7J075|F7J075_SOYBN:tr|Q948X9|Q948X9_SOYBN			PEAKS DB	15	5	5	0	0	0	FESFFLSSTEAQQSYLQGFSR
GQLLVVPQNFVVAEQGGEQGLEYVVFK	97.7	2946.55	27	-5.6	983.185	68.2	2015200	6478200	3079500				10	F10:34574	3842_CT_BSAU003_8_H.raw	0	1	1	2	0	0	0	tr|A0A0R0GMV1|A0A0R0GMV1_SOYBN			PEAKS DB	4	3	3	0	0	0	GQLLVVPQNFVVAEQGGEQGLEYVVFK
GIFGM(+15.99)IYPGC(+57.02)PSTFEEPQQPQQR	97.59	2682.22	23	-1.4	895.08	53.23	3326400	0					10	F10:24536	3842_CT_BSAU003_8_H.raw	0	2	0	0	0	0	0	tr|A0A0R0KKD6|A0A0R0KKD6_SOYBN	Oxidation (M); Carbamidomethylation	M5:Oxidation (M):1000.00;C10:Carbamidomethylation:1000.00	PEAKS DB	1	0	3	0	0	0	GIFGMIYPGCPSTFEEPQQPQQR
LITLAIPVNKPGRFESFFLSSTEAQQSYLQGFSR	97.33	3831	34	-3	1278	64.47	758300	2773100	1192300				10	F10:31932	3842_CT_BSAU003_8_H.raw	0	2	2	3	0	0	0	tr|F7J075|F7J075_SOYBN:tr|Q948X9|Q948X9_SOYBN			PEAKS DB	5	6	3	0	0	0	LITLAIPVNKPGRFESFFLSSTEAQQSYLQGFSR
TNDRPSIGNLAGANSLLNALPEEVIQQTFNLR	97.27	3464.8	32	-6.3	1155.93	71.73		215160					10	F10:36442	3842_CT_BSAU003_8_H.raw	0	0	1	0	0	0	0	tr|A0A0R0EZ76|A0A0R0EZ76_SOYBN			PEAKS DB	2	0	0	0	0	0	TNDRPSIGNLAGANSLLNALPEEVIQQTFNLR
SQSESYFVDAQPQQKEEGN	97.16	2169.95	19	-0.3	1085.98	35.08	1165500	0					10	F10:13344	3842_CT_BSAU003_8_H.raw	0	1	0	0	0	0	0	tr|Q948Y0|Q948Y0_SOYBN:tr|Q0MUU5|Q0MUU5_SOYBN			PEAKS DB	1	0	1	0	0	0	SQSESYFVDAQPQQKEEGN
MITLAIPVNKPGRFESFFLSSTQAQQSYLQGFSK	97.15	3819.97	34	-3.7	1274.32	63.12		449650					10	F10:31231	3842_CT_BSAU003_8_H.raw	0	0	1	0	0	0	0	tr|Q948Y0|Q948Y0_SOYBN:tr|Q0MUU5|Q0MUU5_SOYBN			PEAKS DB	2	0	0	0	0	0	MITLAIPVNKPGRFESFFLSSTQAQQSYLQGFSK
KPQQEEDDDDEEEQPQC(+57.02)VETDK	96.98	2690.08	22	0.3	1346.05	25.35	0	200180					10	F10:7185	3842_CT_BSAU003_8_H.raw	0	0	2	0	0	0	0	tr|A0A0R0KRW0|A0A0R0KRW0_SOYBN	Carbamidomethylation	C17:Carbamidomethylation:1000.00	PEAKS DB	2	0	2	0	0	0	KPQQEEDDDDEEEQPQCVETDK
MPFNPSFTTEADFHVSK	96.96	1953.89	17	-0.8	977.953	51.36	70365			30218			4	F4:24096	3842_CT_BSAU003_1_H.raw	0	1	0	0	1	0	0	>tr|A0A480VR82|A0A480VR82_PIG:>tr|A0A480Y8T9|A0A480Y8T9_PIG:>tr|A0A480VNM9|A0A480VNM9_PIG:>tr|A0A480VKG5|A0A480VKG5_PIG:>tr|A0A480VPD4|A0A480VPD4_PIG:>tr|A0A480VVA7|A0A480VVA7_PIG:>tr|A0A480XAD5|A0A480XAD5_PIG:>tr|A0A480MHR0|A0A480MHR0_PIG:>tr|A0A480VVU6|A0A480VVU6_PIG:>tr|A0A480XD83|A0A480XD83_PIG:>tr|A0A480VSF4|A0A480VSF4_PIG:>tr|A0A480KI22|A0A480KI22_PIG:>tr|A0A480Q8C9|A0A480Q8C9_PIG:>tr|A0A48…			PEAKS DB	0	0	1	1	0	0	MPFNPSFTTEADFHVSK
FVEWTRPDM(+15.99)M(+15.99)DAEEVEVFLPR	96.91	2627.2	21	0.3	876.742	59.65	1385300			903280			4	F4:29701	3842_CT_BSAU003_1_H.raw	0	1	0	0	1	0	0	tr|I3LCP8|I3LCP8_PIG	Oxidation (M)	M9:Oxidation (M):1000.00;M10:Oxidation (M):1000.00	PEAKS DB	0	0	1	2	0	0	FVEWTRPDMMDAEEVEVFLPR
VPSGTTYYVVNPDNNENLR	96.81	2151.02	19	0	1076.52	43.47	7099900	1874400	0				4	F4:19132	3842_CT_BSAU003_1_H.raw	0	1	1	0	0	0	0	tr|F7J075|F7J075_SOYBN:tr|Q948X9|Q948X9_SOYBN			PEAKS DB	2	1	2	0	0	0	VPSGTTYYVVNPDNNENLR
EGDLIAVPTGVAWWMYNNEDTPVVAVSIIDTNSLENQLDQMPR	96.78	4800.31	43	0.5	1601.11	80.71	366290	538940	486190				10	F10:41717	3842_CT_BSAU003_8_H.raw	0	1	1	1	0	0	0	tr|A0A0R0KKD6|A0A0R0KKD6_SOYBN:tr|A0A0R0KRW0|A0A0R0KRW0_SOYBN			PEAKS DB	2	1	1	0	0	0	EGDLIAVPTGVAWWMYNNEDTPVVAVSIIDTNSLENQLDQMPR
VFSDEADLSGVTEEQPLK	96.7	1962.94	18	0.2	982.479	47.6	328310000			273930000			4	F4:21648	3842_CT_BSAU003_1_H.raw	0	5	0	0	4	0	0	>tr|A0A480R5S0|A0A480R5S0_PIG:>tr|F1SCF0|F1SCF0_PIG:>tr|A0A480U5C4|A0A480U5C4_PIG:>tr|A0A480PDI5|A0A480PDI5_PIG:>tr|A0A480U1J8|A0A480U1J8_PIG:>tr|A0A480Q4G4|A0A480Q4G4_PIG:>tr|A0A480RSG2|A0A480RSG2_PIG:>tr|A0A480E3L6|A0A480E3L6_PIG:>tr|A0A480R0Q0|A0A480R0Q0_PIG:>tr|A0A480SFE4|A0A480SFE4_PIG:>tr|A0A480Q8G7|A0A480Q8G7_PIG:>tr|A0A480JMF2|A0A480JMF2_PIG:>tr|A0A480RXW5|A0A480RXW5_PIG:>tr|A0A480R0R0|A0…			PEAKS DB	0	0	12	12	0	0	VFSDEADLSGVTEEQPLK
FREGDLIAVPTGVAWWM(+15.99)YNNEDTPVVAVSIIDTNSLENQLDQM(+15.99)PR	96.43	5135.46	45	4.2	1284.88	81.12	115650	0	210540				10	F10:41975	3842_CT_BSAU003_8_H.raw	0	1	0	1	0	0	0	tr|A0A0R0KKD6|A0A0R0KKD6_SOYBN:tr|A0A0R0KRW0|A0A0R0KRW0_SOYBN	Oxidation (M)	M17:Oxidation (M):1000.00;M43:Oxidation (M):1000.00	PEAKS DB	1	1	1	0	0	0	FREGDLIAVPTGVAWWMYNNEDTPVVAVSIIDTNSLENQLDQMPR
TPFDPSFTTEADFHVSK	96.36	1924.88	17	-2.2	963.447	49.78	841240						4	F4:23114	3842_CT_BSAU003_1_H.raw	0	1	0	0	0	0	0	tr|F1SCC6|F1SCC6_PIG			PEAKS DB	0	0	1	0	0	0	TPFDPSFTTEADFHVSK
KPQQEEDDDDEEEQPQC(+57.02)VETDKGC(+57.02)QR	96.26	3191.29	26	-0.3	1064.77	24.03	0	869720					10	F10:6837	3842_CT_BSAU003_8_H.raw	0	0	3	0	0	0	0	tr|A0A0R0KRW0|A0A0R0KRW0_SOYBN	Carbamidomethylation	C17:Carbamidomethylation:1000.00;C24:Carbamidomethylation:1000.00	PEAKS DB	6	0	1	0	0	0	KPQQEEDDDDEEEQPQCVETDKGCQR
M(+15.99)SVQPTVSLGGFEITPPVVLR	96.17	2242.2	21	-0.2	1122.11	66.3	60022						4	F4:33682	3842_CT_BSAU003_1_H.raw	0	1	0	0	0	0	0	tr|A0A480VAJ9|A0A480VAJ9_PIG:tr|I3LUP6|I3LUP6_PIG:tr|A0A480KIP2|A0A480KIP2_PIG:tr|A0A480NFG7|A0A480NFG7_PIG:tr|A0A481D6F9|A0A481D6F9_PIG:tr|A0A480WCE6|A0A480WCE6_PIG:tr|A0A481BM65|A0A481BM65_PIG:tr|A0A480YP24|A0A480YP24_PIG:tr|A0A481AXM8|A0A481AXM8_PIG:tr|A0A481BG75|A0A481BG75_PIG:tr|A0A480LZA4|A0A480LZA4_PIG	Oxidation (M)	M1:Oxidation (M):1000.00	PEAKS DB	0	0	2	0	0	0	MSVQPTVSLGGFEITPPVVLR
KFYQAEM(+15.99)EELDFVNTTEESRK	96.15	2609.2	21	-0.1	870.739	45.34	7538900			2024500			4	F4:20430	3842_CT_BSAU003_1_H.raw	0	2	0	0	4	0	0	tr|I3LCP8|I3LCP8_PIG:tr|A0A480W1Z5|A0A480W1Z5_PIG	Oxidation (M)	M7:Oxidation (M):1000.00	PEAKS DB	0	0	6	8	0	0	KFYQAEMEELDFVNTTEESRK
AQILEGLGLNPQEGPEEELHSASQR	95.97	2701.33	25	0.4	1351.67	52.95	1463500						4	F4:25128	3842_CT_BSAU003_1_H.raw	0	1	0	0	0	0	0	tr|F1SCE3|F1SCE3_PIG			PEAKS DB	0	0	1	0	0	0	AQILEGLGLNPQEGPEEELHSASQR
GAIGFAFPGC(+57.02)PETFEKPQQQSSR	95.85	2538.2	23	-0.2	1270.11	50.7	3493700	717950					10	F10:22919	3842_CT_BSAU003_8_H.raw	0	1	1	0	0	0	0	tr|A0A0R0GMV1|A0A0R0GMV1_SOYBN	Carbamidomethylation	C10:Carbamidomethylation:1000.00	PEAKS DB	1	0	1	0	0	0	GAIGFAFPGCPETFEKPQQQSSR
AVLDVGEEGTEAAAATGIAMM	95.67	2005.93	21	-0.3	1003.97	61.91				422140	1072500	808930	4	F4:31397	3842_CT_BSAU003_1_H.raw	0	0	0	0	1	1	1	tr|F1SCC9|F1SCC9_PIG			PEAKS DB	0	0	0	1	1	1	AVLDVGEEGTEAAAATGIAMM
VFTHEADLSGVTGDKK	95.28	1702.85	16	-0.9	852.433	33.79	69268000			111840000			4	F4:13227	3842_CT_BSAU003_1_H.raw	0	5	0	0	4	0	0	tr|F1SCC9|F1SCC9_PIG			PEAKS DB	0	0	12	16	0	0	VFTHEADLSGVTGDKK
GGDVHQGFQNLLTEVNR	95.25	1882.93	17	-0.8	942.471	50.48	28157000			26656000			4	F4:23667	3842_CT_BSAU003_1_H.raw	0	3	0	0	2	0	0	tr|I3LCP8|I3LCP8_PIG:tr|A0A480W1Z5|A0A480W1Z5_PIG			PEAKS DB	0	0	6	5	0	0	GGDVHQGFQNLLTEVNR
KEINSWVESQTEGK	95.05	1633.79	14	-1.1	817.904	35.9	466390						4	F4:14610	3842_CT_BSAU003_1_H.raw	0	1	0	0	0	0	0	tr|F1SMW8|F1SMW8_PIG			PEAKS DB	0	0	1	0	0	0	KEINSWVESQTEGK
ENVIFSPLSVSIALAFLSLGAR	95.04	2303.29	22	-0.5	1152.65	74.96				0			10	F10:38574	3842_CT_BSAU003_8_H.raw	0	0	0	0	0	0	0	tr|A0A286ZTU7|A0A286ZTU7_PIG			PEAKS DB	0	0	0	1	0	0	ENVIFSPLSVSIALAFLSLGAR
FYQAEMEELDFVNTTEESR	95.01	2337.01	19	0.1	1169.51	56.19	1425500			890670			4	F4:27167	3842_CT_BSAU003_1_H.raw	0	2	0	0	1	0	0	tr|I3LCP8|I3LCP8_PIG:tr|A0A480W1Z5|A0A480W1Z5_PIG			PEAKS DB	0	0	2	1	0	0	FYQAEMEELDFVNTTEESR
FNEC(+57.02)QLNNLNALEPDHR	94.85	2082.95	17	-0.4	1042.48	44.66	626000						10	F10:18932	3842_CT_BSAU003_8_H.raw	0	1	0	0	0	0	0	tr|A0A0R0GMV1|A0A0R0GMV1_SOYBN	Carbamidomethylation	C4:Carbamidomethylation:1000.00	PEAKS DB	0	0	1	0	0	0	FNECQLNNLNALEPDHR
EGDLIAVPTGVAWWMYNNEDTPVVAVSIIDTNSLENQLDQM(+15.99)PR	94.8	4816.3	43	-0.7	1606.44	74.34	889830	2643800	1702300				10	F10:38163	3842_CT_BSAU003_8_H.raw	0	1	2	2	0	0	0	tr|A0A0R0KKD6|A0A0R0KKD6_SOYBN:tr|A0A0R0KRW0|A0A0R0KRW0_SOYBN	Oxidation (M)	M41:Oxidation (M):156.70	PEAKS DB	2	2	1	0	0	0	EGDLIAVPTGVAWWMYNNEDTPVVAVSIIDTNSLENQLDQMPR
SFVEVNEEGTEAAAATAAIMM(+15.99)M(+15.99)R	94.52	2460.1	23	-0.2	1231.06	56.41	292980						10	F10:26541	3842_CT_BSAU003_8_H.raw	0	2	0	0	0	0	0	tr|I3LCP8|I3LCP8_PIG	Oxidation (M)	M21:Oxidation (M):14.02;M22:Oxidation (M):20.41	PEAKS DB	0	0	2	0	0	0	SFVEVNEEGTEAAAATAAIMMMR
ANLSGITDTTPLYVSQVAH	94.37	1986.01	19	0.2	994.01	52.59	437630						4	F4:24916	3842_CT_BSAU003_1_H.raw	0	1	0	0	0	0	0	tr|A0A480SK60|A0A480SK60_PIG			PEAKS DB	0	0	1	0	0	0	ANLSGITDTTPLYVSQVAH
KSPQPPVEEEDEHFDDT	94.34	1997.85	17	-0.4	999.931	34.02				304190		7025500	4	F4:13432	3842_CT_BSAU003_1_H.raw	0	0	0	0	2	0	3	tr|A0A480WFE4|A0A480WFE4_PIG:tr|A0A480WDU1|A0A480WDU1_PIG:tr|A0A480W3D3|A0A480W3D3_PIG:tr|A0A480YXB3|A0A480YXB3_PIG:tr|F1S8L9|F1S8L9_PIG:tr|A0A480YJE8|A0A480YJE8_PIG:tr|A0A286ZP67|A0A286ZP67_PIG:tr|A0A481AZL3|A0A481AZL3_PIG:tr|A0A481B6B8|A0A481B6B8_PIG:tr|A0A480VGS1|A0A480VGS1_PIG:tr|A0A286ZVL0|A0A286ZVL0_PIG:tr|A0A481B4C5|A0A481B4C5_PIG:tr|A0A286ZJR3|A0A286ZJR3_PIG:tr|A0A480N3X8|A0A480N3X8_PIG:t…			PEAKS DB	0	0	0	4	0	6	KSPQPPVEEEDEHFDDT
KFYQAEM(+15.99)EELDFVNTTEESR	94.12	2481.1	20	0.7	1241.56	47.92	20039000			10178000			4	F4:21884	3842_CT_BSAU003_1_H.raw	0	2	0	0	1	0	0	tr|I3LCP8|I3LCP8_PIG:tr|A0A480W1Z5|A0A480W1Z5_PIG	Oxidation (M)	M7:Oxidation (M):1000.00	PEAKS DB	0	0	2	1	0	0	KFYQAEMEELDFVNTTEESR
IITHPNFNGNTLDNDIM(+15.99)LIK	93.86	2298.17	20	-0.1	1150.09	53.49	27418000			6209400			4	F4:25514	3842_CT_BSAU003_1_H.raw	0	2	0	0	1	0	0	tr|A0A287B5W2|A0A287B5W2_PIG:tr|C5IWV5|C5IWV5_PIG	Oxidation (M)	M17:Oxidation (M):1000.00	PEAKS DB	0	0	4	2	0	0	IITHPNFNGNTLDNDIMLIK
ELYHSEAFPTNFQDLEAAR	93.84	2237.04	19	-0.9	1119.53	52.28	37626000			25092000			4	F4:24689	3842_CT_BSAU003_1_H.raw	0	2	0	0	2	0	0	tr|A0A481AYQ5|A0A481AYQ5_PIG:tr|Q9GMA6|Q9GMA6_PIG:tr|A0A480SMR4|A0A480SMR4_PIG:tr|A0A480SQB0|A0A480SQB0_PIG			PEAKS DB	0	0	5	6	0	0	ELYHSEAFPTNFQDLEAAR
VFTHEADLSGVTGDD(sub N)KLGVSK	93.82	2174.09	21	0	1088.05	40.45	115720000			99300000			4	F4:17557	3842_CT_BSAU003_1_H.raw	0	4	0	0	6	0	0	tr|A0A481AYQ5|A0A481AYQ5_PIG:tr|A0A481C109|A0A481C109_PIG			SPIDER	0	0	10	17	0	0	VFTHEADLSGVTGDDKLGVSK
VFDGELQEGGVLIVPQNFAVAAK	93.82	2400.27	23	-1.1	1201.14	62.18	1671900	4744700	2372100				10	F10:30298	3842_CT_BSAU003_8_H.raw	0	1	1	1	0	0	0	tr|A0A0R0KRW0|A0A0R0KRW0_SOYBN			PEAKS DB	3	4	2	0	0	0	VFDGELQEGGVLIVPQNFAVAAK
FC(+57.02)ADHPFLFFIQHSK	93.76	1892.9	15	-0.8	947.458	57.27	3053100			1161100			4	F4:27874	3842_CT_BSAU003_1_H.raw	0	3	0	0	2	0	0	tr|I3LCP8|I3LCP8_PIG	Carbamidomethylation	C2:Carbamidomethylation:1000.00	PEAKS DB	0	0	7	7	0	0	FCADHPFLFFIQHSK
TPFNPSFTTEADFHVSK	93.61	1923.9	17	-0.5	962.957	48.49	6618800			1288400			4	F4:22222	3842_CT_BSAU003_1_H.raw	0	2	0	0	1	0	0	tr|A0A481BCC2|A0A481BCC2_PIG			PEAKS DB	0	0	4	1	0	0	TPFNPSFTTEADFHVSK
FSISSDYKLEEILPR	93.58	1795.94	15	-0.8	898.974	56.38	508110			356040			4	F4:27381	3842_CT_BSAU003_1_H.raw	0	1	0	0	1	0	0	tr|F1SCD1|F1SCD1_PIG:tr|A0A480SK60|A0A480SK60_PIG			PEAKS DB	0	0	2	1	0	0	FSISSDYKLEEILPR
ESEEEEEDQDEDEEQDKESQESEGSESQREPR	93.21	3826.48	32	-0.4	1276.5	23.31	422010						10	F10:6242	3842_CT_BSAU003_8_H.raw	0	1	0	0	0	0	0	tr|Q948Y0|Q948Y0_SOYBN			PEAKS DB	0	0	2	0	0	0	ESEEEEEDQDEDEEQDKESQESEGSESQREPR
SC(+57.02)AAAGTEC(+57.02)LISGWGNTK	93.19	1881.84	18	-0.1	941.925	48.75	6861000			15310000			4	F4:22353	3842_CT_BSAU003_1_H.raw	0	1	0	0	2	0	0	tr|A0A287B5W2|A0A287B5W2_PIG:tr|C5IWV5|C5IWV5_PIG	Carbamidomethylation	C2:Carbamidomethylation:1000.00;C9:Carbamidomethylation:1000.00	PEAKS DB	0	0	3	4	0	0	SCAAAGTECLISGWGNTK
M(+15.99)ITLAIPVNKPGRFESFFLSSTQAQQSYLQGFSK	93.04	3835.96	34	-0.3	1279.66	61.72		0					10	F10:30021	3842_CT_BSAU003_8_H.raw	0	0	0	0	0	0	0	tr|Q948Y0|Q948Y0_SOYBN:tr|Q0MUU5|Q0MUU5_SOYBN	Oxidation (M)	M1:Oxidation (M):1000.00	PEAKS DB	1	0	0	0	0	0	MITLAIPVNKPGRFESFFLSSTQAQQSYLQGFSK
LGNAM(+15.99)FIDEQLELLDK	92.68	1863.93	16	0	932.972	61.09	226810			145180			4	F4:30334	3842_CT_BSAU003_1_H.raw	0	1	0	0	1	0	0	tr|Q9GMA6|Q9GMA6_PIG:tr|F1SCD1|F1SCD1_PIG	Oxidation (M)	M5:Oxidation (M):1000.00	PEAKS DB	0	0	1	1	0	0	LGNAMFIDEQLELLDK
VDPHAIVPSNTDFAFSLYK	92.52	2120.06	19	-0.6	1061.04	57.37	3580300			4533300			4	F4:27932	3842_CT_BSAU003_1_H.raw	0	1	0	0	1	0	0	>tr|A0A287ARJ8|A0A287ARJ8_PIG:>tr|A0A480U7W0|A0A480U7W0_PIG:>tr|A0A480Q952|A0A480Q952_PIG:>tr|A0A287AT48|A0A287AT48_PIG:>tr|A0A480T350|A0A480T350_PIG:>tr|A0A480QBT1|A0A480QBT1_PIG:>tr|A0A481C5Y9|A0A481C5Y9_PIG:>tr|A0A481CSY3|A0A481CSY3_PIG:>tr|A0A480TZP2|A0A480TZP2_PIG:>tr|A0A480Q2B8|A0A480Q2B8_PIG:>tr|A0A480QBV6|A0A480QBV6_PIG:>tr|A0A480P138|A0A480P138_PIG:>tr|A0A480Q897|A0A480Q897_PIG:>tr|F1SCD…			PEAKS DB	0	0	1	2	0	0	VDPHAIVPSNTDFAFSLYK
VPAGTTYYVVNPDNDENLR	92.41	2136.01	19	1.1	1069.01	41.25	7438400		0				10	F10:17206	3842_CT_BSAU003_8_H.raw	0	2	0	0	0	0	0	tr|Q948Y0|Q948Y0_SOYBN:tr|Q0MUU5|Q0MUU5_SOYBN			PEAKS DB	0	2	3	0	0	0	VPAGTTYYVVNPDNDENLR
VFDGELQEGQVLIVPQNFAVAAR	92.1	2499.31	23	0.2	1250.66	60.1		0					10	F10:28878	3842_CT_BSAU003_8_H.raw	0	0	0	0	0	0	0	tr|A0A0R0EZ76|A0A0R0EZ76_SOYBN			PEAKS DB	1	0	0	0	0	0	VFDGELQEGQVLIVPQNFAVAAR
LTEVGPDDDEKSWLQR	91.87	1886.9	16	-0.8	944.457	40.06	0						10	F10:16473	3842_CT_BSAU003_8_H.raw	0	0	0	0	0	0	0	tr|I1L860|I1L860_SOYBN			PEAKS DB	0	0	1	0	0	0	LTEVGPDDDEKSWLQR
NLQGENEEEDSGAIVTVK	91.79	1930.91	18	0.4	966.464	35.66	8760000	3288600	1248800				10	F10:13742	3842_CT_BSAU003_8_H.raw	0	2	2	1	0	0	0	tr|A0A0R0KRW0|A0A0R0KRW0_SOYBN			PEAKS DB	3	1	3	0	0	0	NLQGENEEEDSGAIVTVK
FVEWTRPDM(+15.99)MDAEEVEVFLPR	91.7	2611.21	21	-0.8	871.409	60.54	0						10	F10:29268	3842_CT_BSAU003_8_H.raw	0	0	0	0	0	0	0	tr|I3LCP8|I3LCP8_PIG	Oxidation (M)	M9:Oxidation (M):27.96	PEAKS DB	0	0	1	0	0	0	FVEWTRPDMMDAEEVEVFLPR
NILEASYDTKFEEINK	91.61	1912.94	16	-0.5	957.478	45.29	2718000	121240	0				10	F10:19150	3842_CT_BSAU003_8_H.raw	0	2	1	0	0	0	0	tr|F7J075|F7J075_SOYBN:tr|Q948Y0|Q948Y0_SOYBN:tr|Q0MUU5|Q0MUU5_SOYBN:tr|Q948X9|Q948X9_SOYBN			PEAKS DB	1	1	2	0	0	0	NILEASYDTKFEEINK
TPEAEIHQGFQHLLR	91.53	1774.91	15	-0.8	888.462	46.24	100040000			53470000			4	F4:20775	3842_CT_BSAU003_1_H.raw	0	3	0	0	3	0	0	tr|A0A481AYQ5|A0A481AYQ5_PIG:tr|A0A480SMR4|A0A480SMR4_PIG:tr|F1SCC6|F1SCC6_PIG:tr|A0A481CM62|A0A481CM62_PIG			PEAKS DB	0	0	12	9	0	0	TPEAEIHQGFQHLLR
AVLDVGEEGTEAAAATGIAMMT	91.44	2106.98	22	0.2	1054.5	62.54					109280		4	F4:31258	3842_CT_BSAU003_1_H.raw	0	0	0	0	0	1	0	tr|F1SCC9|F1SCC9_PIG			PEAKS DB	0	0	0	0	1	0	AVLDVGEEGTEAAAATGIAMMT
AVLDVDEEGTEGAAATGI	91.26	1716.81	18	0.1	859.41	49.46	2256200			3782600			4	F4:22869	3842_CT_BSAU003_1_H.raw	0	1	0	0	1	0	0	tr|F1SCC6|F1SCC6_PIG:tr|A0A286ZTU7|A0A286ZTU7_PIG:tr|A0A480RA22|A0A480RA22_PIG:tr|A0A480QUD5|A0A480QUD5_PIG			PEAKS DB	0	0	1	3	0	0	AVLDVDEEGTEGAAATGI
TPVDPHAIVPSNTDF	91.24	1608.78	15	-0.8	805.396	49.13	319960			342010			4	F4:22663	3842_CT_BSAU003_1_H.raw	0	1	0	0	1	0	0	>tr|A0A287ARJ8|A0A287ARJ8_PIG:>tr|A0A480SYU6|A0A480SYU6_PIG:>tr|A0A480U7W0|A0A480U7W0_PIG:>tr|A0A480Q952|A0A480Q952_PIG:>tr|A0A287AT48|A0A287AT48_PIG:>tr|A0A480T350|A0A480T350_PIG:>tr|A0A480QBT1|A0A480QBT1_PIG:>tr|A0A481C5Y9|A0A481C5Y9_PIG:>tr|A0A481CSY3|A0A481CSY3_PIG:>tr|A0A480TZP2|A0A480TZP2_PIG:>tr|A0A480Q2B8|A0A480Q2B8_PIG:>tr|A0A480QBV6|A0A480QBV6_PIG:>tr|A0A480P138|A0A480P138_PIG:>tr|F1SCD…			PEAKS DB	0	0	1	1	0	0	TPVDPHAIVPSNTDF
VFTHEADLSGVTGDK	91.18	1574.76	15	-0.6	788.386	36.71	15911000			20952000			4	F4:15061	3842_CT_BSAU003_1_H.raw	0	2	0	0	3	0	0	tr|F1SCC9|F1SCC9_PIG			PEAKS DB	0	0	4	7	0	0	VFTHEADLSGVTGDK
DLDIFLSIVDMNEGALLLPHFN	90.98	2485.26	22	-0.2	1243.64	74.45	0	30546					10	F10:38230	3842_CT_BSAU003_8_H.raw	0	0	1	0	0	0	0	tr|F7J075|F7J075_SOYBN:tr|Q948X9|Q948X9_SOYBN:tr|Q39853|Q39853_SOYBN			PEAKS DB	1	0	1	0	0	0	DLDIFLSIVDMNEGALLLPHFN
KVFSHQADLSGITDQAR	90.7	1871.95	17	-0.9	936.981	35.92	102800000			100050000			4	F4:14607	3842_CT_BSAU003_1_H.raw	0	3	0	0	3	0	0	tr|F1SCC6|F1SCC6_PIG:tr|A0A286ZTU7|A0A286ZTU7_PIG:tr|A0A481BCC2|A0A481BCC2_PIG:tr|A0A480RA22|A0A480RA22_PIG:tr|A0A480QUD5|A0A480QUD5_PIG			PEAKS DB	0	0	17	26	0	0	KVFSHQADLSGITDQAR
AFGPGLEPTGC(+57.02)IVDKPAEFTIDAR	90.67	2560.26	24	-0.8	854.428	54.02	248040			188350			4	F4:25819	3842_CT_BSAU003_1_H.raw	0	2	0	0	1	0	0	tr|A0A480E4I9|A0A480E4I9_PIG:tr|A0A480THJ7|A0A480THJ7_PIG:tr|F1SMN5|F1SMN5_PIG:tr|A0A287A8C2|A0A287A8C2_PIG:tr|A0A480TJ24|A0A480TJ24_PIG:tr|A0A286ZRX8|A0A286ZRX8_PIG:tr|A0A480Z1N4|A0A480Z1N4_PIG:tr|A0A480LRJ7|A0A480LRJ7_PIG:tr|A0A480Z729|A0A480Z729_PIG	Carbamidomethylation	C11:Carbamidomethylation:1000.00	PEAKS DB	0	0	2	2	0	0	AFGPGLEPTGCIVDKPAEFTIDAR
SGPPPPPPGPPPPPVPT	90.61	1583.83	17	0.2	792.925	43.03	2370600		23774000	3831000		22786000	3	F3:15241	3842_CT_BSAU003_10_M.raw	0	1	0	2	1	0	2	tr|A0A480RGS7|A0A480RGS7_PIG:tr|A0A480S2T1|A0A480S2T1_PIG:tr|A0A481D3E2|A0A481D3E2_PIG:tr|A0A480K0T7|A0A480K0T7_PIG:tr|A0A481CPH8|A0A481CPH8_PIG:tr|F1SMC0|F1SMC0_PIG:tr|A0A480VAT3|A0A480VAT3_PIG:tr|A0A480VDX3|A0A480VDX3_PIG:tr|A0A480VA63|A0A480VA63_PIG			PEAKS DB	0	7	3	4	0	8	SGPPPPPPGPPPPPVPT
KQIVTVEGGLSVISPK	90.54	1653.97	16	-0.7	827.99	44.98	107210	45956					10	F10:20657	3842_CT_BSAU003_8_H.raw	0	1	1	0	0	0	0	tr|A0A0R0GMV1|A0A0R0GMV1_SOYBN			PEAKS DB	1	0	1	0	0	0	KQIVTVEGGLSVISPK
AIPSEVLSNSYNLGQSQVR	90.47	2061.05	19	-0.5	1031.53	47.89	6605300	589240					10	F10:20980	3842_CT_BSAU003_8_H.raw	0	2	1	0	0	0	0	tr|Q39858|Q39858_SOYBN			PEAKS DB	1	0	3	0	0	0	AIPSEVLSNSYNLGQSQVR
ESYFVDAQPQQKEEGSK	90.32	1968.91	17	-0.2	985.46	31.45	848750						10	F10:11306	3842_CT_BSAU003_8_H.raw	0	1	0	0	0	0	0	tr|O22121|O22121_SOYBN:tr|Q93VL9|Q93VL9_SOYBN:tr|F8WQS1|F8WQS1_SOYBN:tr|C6T9L1|C6T9L1_SOYBN			PEAKS DB	0	0	1	0	0	0	ESYFVDAQPQQKEEGSK
TYFGAEPQSVNFM(+15.99)EASGQIR	89.99	2247.03	20	-0.3	1124.52	48.82	3105100						4	F4:22407	3842_CT_BSAU003_1_H.raw	0	2	0	0	0	0	0	tr|F1SMW8|F1SMW8_PIG	Oxidation (M)	M13:Oxidation (M):1000.00	PEAKS DB	0	0	2	0	0	0	TYFGAEPQSVNFMEASGQIR
TPFDPEHTIESTFQVSK	89.7	1961.94	17	-0.3	981.976	53.58	88307000			83411000			4	F4:25499	3842_CT_BSAU003_1_H.raw	0	2	0	0	2	0	0	tr|F1SCC9|F1SCC9_PIG			PEAKS DB	0	0	5	5	0	0	TPFDPEHTIESTFQVSK
DNVISQIPSQVQELAFPGSAK	89.41	2227.15	21	-0.9	743.389	60.42	1574500	1663900	563760				10	F10:29216	3842_CT_BSAU003_8_H.raw	0	2	1	1	0	0	0	tr|Q0MUU5|Q0MUU5_SOYBN			PEAKS DB	2	1	4	0	0	0	DNVISQIPSQVQELAFPGSAK
DTFHLDEQFTVPVDM(+15.99)MQAR	89.32	2295.03	19	-0.1	1148.52	55.08	371100						4	F4:26527	3842_CT_BSAU003_1_H.raw	0	1	0	0	0	0	0	tr|A0A480RY26|A0A480RY26_PIG:tr|A0A287B9B3|A0A287B9B3_PIG:tr|A0A480JWW5|A0A480JWW5_PIG:tr|A0A481BY58|A0A481BY58_PIG	Oxidation (M)	M15:Oxidation (M):11.06	PEAKS DB	0	0	1	0	0	0	DTFHLDEQFTVPVDMMQAR
VTYC(+57.02)PTEPGNYIINIK	89.2	1880.93	16	0.6	941.475	52.62				67671			4	F4:24948	3842_CT_BSAU003_1_H.raw	0	0	0	0	1	0	0	tr|A0A287AW81|A0A287AW81_PIG:tr|A0A481D4H1|A0A481D4H1_PIG:tr|A0A481C6D2|A0A481C6D2_PIG	Carbamidomethylation	C4:Carbamidomethylation:1000.00	PEAKS DB	0	0	0	1	0	0	VTYCPTEPGNYIINIK
AVIDKDTGTVLFLGK	89.13	1575.89	15	0.1	788.951	49.94	191030						4	F4:23233	3842_CT_BSAU003_1_H.raw	0	2	0	0	0	0	0	tr|F1SCC9|F1SCC9_PIG:tr|A0A480QA09|A0A480QA09_PIG			PEAKS DB	0	0	2	0	0	0	AVIDKDTGTVLFLGK
NAMFVPHYTLNANSIIYALD(sub N)GR	89.08	2479.23	22	3.9	1240.63	59.88	513930	0	458810				10	F10:28871	3842_CT_BSAU003_8_H.raw	0	1	0	1	0	0	0	tr|A0A0R0KRW0|A0A0R0KRW0_SOYBN			SPIDER	3	1	1	0	0	0	NAMFVPHYTLNANSIIYALDGR
KTGQAPGFSYTDANK	88.5	1583.76	15	0.3	792.886	31.6	764210			1347300			4	F4:12049	3842_CT_BSAU003_1_H.raw	0	1	0	0	1	0	0	tr|A0A480MM44|A0A480MM44_PIG			PEAKS DB	0	0	2	1	0	0	KTGQAPGFSYTDANK
VFSHQADLSGITDQAR	88.42	1743.85	16	-0.9	872.933	39.03	103140000			100140000			4	F4:16429	3842_CT_BSAU003_1_H.raw	0	3	0	0	2	0	0	tr|F1SCC6|F1SCC6_PIG:tr|A0A286ZTU7|A0A286ZTU7_PIG:tr|A0A481BCC2|A0A481BCC2_PIG:tr|A0A480RA22|A0A480RA22_PIG:tr|A0A480QUD5|A0A480QUD5_PIG			PEAKS DB	0	0	9	10	0	0	VFSHQADLSGITDQAR
PHAIVPSNTDFAFSLYK	88.42	1905.96	17	-0.7	953.988	54.71	36367000			5745800			4	F4:26628	3842_CT_BSAU003_1_H.raw	0	2	0	0	2	0	0	>tr|A0A287ARJ8|A0A287ARJ8_PIG:>tr|A0A480U7W0|A0A480U7W0_PIG:>tr|A0A480Q952|A0A480Q952_PIG:>tr|A0A287AT48|A0A287AT48_PIG:>tr|A0A480T350|A0A480T350_PIG:>tr|A0A480QBT1|A0A480QBT1_PIG:>tr|A0A481C5Y9|A0A481C5Y9_PIG:>tr|A0A481CSY3|A0A481CSY3_PIG:>tr|A0A480TZP2|A0A480TZP2_PIG:>tr|A0A480Q2B8|A0A480Q2B8_PIG:>tr|A0A480QBV6|A0A480QBV6_PIG:>tr|A0A480P138|A0A480P138_PIG:>tr|A0A480Q897|A0A480Q897_PIG:>tr|F1SCD…			PEAKS DB	0	0	9	6	0	0	PHAIVPSNTDFAFSLYK
LQGFSHNILETSFHSEFEEINR	88.33	2633.25	22	-0.3	659.32	52.8	254310		98768				10	F10:24280	3842_CT_BSAU003_8_H.raw	0	1	0	1	0	0	0	tr|O22121|O22121_SOYBN:tr|Q93VL9|Q93VL9_SOYBN			PEAKS DB	0	1	1	0	0	0	LQGFSHNILETSFHSEFEEINR
ALSQPSNLLQLNVGNAM(+15.99)FVDER	87.95	2431.22	22	-0.7	811.412	58.25	146530			268340			4	F4:28668	3842_CT_BSAU003_1_H.raw	0	1	0	0	1	0	0	tr|F1SCC6|F1SCC6_PIG:tr|A0A286ZTU7|A0A286ZTU7_PIG:tr|A0A480Z6H6|A0A480Z6H6_PIG	Oxidation (M)	M17:Oxidation (M):1000.00	PEAKS DB	0	0	1	2	0	0	ALSQPSNLLQLNVGNAMFVDER
M(+15.99)PFNPSFTTGADFHVSK	87.68	1897.87	17	-0.7	633.629	47.13	3407200			951220			4	F4:21497	3842_CT_BSAU003_1_H.raw	0	2	0	0	1	0	0	tr|A0A480RA22|A0A480RA22_PIG	Oxidation (M)	M1:Oxidation (M):1000.00	PEAKS DB	0	0	3	1	0	0	MPFNPSFTTGADFHVSK
M(+15.99)PFNPSFTTEADFHVSK	87.07	1969.89	17	-0.5	657.636	47.47	15511000			3978600			4	F4:21615	3842_CT_BSAU003_1_H.raw	0	2	0	0	1	0	0	>tr|A0A480VR82|A0A480VR82_PIG:>tr|A0A480Y8T9|A0A480Y8T9_PIG:>tr|A0A480VNM9|A0A480VNM9_PIG:>tr|A0A480VKG5|A0A480VKG5_PIG:>tr|A0A480VPD4|A0A480VPD4_PIG:>tr|A0A480VVA7|A0A480VVA7_PIG:>tr|A0A480XAD5|A0A480XAD5_PIG:>tr|A0A480MHR0|A0A480MHR0_PIG:>tr|A0A480VVU6|A0A480VVU6_PIG:>tr|A0A480XD83|A0A480XD83_PIG:>tr|A0A480VSF4|A0A480VSF4_PIG:>tr|A0A480KI22|A0A480KI22_PIG:>tr|A0A480Q8C9|A0A480Q8C9_PIG:>tr|A0A48…	Oxidation (M)	M1:Oxidation (M):1000.00	PEAKS DB	0	0	7	3	0	0	MPFNPSFTTEADFHVSK
FC(+57.02)ADHPFLFFIQH	86.96	1677.78	13	0.5	560.266	63.48	209840			217580			4	F4:32053	3842_CT_BSAU003_1_H.raw	0	1	0	0	1	0	0	tr|I3LCP8|I3LCP8_PIG	Carbamidomethylation	C2:Carbamidomethylation:1000.00	PEAKS DB	0	0	1	1	0	0	FCADHPFLFFIQH
PEHTIESTFQVSK	86.61	1501.74	13	-0.3	751.878	36.69	8936800			6641200			4	F4:15219	3842_CT_BSAU003_1_H.raw	0	1	0	0	2	0	0	tr|F1SCC9|F1SCC9_PIG			PEAKS DB	0	0	4	4	0	0	PEHTIESTFQVSK
LGNAM(+15.99)FIDEQLELLEK	86.45	1877.94	16	-0.4	939.979	62.08	433330			513480			4	F4:31144	3842_CT_BSAU003_1_H.raw	0	1	0	0	1	0	0	>tr|A0A480SFV8|A0A480SFV8_PIG:>tr|A0A480SFM9|A0A480SFM9_PIG:>tr|A0A481AYT2|A0A481AYT2_PIG:>tr|A0A480SW03|A0A480SW03_PIG:>tr|A0A480SMT5|A0A480SMT5_PIG:>tr|A0A481DE95|A0A481DE95_PIG:>tr|A0A481BE73|A0A481BE73_PIG:>tr|F1SCC7|F1SCC7_PIG:>tr|A0A480QKQ5|A0A480QKQ5_PIG:>tr|A0A481BCC9|A0A481BCC9_PIG:>tr|A0A287BM11|A0A287BM11_PIG:>tr|A0A480SF31|A0A480SF31_PIG:>tr|A0A481B4W0|A0A481B4W0_PIG:>tr|A0A480SXB4|A0…	Oxidation (M)	M5:Oxidation (M):1000.00	PEAKS DB	0	0	1	2	0	0	LGNAMFIDEQLELLEK
EEEEEKEEEKEKGDEEEEGEEK	86.3	2695.1	22	-0.5	899.373	19.75				2693000			4	F4:4300	3842_CT_BSAU003_1_H.raw	0	0	0	0	2	0	0	tr|A0A480EVV0|A0A480EVV0_PIG:tr|A0A480U937|A0A480U937_PIG:tr|A0A480XV97|A0A480XV97_PIG:tr|A0A480LTL4|A0A480LTL4_PIG:tr|A0A480VD60|A0A480VD60_PIG:tr|A0A287AXF5|A0A287AXF5_PIG:tr|F1S441|F1S441_PIG:tr|A0A287AME1|A0A287AME1_PIG			PEAKS DB	0	0	0	4	0	0	EEEEEKEEEKEKGDEEEEGEEK
STLSSMGMSDAFSQSK	86.21	1662.72	16	0.1	832.369	46.05	1142700						4	F4:20687	3842_CT_BSAU003_1_H.raw	0	1	0	0	0	0	0	tr|F1SMW8|F1SMW8_PIG			PEAKS DB	0	0	1	0	0	0	STLSSMGMSDAFSQSK
GIFGMIYPGC(+57.02)PSTFEEPQQPQQR	86.15	2666.23	23	0.1	1334.12	58.58	1614700	1861600	855900				10	F10:28309	3842_CT_BSAU003_8_H.raw	0	2	2	2	0	0	0	tr|A0A0R0KKD6|A0A0R0KKD6_SOYBN	Carbamidomethylation	C10:Carbamidomethylation:1000.00	PEAKS DB	3	3	3	0	0	0	GIFGMIYPGCPSTFEEPQQPQQR
FTAVAQTDLKEPLK	86	1559.86	14	-0.6	780.935	40.52	0						4	F4:17324	3842_CT_BSAU003_1_H.raw	0	0	0	0	0	0	0	tr|A0A480V508|A0A480V508_PIG:tr|Q8WNW8|Q8WNW8_PIG			PEAKS DB	0	0	1	0	0	0	FTAVAQTDLKEPLK
LFDQQNEGSIFAISR	85.98	1723.85	15	-0.7	862.933	52.98	244710						10	F10:24405	3842_CT_BSAU003_8_H.raw	0	1	0	0	0	0	0	tr|I1L860|I1L860_SOYBN			PEAKS DB	0	0	1	0	0	0	LFDQQNEGSIFAISR
GGLSVIKPPTDEQQQRPQEEEEEEEDEKPQC(+57.02)K	85.57	3765.73	32	0.4	942.439	32.47	1729300	4547700					10	F10:11645	3842_CT_BSAU003_8_H.raw	0	1	3	0	0	0	0	tr|A0A0R0KKD6|A0A0R0KKD6_SOYBN	Carbamidomethylation	C31:Carbamidomethylation:1000.00	PEAKS DB	3	0	2	0	0	0	GGLSVIKPPTDEQQQRPQEEEEEEEDEKPQCK
SFVEVNEEGTEAAAATAAIMMMR	85.53	2428.11	23	0	1215.06	80.98				82994	255980	186790	4	F4:40946	3842_CT_BSAU003_1_H.raw	0	0	0	0	1	1	1	tr|I3LCP8|I3LCP8_PIG			PEAKS DB	0	0	0	2	2	3	SFVEVNEEGTEAAAATAAIMMMR
GKWEKPFEVEQTTEEDFHVDEETTVK	85.46	3136.45	26	0.7	785.121	59.95					139790		4	F4:29655	3842_CT_BSAU003_1_H.raw	0	0	0	0	0	1	0	tr|A0A481CMM1|A0A481CMM1_PIG			PEAKS DB	0	0	0	0	1	0	GKWEKPFEVEQTTEEDFHVDEETTVK
NPFLFGSNRFETLFK	85.21	1815.93	15	-0.7	908.972	59.98		185390					10	F10:28934	3842_CT_BSAU003_8_H.raw	0	0	1	0	0	0	0	tr|F7J075|F7J075_SOYBN			PEAKS DB	1	0	0	0	0	0	NPFLFGSNRFETLFK
HFNEGDVLVIPPGVPYWTYNTGDEPVVAISLLDTSNFNNQLDQNPR	85.1	5154.5	46	-5.3	1289.63	71.08		1280600					10	F10:35999	3842_CT_BSAU003_8_H.raw	0	0	1	0	0	0	0	tr|A0A0R0GMV1|A0A0R0GMV1_SOYBN			PEAKS DB	1	0	0	0	0	0	HFNEGDVLVIPPGVPYWTYNTGDEPVVAISLLDTSNFNNQLDQNPR
SQSESYFVDAQPQQK	84.9	1740.8	15	-0.5	871.404	34.73	978780						10	F10:13104	3842_CT_BSAU003_8_H.raw	0	1	0	0	0	0	0	tr|Q948Y0|Q948Y0_SOYBN:tr|Q0MUU5|Q0MUU5_SOYBN			PEAKS DB	0	0	1	0	0	0	SQSESYFVDAQPQQK
AATESFASDPILYRPV	84.84	1735.88	16	0.1	868.946	54.46				42472			4	F4:26139	3842_CT_BSAU003_1_H.raw	0	0	0	0	1	0	0	tr|A0A287B8G0|A0A287B8G0_PIG:tr|A0A480STH3|A0A480STH3_PIG:tr|A0A481ATJ5|A0A481ATJ5_PIG:tr|A0A480SK21|A0A480SK21_PIG:tr|A0A480RYB8|A0A480RYB8_PIG:tr|A0A287ACX9|A0A287ACX9_PIG:tr|A0A480SWH1|A0A480SWH1_PIG:tr|A0A480K4W6|A0A480K4W6_PIG:tr|A0A480NE57|A0A480NE57_PIG:tr|A0A480NYF0|A0A480NYF0_PIG:tr|A0A480VAX3|A0A480VAX3_PIG:tr|A0A480EM08|A0A480EM08_PIG:tr|A0A480QML4|A0A480QML4_PIG:tr|A0A480NYJ3|A0A480NY…			PEAKS DB	0	0	0	1	0	0	AATESFASDPILYRPV
STLSSMGM(+15.99)SDAFSQSK	84.82	1678.72	16	0.1	840.366	38.58	610160						4	F4:16188	3842_CT_BSAU003_1_H.raw	0	1	0	0	0	0	0	tr|F1SMW8|F1SMW8_PIG	Oxidation (M)	M8:Oxidation (M):22.87	PEAKS DB	0	0	1	0	0	0	STLSSMGMSDAFSQSK
LQDMGLEDLFIPEK	84.6	1646.82	14	2.5	824.421	64.39	3312700			2904400			4	F4:32431	3842_CT_BSAU003_1_H.raw	0	1	0	0	1	0	0	tr|F2Z5E2|F2Z5E2_PIG:tr|Q19AZ5|Q19AZ5_PIG			PEAKS DB	0	0	2	2	0	0	LQDMGLEDLFIPEK
ELYHSEAFSTD(sub N)FQDLEAAR	84.28	2228	19	1.5	1115.01	52.11				164380			4	F4:24616	3842_CT_BSAU003_1_H.raw	0	0	0	0	1	0	0	tr|F1SCD1|F1SCD1_PIG			SPIDER	0	0	0	1	0	0	ELYHSEAFSTDFQDLEAAR
LFGEKSYGFLPSFK	83.88	1618.84	14	0.6	810.428	58.45	379020						4	F4:28710	3842_CT_BSAU003_1_H.raw	0	2	0	0	0	0	0	tr|I3LCP8|I3LCP8_PIG:tr|A0A480W1Z5|A0A480W1Z5_PIG			PEAKS DB	0	0	2	0	0	0	LFGEKSYGFLPSFK
FNKPFLFLIYDTK	83.34	1644.89	13	6.4	823.458	60.66	3976400			728740			10	F10:29364	3842_CT_BSAU003_8_H.raw	0	2	0	0	2	0	0	>tr|A0A480R5S0|A0A480R5S0_PIG:>tr|F1SCF0|F1SCF0_PIG:>tr|A0A480U5C4|A0A480U5C4_PIG:>tr|A0A480PDI5|A0A480PDI5_PIG:>tr|A0A480Q4G4|A0A480Q4G4_PIG:>tr|A0A480RSG2|A0A480RSG2_PIG:>tr|A0A480JMF2|A0A480JMF2_PIG:>tr|A0A480RXW5|A0A480RXW5_PIG:>tr|A0A480R0R0|A0A480R0R0_PIG:>tr|A0A480SDN7|A0A480SDN7_PIG:>tr|A0A480PC34|A0A480PC34_PIG:>tr|A0A480Q520|A0A480Q520_PIG:>tr|A0A480S3Z1|A0A480S3Z1_PIG:>tr|A0A481A7Q2|A0…			PEAKS DB	0	0	5	4	0	0	FNKPFLFLIYDTK
EQQQEQQQEEQPLEVR	83.33	2024.94	16	-1	1013.48	30.55	4163300	0					10	F10:10697	3842_CT_BSAU003_8_H.raw	0	2	0	0	0	0	0	tr|F7J075|F7J075_SOYBN:tr|Q39853|Q39853_SOYBN			PEAKS DB	1	0	2	0	0	0	EQQQEQQQEEQPLEVR
NLYHSEAFSINFR	83.3	1596.77	13	-0.3	799.391	49.81	18571000			2517500			4	F4:23034	3842_CT_BSAU003_1_H.raw	0	2	0	0	1	0	0	tr|A0A481CMM1|A0A481CMM1_PIG			PEAKS DB	0	0	7	3	0	0	NLYHSEAFSINFR
D(sub N)GLHLPSYSPYPQMIIVVQGK	83.25	2341.21	21	0.1	1171.61	59.27	281560	379140					10	F10:28472	3842_CT_BSAU003_8_H.raw	0	1	1	0	0	0	0	tr|A0A0R0GMV1|A0A0R0GMV1_SOYBN			SPIDER	1	0	1	0	0	0	DGLHLPSYSPYPQMIIVVQGK
GNWDNQFNKEHTK	83.14	1616.73	13	0.1	809.374	29.1	756650			698380			4	F4:10295	3842_CT_BSAU003_1_H.raw	0	1	0	0	1	0	0	tr|I3LCP8|I3LCP8_PIG			PEAKS DB	0	0	1	1	0	0	GNWDNQFNKEHTK
STLSSM(+15.99)GMSDAFSQSK	83.1	1678.72	16	-0.4	840.366	39.42	475850						4	F4:16600	3842_CT_BSAU003_1_H.raw	0	1	0	0	0	0	0	tr|F1SMW8|F1SMW8_PIG	Oxidation (M)	M6:Oxidation (M):40.00	PEAKS DB	0	0	1	0	0	0	STLSSMGMSDAFSQSK
NAMFVPHYNLNAN	82.88	1503.69	13	-0.3	752.854	46.44	195640						10	F10:20044	3842_CT_BSAU003_8_H.raw	0	1	0	0	0	0	0	tr|A0A0R0KKD6|A0A0R0KKD6_SOYBN:tr|A0A0R0EZ76|A0A0R0EZ76_SOYBN			PEAKS DB	0	0	1	0	0	0	NAMFVPHYNLNAN
VDNDENEHQLSLR	82.67	1567.72	13	-0.2	784.869	31.41				0			4	F4:11770	3842_CT_BSAU003_1_H.raw	0	0	0	0	0	0	0	tr|A0A480VAJ9|A0A480VAJ9_PIG:tr|I3LUP6|I3LUP6_PIG:tr|A0A480KIP2|A0A480KIP2_PIG:tr|A0A480NFG7|A0A480NFG7_PIG:tr|A0A481D6F9|A0A481D6F9_PIG:tr|A0A480WCE6|A0A480WCE6_PIG:tr|A0A481BM65|A0A481BM65_PIG:tr|A0A480YP24|A0A480YP24_PIG:tr|A0A481AXM8|A0A481AXM8_PIG:tr|A0A481BG75|A0A481BG75_PIG:tr|A0A480LZA4|A0A480LZA4_PIG			PEAKS DB	0	0	0	1	0	0	VDNDENEHQLSLR
IAPNLADFAFSLYR	82.63	1596.83	14	0.1	533.284	68.85	11067000			4176500		77265	4	F4:35344	3842_CT_BSAU003_1_H.raw	0	4	0	0	1	0	1	tr|A0A481CMM1|A0A481CMM1_PIG			PEAKS DB	0	0	8	3	0	1	IAPNLADFAFSLYR
DR(sub L)DVFLSVVDMNEGALFLPHFNSK	82.48	2749.35	24	-8.9	1375.67	74		128560					10	F10:37938	3842_CT_BSAU003_8_H.raw	0	0	1	0	0	0	0	tr|Q948Y0|Q948Y0_SOYBN:tr|Q0MUU5|Q0MUU5_SOYBN			SPIDER	1	0	0	0	0	0	DRDVFLSVVDMNEGALFLPHFNSK
RPSYTNGPQEIYIQQGK	82.24	1977.99	17	0.5	990.003	33.85	3807600	993450	0				10	F10:12726	3842_CT_BSAU003_8_H.raw	0	2	2	0	0	0	0	tr|A0A0R0KKD6|A0A0R0KKD6_SOYBN			PEAKS DB	2	1	3	0	0	0	RPSYTNGPQEIYIQQGK
SFVEVNEEGTEAAAATAAIM(+15.99)M(+15.99)M(+15.99)R	82	2476.09	23	0.2	1239.05	49.65	1060800			1426700			1	F1:20497	3842_CT_BSAU003_10_H.raw	0	2	0	0	2	0	0	tr|I3LCP8|I3LCP8_PIG	Oxidation (M)	M20:Oxidation (M):1000.00;M21:Oxidation (M):1000.00;M22:Oxidation (M):1000.00	PEAKS DB	0	0	4	5	0	0	SFVEVNEEGTEAAAATAAIMMMR
DTFHLDEQFTVPVDM(+15.99)M(+15.99)QAR	81.85	2311.02	19	-0.8	1156.52	51.85	3840000						4	F4:24428	3842_CT_BSAU003_1_H.raw	0	2	0	0	0	0	0	tr|A0A480RY26|A0A480RY26_PIG:tr|A0A287B9B3|A0A287B9B3_PIG:tr|A0A480JWW5|A0A480JWW5_PIG:tr|A0A481BY58|A0A481BY58_PIG	Oxidation (M)	M15:Oxidation (M):1000.00;M16:Oxidation (M):1000.00	PEAKS DB	0	0	3	0	0	0	DTFHLDEQFTVPVDMMQAR
ANGESC(+57.02)SVSMMYQESK	81.77	1806.72	16	-0.7	904.368	37.1	744840			761740			4	F4:15270	3842_CT_BSAU003_1_H.raw	0	1	0	0	1	0	0	tr|F2Z5E2|F2Z5E2_PIG:tr|Q19AZ5|Q19AZ5_PIG	Carbamidomethylation	C6:Carbamidomethylation:1000.00	PEAKS DB	0	0	1	1	0	0	ANGESCSVSMMYQESK
AGGTTVTQGVETTKPSK	81.76	1660.86	17	-0.4	831.438	26.31				0		0	4	F4:8518	3842_CT_BSAU003_1_H.raw	0	0	0	0	0	0	0	tr|A0A286ZWN6|A0A286ZWN6_PIG:tr|A0A287A8U7|A0A287A8U7_PIG			PEAKS DB	0	0	0	1	0	1	AGGTTVTQGVETTKPSK
TSDQVHFFFAK	81.66	1325.64	11	-0.8	663.827	48.77				941340			4	F4:22389	3842_CT_BSAU003_1_H.raw	0	0	0	0	2	0	0	tr|F2Z5E2|F2Z5E2_PIG:tr|Q19AZ5|Q19AZ5_PIG			PEAKS DB	0	0	0	3	0	0	TSDQVHFFFAK
IVQFQSKPNTILLPHHADADFLLFVLSGRAILTLVNNDDRDSYNLHPGDAQR	81.61	5854.03	52	-5.2	976.675	72.63	0	71561000					10	F10:37035	3842_CT_BSAU003_8_H.raw	0	0	2	0	0	0	0	tr|O22121|O22121_SOYBN:tr|Q93VL9|Q93VL9_SOYBN:tr|F8WQS1|F8WQS1_SOYBN:tr|C6T9L1|C6T9L1_SOYBN			PEAKS DB	6	0	1	0	0	0	IVQFQSKPNTILLPHHADADFLLFVLSGRAILTLVNNDDRDSYNLHPGDAQR
LP(sub G)EHNIDVLEGNEQFINAAK	81.56	2250.13	20	-0.2	1126.07	51.94	168960			137380			10	F10:23730	3842_CT_BSAU003_8_H.raw	0	1	0	0	1	0	0	tr|A0A287B5W2|A0A287B5W2_PIG:tr|C5IWV5|C5IWV5_PIG			SPIDER	0	0	1	1	0	0	LPEHNIDVLEGNEQFINAAK
LQQVLHADSGPC(+57.02)LPY	81.43	1696.82	15	-0.9	849.419	49.37	5164000			5985200			4	F4:22789	3842_CT_BSAU003_1_H.raw	0	2	0	0	2	0	0	tr|A0A480RY26|A0A480RY26_PIG:tr|A0A287B9B3|A0A287B9B3_PIG:tr|A0A480JWW5|A0A480JWW5_PIG:tr|A0A481BY58|A0A481BY58_PIG:tr|A0A481BXF1|A0A481BXF1_PIG	Carbamidomethylation	C12:Carbamidomethylation:1000.00	PEAKS DB	0	0	3	4	0	0	LQQVLHADSGPCLPY
EGDLIAVPTGVAWWM(+15.99)YNNEDTPVVAVSIIDTNSLENQLDQM(+15.99)PR	81.2	4832.29	43	-0.8	1209.08	71.69		0	0				3	F3:26894	3842_CT_BSAU003_10_M.raw	0	0	0	0	0	0	0	tr|A0A0R0KKD6|A0A0R0KKD6_SOYBN:tr|A0A0R0KRW0|A0A0R0KRW0_SOYBN	Oxidation (M)	M15:Oxidation (M):1000.00;M41:Oxidation (M):1000.00	PEAKS DB	1	3	0	0	0	0	EGDLIAVPTGVAWWMYNNEDTPVVAVSIIDTNSLENQLDQMPR
GEVPPPRPPPPEEKDEEFPEQK	81.18	2527.22	22	-0.3	843.415	34.1	946000		6371200	2362500		18621000	4	F4:13564	3842_CT_BSAU003_1_H.raw	0	1	0	3	1	0	2	tr|A0A2C9F393|A0A2C9F393_PIG:tr|A0A480E9Y5|A0A480E9Y5_PIG:tr|A0A480N0U6|A0A480N0U6_PIG:tr|A0A480N6A2|A0A480N6A2_PIG:tr|A0A480S8S4|A0A480S8S4_PIG:tr|A0A480SI90|A0A480SI90_PIG:tr|A0A481BGI7|A0A481BGI7_PIG:tr|A0A480R0K5|A0A480R0K5_PIG:tr|A0A480MV49|A0A480MV49_PIG:tr|A0A481AYV2|A0A481AYV2_PIG:tr|A0A480ST69|A0A480ST69_PIG:tr|A0A287BSL4|A0A287BSL4_PIG:tr|A0A480SUZ4|A0A480SUZ4_PIG:tr|A0A481BA24|A0A481BA…			PEAKS DB	0	4	3	3	0	3	GEVPPPRPPPPEEKDEEFPEQK
RP(sub G)QLLVVPQNFVVAEQGGEQGLEYVVFK	81.15	3142.68	28	-5.5	1048.56	66.77		0					10	F10:33214	3842_CT_BSAU003_8_H.raw	0	0	0	0	0	0	0	tr|A0A0R0GMV1|A0A0R0GMV1_SOYBN			SPIDER	1	0	0	0	0	0	RPQLLVVPQNFVVAEQGGEQGLEYVVFK
PEFPTVTHPNPEEGEK	81.14	1806.84	16	0.5	904.429	37.59	365180			546420		0	9	F9:12317	3842_CT_BSAU003_4_M.raw	0	1	0	0	1	0	0	tr|A0A481CT95|A0A481CT95_PIG:tr|A0A480QUM7|A0A480QUM7_PIG:tr|I3L759|I3L759_PIG:tr|A0A480NJP7|A0A480NJP7_PIG:tr|M3TYI1|M3TYI1_PIG:tr|F1S4K7|F1S4K7_PIG:tr|A0A480SLP7|A0A480SLP7_PIG			PEAKS DB	0	0	1	1	0	1	PEFPTVTHPNPEEGEK
SC(+57.02)AAAGTEC(+57.02)LISGW	80.79	1481.63	14	-0.3	741.821	56.92	980360			1058700			4	F4:27652	3842_CT_BSAU003_1_H.raw	0	1	0	0	1	0	0	tr|A0A287B5W2|A0A287B5W2_PIG:tr|C5IWV5|C5IWV5_PIG	Carbamidomethylation	C2:Carbamidomethylation:1000.00;C9:Carbamidomethylation:1000.00	PEAKS DB	0	0	1	1	0	0	SCAAAGTECLISGW
KQEEDEDEEQQRESEESEDSELRR	80.62	3008.27	24	-0.6	1003.76	23.06	3407100						10	F10:7018	3842_CT_BSAU003_8_H.raw	0	1	0	0	0	0	0	>tr|O22120|O22120_SOYBN:>tr|I1NGH2|I1NGH2_SOYBN			PEAKS DB	0	0	1	0	0	0	KQEEDEDEEQQRESEESEDSELRR
FRLEESYDLNAPLAR	80.52	1792.91	15	-0.8	897.462	49.37	741190						4	F4:22819	3842_CT_BSAU003_1_H.raw	0	1	0	0	0	0	0	tr|A0A287B7P2|A0A287B7P2_PIG:tr|F2Z5B1|F2Z5B1_PIG			PEAKS DB	0	0	1	0	0	0	FRLEESYDLNAPLAR
PNLTTEADFYVSK	80.24	1483.72	13	-0.4	742.867	46.47	400900			86762			4	F4:20991	3842_CT_BSAU003_1_H.raw	0	1	0	0	1	0	0	>tr|A0A480SLS1|A0A480SLS1_PIG:>tr|A0A481B4Y0|A0A481B4Y0_PIG:>tr|A0A481B622|A0A481B622_PIG:>tr|A0A480RA08|A0A480RA08_PIG:>tr|A0A480QDS6|A0A480QDS6_PIG:>tr|A0A480NYI6|A0A480NYI6_PIG:>tr|A0A480RD71|A0A480RD71_PIG:>tr|A0A481ASY8|A0A481ASY8_PIG:>tr|A0A480SP81|A0A480SP81_PIG:>tr|A0A480SNA5|A0A480SNA5_PIG:>tr|A0A481B5Q8|A0A481B5Q8_PIG:>tr|A0A480T350|A0A480T350_PIG:>tr|A0A480SNC8|A0A480SNC8_PIG:>tr|A0A48…			PEAKS DB	0	0	1	1	0	0	PNLTTEADFYVSK
FKLEEDYDM(+15.99)EGVLR	79.77	1758.81	14	0.7	587.279	45.22	21239000			10047000			4	F4:20353	3842_CT_BSAU003_1_H.raw	0	2	0	0	2	0	0	tr|I3LCP8|I3LCP8_PIG	Oxidation (M)	M9:Oxidation (M):1000.00	PEAKS DB	0	0	5	7	0	0	FKLEEDYDMEGVLR
FSVSGDYQLEDTLK	79.59	1600.76	14	0.1	801.388	49.94	3120800			1126500			4	F4:23558	3842_CT_BSAU003_1_H.raw	0	3	0	0	2	0	0	tr|A0A481C109|A0A481C109_PIG			PEAKS DB	0	0	4	2	0	0	FSVSGDYQLEDTLK
VAEGTQVLELPFK	79.55	1429.78	13	-0.5	715.898	56.58	1049500			767510			4	F4:27388	3842_CT_BSAU003_1_H.raw	0	1	0	0	1	0	0	tr|F2Z5E2|F2Z5E2_PIG:tr|Q19AZ5|Q19AZ5_PIG			PEAKS DB	0	0	1	2	0	0	VAEGTQVLELPFK
VVNC(+57.02)QGNAVFDGELR	79.48	1676.79	15	-0.5	839.404	40.24	999710						10	F10:16574	3842_CT_BSAU003_8_H.raw	0	1	0	0	0	0	0	tr|A0A0R0GMV1|A0A0R0GMV1_SOYBN	Carbamidomethylation	C4:Carbamidomethylation:1000.00	PEAKS DB	0	0	2	0	0	0	VVNCQGNAVFDGELR
VEEVPAQVLELPYEDR	79.38	1884.95	16	-0.9	943.48	56.23	38082						4	F4:27222	3842_CT_BSAU003_1_H.raw	0	1	0	0	0	0	0	tr|A0PA01|A0PA01_PIG:tr|A0A480KIB4|A0A480KIB4_PIG			PEAKS DB	0	0	1	0	0	0	VEEVPAQVLELPYEDR
LQDM(+15.99)GLEDLFIPEK	79.33	1662.82	14	1.4	832.417	59.7	9470800			8985500			4	F4:29383	3842_CT_BSAU003_1_H.raw	0	3	0	0	1	0	0	tr|F2Z5E2|F2Z5E2_PIG:tr|Q19AZ5|Q19AZ5_PIG	Oxidation (M)	M4:Oxidation (M):1000.00	PEAKS DB	0	0	3	2	0	0	LQDMGLEDLFIPEK
NAM(+15.99)FVPHYTLNANSIIYALD(sub N)GR	79.3	2495.23	22	0.1	1248.62	57.49	410780						10	F10:27215	3842_CT_BSAU003_8_H.raw	0	1	0	0	0	0	0	tr|A0A0R0KRW0|A0A0R0KRW0_SOYBN	Oxidation (M)	M3:Oxidation (M):1000.00	SPIDER	0	0	1	0	0	0	NAMFVPHYTLNANSIIYALDGR
VSQVVHSAVLDVNEEGTEAAAAT	79.24	2296.12	23	0.4	1149.07	44.79	301610						4	F4:19913	3842_CT_BSAU003_1_H.raw	0	1	0	0	0	0	0	tr|Q9GMA6|Q9GMA6_PIG			PEAKS DB	0	0	1	0	0	0	VSQVVHSAVLDVNEEGTEAAAAT
TYHFLPEFLASTQK	79.23	1680.85	14	-0.4	841.433	56.17	25491000			11884000			4	F4:27346	3842_CT_BSAU003_1_H.raw	0	2	0	0	2	0	0	tr|A0A287B7P2|A0A287B7P2_PIG:tr|F2Z5B1|F2Z5B1_PIG			PEAKS DB	0	0	6	6	0	0	TYHFLPEFLASTQK
VFTHEADLSGVTGDD(sub K)KLGVSK	79.09	2174.09	21	0	725.702	42.74	1996500			46710000			4	F4:18680	3842_CT_BSAU003_1_H.raw	0	1	0	0	1	0	0	tr|F1SCC9|F1SCC9_PIG			SPIDER	0	0	1	2	0	0	VFTHEADLSGVTGDDKLGVSK
ITDLLSPDSVNSMTR	79.08	1647.81	15	-0.7	550.278	50.31	11983000			12249000			4	F4:23418	3842_CT_BSAU003_1_H.raw	0	1	0	0	1	0	0	tr|I3LCP8|I3LCP8_PIG			PEAKS DB	0	0	2	2	0	0	ITDLLSPDSVNSMTR
IITHPNFD(sub N)GNTLDNDIMLIK	78.88	2283.16	20	-0.2	1142.59	56.07	1791700			621180			10	F10:26319	3842_CT_BSAU003_8_H.raw	0	1	0	0	1	0	0	tr|A0A287B5W2|A0A287B5W2_PIG:tr|C5IWV5|C5IWV5_PIG			SPIDER	0	0	1	1	0	0	IITHPNFDGNTLDNDIMLIK
M(+15.99)SPLRPQNYLFGC(+57.02)ELK	78.8	1967.96	16	-0.3	984.987	50.97	3863500			2159100			4	F4:23869	3842_CT_BSAU003_1_H.raw	0	2	0	0	1	0	0	tr|A0A480VAJ9|A0A480VAJ9_PIG:tr|I3LUP6|I3LUP6_PIG:tr|A0A480KIP2|A0A480KIP2_PIG:tr|A0A480NFG7|A0A480NFG7_PIG:tr|A0A481D6F9|A0A481D6F9_PIG:tr|A0A480WCE6|A0A480WCE6_PIG:tr|A0A481BM65|A0A481BM65_PIG:tr|A0A480YP24|A0A480YP24_PIG:tr|A0A481AXM8|A0A481AXM8_PIG:tr|A0A481BG75|A0A481BG75_PIG:tr|A0A480LZA4|A0A480LZA4_PIG	Oxidation (M); Carbamidomethylation	M1:Oxidation (M):1000.00;C13:Carbamidomethylation:1000.00	PEAKS DB	0	0	3	2	0	0	MSPLRPQNYLFGCELK
SSGSSYPSLLQC(+57.02)LK	78.69	1525.74	14	-0.1	763.88	52.79	10620000			8204900			4	F4:24989	3842_CT_BSAU003_1_H.raw	0	1	0	0	1	0	0	tr|A0A287B5W2|A0A287B5W2_PIG:tr|C5IWV5|C5IWV5_PIG	Carbamidomethylation	C12:Carbamidomethylation:1000.00	PEAKS DB	0	0	3	4	0	0	SSGSSYPSLLQCLK
EKGDEEEEGEEKLEEK	78.4	1905.83	16	-0.9	953.923	26.56			1157700			10177000	9	F9:5816	3842_CT_BSAU003_4_M.raw	0	0	0	2	0	0	5	tr|A0A480EVV0|A0A480EVV0_PIG:tr|A0A480U937|A0A480U937_PIG:tr|A0A480XV97|A0A480XV97_PIG:tr|A0A480LTL4|A0A480LTL4_PIG:tr|A0A480VD60|A0A480VD60_PIG:tr|A0A287AXF5|A0A287AXF5_PIG:tr|F1S441|F1S441_PIG:tr|A0A287AME1|A0A287AME1_PIG			PEAKS DB	0	2	0	0	0	6	EKGDEEEEGEEKLEEK
EGDPNQLSKEELK	78.31	1485.73	13	-0.6	743.872	30.39				12861000			4	F4:11137	3842_CT_BSAU003_1_H.raw	0	0	0	0	2	0	0	tr|F1SQR2|F1SQR2_PIG:tr|A0A480NX43|A0A480NX43_PIG			PEAKS DB	0	0	0	3	0	0	EGDPNQLSKEELK
DINEGALLLPHFNSK	78.26	1666.87	15	-0.3	834.441	52.76	0						10	F10:24307	3842_CT_BSAU003_8_H.raw	0	0	0	0	0	0	0	tr|O22121|O22121_SOYBN:tr|Q93VL9|Q93VL9_SOYBN:tr|F8WQS1|F8WQS1_SOYBN:tr|C6T9L1|C6T9L1_SOYBN			PEAKS DB	0	0	1	0	0	0	DINEGALLLPHFNSK
M(+15.99)PFNPNFTTGADFHVSK	78.23	1924.88	17	-0.1	642.633	46.87	1414000			755320			4	F4:21239	3842_CT_BSAU003_1_H.raw	0	2	0	0	1	0	0	tr|A0A286ZTU7|A0A286ZTU7_PIG	Oxidation (M)	M1:Oxidation (M):1000.00	PEAKS DB	0	0	2	1	0	0	MPFNPNFTTGADFHVSK
DPGAAVVFINDYVK	78.13	1506.77	14	0.7	754.394	58.66	13673000			8641600			4	F4:28694	3842_CT_BSAU003_1_H.raw	0	2	0	0	2	0	0	tr|A0A480SK60|A0A480SK60_PIG			PEAKS DB	0	0	4	3	0	0	DPGAAVVFINDYVK
DEEEEVATPPPPPPPKK	77.97	1855.92	17	-0.3	928.967	30.49			2531700			3549200	6	F6:9462	3842_CT_BSAU003_1_M.raw	0	0	0	1	0	0	3	tr|A0A480EFB4|A0A480EFB4_PIG:tr|A0A481BVU5|A0A481BVU5_PIG:tr|A0A480QHT8|A0A480QHT8_PIG:tr|I3LNG8|I3LNG8_PIG:tr|A0A481BMM8|A0A481BMM8_PIG:tr|A0A480S0T3|A0A480S0T3_PIG:tr|A0A480ZC23|A0A480ZC23_PIG:tr|A0A480M269|A0A480M269_PIG:tr|A0A480M0R6|A0A480M0R6_PIG:tr|A0A480LWW2|A0A480LWW2_PIG:tr|A0A480KX39|A0A480KX39_PIG:tr|A0A480VEB7|A0A480VEB7_PIG:tr|A0A480U2H2|A0A480U2H2_PIG:tr|A0A481C8F2|A0A481C8F2_PIG:t…			PEAKS DB	0	2	0	0	0	4	DEEEEVATPPPPPPPKK
STLSSM(+15.99)GM(+15.99)SDAFSQSK	77.93	1694.71	16	0.5	848.364	31.66	1205400						4	F4:11940	3842_CT_BSAU003_1_H.raw	0	1	0	0	0	0	0	tr|F1SMW8|F1SMW8_PIG	Oxidation (M)	M6:Oxidation (M):1000.00;M8:Oxidation (M):1000.00	PEAKS DB	0	0	1	0	0	0	STLSSMGMSDAFSQSK
PEAAIVFINDYVK	77.9	1477.78	13	0.4	739.898	60.05	4663600			893510		115550	4	F4:29625	3842_CT_BSAU003_1_H.raw	0	3	0	0	1	0	1	tr|F1SCC9|F1SCC9_PIG			PEAKS DB	0	0	4	2	0	1	PEAAIVFINDYVK
FYLAGNQEQEFLK	77.87	1585.78	13	0.1	793.896	49.56	7902600	2775100	2295000				10	F10:22089	3842_CT_BSAU003_8_H.raw	0	1	1	2	0	0	0	tr|A0A0R0KKD6|A0A0R0KKD6_SOYBN:tr|A0A0R0KRW0|A0A0R0KRW0_SOYBN			PEAKS DB	3	3	2	0	0	0	FYLAGNQEQEFLK
DELHIVEAEAM(+15.99)NYEGSPIK	77.86	2160	19	-0.9	1081.01	51.95	103630						4	F4:24538	3842_CT_BSAU003_1_H.raw	0	1	0	0	0	0	0	tr|A0A480VAJ9|A0A480VAJ9_PIG:tr|I3LUP6|I3LUP6_PIG:tr|A0A480KIP2|A0A480KIP2_PIG:tr|A0A480NFG7|A0A480NFG7_PIG:tr|A0A481D6F9|A0A481D6F9_PIG:tr|A0A480WCE6|A0A480WCE6_PIG:tr|A0A481BM65|A0A481BM65_PIG:tr|A0A480YP24|A0A480YP24_PIG:tr|A0A481AXM8|A0A481AXM8_PIG:tr|A0A481BG75|A0A481BG75_PIG:tr|A0A480LZA4|A0A480LZA4_PIG	Oxidation (M)	M11:Oxidation (M):1000.00	PEAKS DB	0	0	1	0	0	0	DELHIVEAEAMNYEGSPIK
GSEEEDEDEDEEQDER	77.85	1938.67	16	0.5	970.344	21.47	393390						10	F10:4953	3842_CT_BSAU003_8_H.raw	0	1	0	0	0	0	0	tr|F7J075|F7J075_SOYBN			PEAKS DB	0	0	1	0	0	0	GSEEEDEDEDEEQDER
LGM(+15.99)FDLHHC(+57.02)DK	77.76	1387.6	11	-0.6	694.808	32.84	90075000			55321000			4	F4:12631	3842_CT_BSAU003_1_H.raw	0	2	0	0	4	0	0	>tr|A0A480R5S0|A0A480R5S0_PIG:>tr|A0A480U5C4|A0A480U5C4_PIG:>tr|A0A480PDI5|A0A480PDI5_PIG:>tr|A0A480U1J8|A0A480U1J8_PIG:>tr|A0A480Q4G4|A0A480Q4G4_PIG:>tr|A0A480E3L6|A0A480E3L6_PIG:>tr|A0A480R0Q0|A0A480R0Q0_PIG:>tr|A0A480SFE4|A0A480SFE4_PIG:>tr|A0A480Q8G7|A0A480Q8G7_PIG:>tr|A0A480JMF2|A0A480JMF2_PIG:>tr|A0A480R0R0|A0A480R0R0_PIG:>tr|A0A480R6D1|A0A480R6D1_PIG:>tr|A0A480PC34|A0A480PC34_PIG:>tr|A0A48…	Oxidation (M); Carbamidomethylation	M3:Oxidation (M):1000.00;C9:Carbamidomethylation:1000.00	PEAKS DB	0	0	10	17	0	0	LGMFDLHHCDK
YLADVFPTDFEDPEGAQK	77.74	2040.93	18	-1.4	1021.47	57.67	9227000			8409200			4	F4:28129	3842_CT_BSAU003_1_H.raw	0	2	0	0	2	0	0	tr|F1SCE3|F1SCE3_PIG			PEAKS DB	0	0	3	3	0	0	YLADVFPTDFEDPEGAQK
KRPSPPPSPTPVLPKPS	77.68	1781.02	17	1.3	594.681	34.94						2265200	9	F9:10706	3842_CT_BSAU003_4_M.raw	0	0	0	0	0	0	1	tr|A0A480ZIW5|A0A480ZIW5_PIG:tr|A0A481BM60|A0A481BM60_PIG:tr|A0A480KR58|A0A480KR58_PIG:tr|A0A480LB73|A0A480LB73_PIG:tr|A0A480JQW2|A0A480JQW2_PIG:tr|A0A480Z8J1|A0A480Z8J1_PIG:tr|A0A480Z8P4|A0A480Z8P4_PIG:tr|A0A480MH01|A0A480MH01_PIG:tr|A0A480M931|A0A480M931_PIG:tr|A0A480LKT5|A0A480LKT5_PIG:tr|A0A480X4Q2|A0A480X4Q2_PIG:tr|A0A480KBA1|A0A480KBA1_PIG:tr|A0A287B6W1|A0A287B6W1_PIG:tr|A0A480VK30|A0A480VK…			PEAKS DB	0	0	0	0	0	1	KRPSPPPSPTPVLPKPS
AIVILVINEGDANIELVGLK	77.63	2092.21	20	-1.5	698.411	74.47	63741000	95469000	96271000				10	F10:38356	3842_CT_BSAU003_8_H.raw	0	15	15	11	0	0	0	tr|F7J075|F7J075_SOYBN:tr|Q948X9|Q948X9_SOYBN:tr|Q39853|Q39853_SOYBN			PEAKS DB	82	70	78	0	0	0	AIVILVINEGDANIELVGLK
AIVILVINEGDANIELVGIK	77.63	2092.21	20	-1.5	698.411	74.47	63741000	95469000	96271000				10	F10:38356	3842_CT_BSAU003_8_H.raw	0	15	15	11	0	0	0	tr|O22121|O22121_SOYBN:tr|Q93VL9|Q93VL9_SOYBN:tr|F8WQS1|F8WQS1_SOYBN:tr|C6T9L1|C6T9L1_SOYBN			PEAKS DB	82	70	78	0	0	0	AIVILVINEGDANIELVGIK
ANGESC(+57.02)SVSM(+15.99)MYQESK	77.6	1822.72	16	0.5	912.366	33.44	0			472140			4	F4:13058	3842_CT_BSAU003_1_H.raw	0	0	0	0	1	0	0	tr|F2Z5E2|F2Z5E2_PIG:tr|Q19AZ5|Q19AZ5_PIG	Carbamidomethylation; Oxidation (M)	C6:Carbamidomethylation:1000.00;M10:Oxidation (M):14.02	PEAKS DB	0	0	1	2	0	0	ANGESCSVSMMYQESK
GTTATQM(+15.99)AQVLQFSR	77.3	1653.81	15	-0.6	827.914	42.12	194580						4	F4:18286	3842_CT_BSAU003_1_H.raw	0	1	0	0	0	0	0	tr|F1SMW8|F1SMW8_PIG	Oxidation (M)	M7:Oxidation (M):1000.00	PEAKS DB	0	0	1	0	0	0	GTTATQMAQVLQFSR
SHQADLSGITDQAR	77.2	1497.72	14	0.6	749.866	33.11	141660			0			4	F4:12904	3842_CT_BSAU003_1_H.raw	0	1	0	0	0	0	0	tr|F1SCC6|F1SCC6_PIG:tr|A0A286ZTU7|A0A286ZTU7_PIG:tr|A0A481BCC2|A0A481BCC2_PIG:tr|A0A480RA22|A0A480RA22_PIG:tr|A0A480QUD5|A0A480QUD5_PIG			PEAKS DB	0	0	1	1	0	0	SHQADLSGITDQAR
LGMFDLHHC(+57.02)EK	77	1385.62	11	-0.5	693.818	39.09	466320						4	F4:16475	3842_CT_BSAU003_1_H.raw	0	1	0	0	0	0	0	tr|A0A481CMM1|A0A481CMM1_PIG	Carbamidomethylation	C9:Carbamidomethylation:1000.00	PEAKS DB	0	0	1	0	0	0	LGMFDLHHCEK
ITHEQDFHVTSETVVR	76.98	1896.93	16	0	633.318	35.32	803780						4	F4:14233	3842_CT_BSAU003_1_H.raw	0	1	0	0	0	0	0	tr|F1SCE3|F1SCE3_PIG			PEAKS DB	0	0	1	0	0	0	ITHEQDFHVTSETVVR
ELYHSEAFPTD(sub N)FQDLEAAR	76.89	2238.02	19	-0.3	1120.02	53.31	8805100			2769700			4	F4:25498	3842_CT_BSAU003_1_H.raw	0	1	0	0	1	0	0	tr|A0A481AYQ5|A0A481AYQ5_PIG:tr|Q9GMA6|Q9GMA6_PIG:tr|A0A480SMR4|A0A480SMR4_PIG:tr|A0A480SQB0|A0A480SQB0_PIG			SPIDER	0	0	1	1	0	0	ELYHSEAFPTDFQDLEAAR
QHGNIGGPYYGTNTADTGTGPR	76.81	2233.01	22	-0.5	745.345	30.15		218720					10	F10:10478	3842_CT_BSAU003_8_H.raw	0	0	1	0	0	0	0	tr|Q39805|Q39805_SOYBN:tr|K7LEQ5|K7LEQ5_SOYBN:tr|Q70EL8|Q70EL8_SOYBN:tr|Q39876|Q39876_SOYBN:tr|I2E8L0|I2E8L0_SOYBN			PEAKS DB	1	0	0	0	0	0	QHGNIGGPYYGTNTADTGTGPR
LYAQDADGC(+57.02)PIDIK	76.76	1577.74	14	-0.6	789.877	41.82	401940						4	F4:18087	3842_CT_BSAU003_1_H.raw	0	1	0	0	0	0	0	tr|A0A480E4I9|A0A480E4I9_PIG:tr|A0A480THJ7|A0A480THJ7_PIG:tr|F1SMN5|F1SMN5_PIG:tr|A0A287A8C2|A0A287A8C2_PIG:tr|A0A480TJ24|A0A480TJ24_PIG:tr|A0A286ZRX8|A0A286ZRX8_PIG:tr|A0A480Z1N4|A0A480Z1N4_PIG:tr|A0A480LRJ7|A0A480LRJ7_PIG:tr|A0A480Z729|A0A480Z729_PIG	Carbamidomethylation	C9:Carbamidomethylation:1000.00	PEAKS DB	0	0	1	0	0	0	LYAQDADGCPIDIK
DSDAAIEFINNYVK	76.73	1597.76	14	1.2	799.889	60.78	21199000			21696000			4	F4:30081	3842_CT_BSAU003_1_H.raw	0	3	0	0	2	0	0	tr|A0A481CM62|A0A481CM62_PIG			PEAKS DB	0	0	4	4	0	0	DSDAAIEFINNYVK
LGMFDLHHC(+57.02)DK	76.64	1371.61	11	-0.6	686.81	39.39	3723200			1029800			4	F4:17131	3842_CT_BSAU003_1_H.raw	0	1	0	0	1	0	0	>tr|A0A480R5S0|A0A480R5S0_PIG:>tr|A0A480U5C4|A0A480U5C4_PIG:>tr|A0A480PDI5|A0A480PDI5_PIG:>tr|A0A480U1J8|A0A480U1J8_PIG:>tr|A0A480Q4G4|A0A480Q4G4_PIG:>tr|A0A480E3L6|A0A480E3L6_PIG:>tr|A0A480R0Q0|A0A480R0Q0_PIG:>tr|A0A480SFE4|A0A480SFE4_PIG:>tr|A0A480Q8G7|A0A480Q8G7_PIG:>tr|A0A480JMF2|A0A480JMF2_PIG:>tr|A0A480R0R0|A0A480R0R0_PIG:>tr|A0A480R6D1|A0A480R6D1_PIG:>tr|A0A480PC34|A0A480PC34_PIG:>tr|A0A48…	Carbamidomethylation	C9:Carbamidomethylation:1000.00	PEAKS DB	0	0	1	1	0	0	LGMFDLHHCDK
AIVILVINEGDANIELVGLKEQQQEEQQEEQPLEVR	76.64	4100.13	36	0.8	1026.04	65.31	420750	1150000	11864				10	F10:32309	3842_CT_BSAU003_8_H.raw	0	6	11	1	0	0	0	tr|Q948X9|Q948X9_SOYBN			PEAKS DB	22	5	9	0	0	0	AIVILVINEGDANIELVGLKEQQQEEQQEEQPLEVR
TLPVEQC(+57.02)PADQIL	76.64	1482.74	13	-0.1	742.377	54.2	458830			953530			4	F4:25951	3842_CT_BSAU003_1_H.raw	0	1	0	0	1	0	0	tr|A0A480Q7C2|A0A480Q7C2_PIG	Carbamidomethylation	C7:Carbamidomethylation:1000.00	PEAKS DB	0	0	1	1	0	0	TLPVEQCPADQIL
TAVVSSNTDFAFSLYK	76.6	1748.86	16	-0.2	875.438	55.55	126390						4	F4:27018	3842_CT_BSAU003_1_H.raw	0	1	0	0	0	0	0	tr|A0A481AYQ5|A0A481AYQ5_PIG:tr|Q9GMA6|Q9GMA6_PIG:tr|F1SCD1|F1SCD1_PIG:tr|F1SCC6|F1SCC6_PIG			PEAKS DB	0	0	1	0	0	0	TAVVSSNTDFAFSLYK
SRNPIYSNNFGK	76.56	1395.69	12	-0.5	698.852	30.05	963440	1579000					10	F10:10397	3842_CT_BSAU003_8_H.raw	0	1	2	0	0	0	0	tr|O22121|O22121_SOYBN:tr|Q93VL9|Q93VL9_SOYBN:tr|F8WQS1|F8WQS1_SOYBN:tr|C6T9L1|C6T9L1_SOYBN			PEAKS DB	2	0	1	0	0	0	SRNPIYSNNFGK
DSDAAVEFINNYVK	76.35	1583.75	14	0.2	528.923	57.81	85438000			101370000	0		4	F4:28225	3842_CT_BSAU003_1_H.raw	0	5	0	0	4	0	0	tr|F1SCC6|F1SCC6_PIG:tr|A0A286ZTU7|A0A286ZTU7_PIG:tr|A0A481BCC2|A0A481BCC2_PIG:tr|A0A480RA22|A0A480RA22_PIG:tr|A0A480Z6H6|A0A480Z6H6_PIG			PEAKS DB	0	0	6	8	1	0	DSDAAVEFINNYVK
TPFDPEHTIESTFE(sub Q)VSK	76.35	1962.92	17	0.5	982.468	54.53	9632800			2745500			4	F4:26173	3842_CT_BSAU003_1_H.raw	0	2	0	0	2	0	0	tr|F1SCC9|F1SCC9_PIG			SPIDER	0	0	3	3	0	0	TPFDPEHTIESTFEVSK
NNNPFSFLVPPQESQR	76.28	1872.91	16	-1.1	937.462	61.14	8793000	6609600	4501100				4	F4:30444	3842_CT_BSAU003_1_H.raw	0	1	2	2	0	0	0	tr|A0A0R0KRW0|A0A0R0KRW0_SOYBN			PEAKS DB	4	5	4	0	0	0	NNNPFSFLVPPQESQR
QLSPDTVLVLVNC(+57.02)IYFK	76.26	2008.07	17	0.3	670.364	72.32				23645	0		4	F4:37570	3842_CT_BSAU003_1_H.raw	0	0	0	0	1	0	0	tr|F1SCC6|F1SCC6_PIG:tr|A0A286ZTU7|A0A286ZTU7_PIG:tr|A0A481BCC2|A0A481BCC2_PIG:tr|A0A480RA22|A0A480RA22_PIG:tr|A0A481CM62|A0A481CM62_PIG:tr|A0A480Z6H6|A0A480Z6H6_PIG	Carbamidomethylation	C13:Carbamidomethylation:1000.00	PEAKS DB	0	0	0	1	1	0	QLSPDTVLVLVNCIYFK
AVLDVDEEGTEGAAATGIS	76.25	1803.84	19	-0.5	902.926	46.17	6690700			9419000			4	F4:20776	3842_CT_BSAU003_1_H.raw	0	1	0	0	1	0	0	tr|F1SCC6|F1SCC6_PIG:tr|A0A286ZTU7|A0A286ZTU7_PIG:tr|A0A480RA22|A0A480RA22_PIG:tr|A0A480QUD5|A0A480QUD5_PIG			PEAKS DB	0	0	2	2	0	0	AVLDVDEEGTEGAAATGIS
SC(+57.02)AAAGTEC(+57.02)LISGWGN	76.17	1652.69	16	0.1	827.354	52.47	352690			742410			4	F4:24793	3842_CT_BSAU003_1_H.raw	0	1	0	0	1	0	0	tr|A0A287B5W2|A0A287B5W2_PIG:tr|C5IWV5|C5IWV5_PIG	Carbamidomethylation	C2:Carbamidomethylation:1000.00;C9:Carbamidomethylation:1000.00	PEAKS DB	0	0	1	1	0	0	SCAAAGTECLISGWGN
TGTVLFLGKVADPSPA	75.98	1571.86	16	-0.1	786.935	54.4	54975			89172			4	F4:26074	3842_CT_BSAU003_1_H.raw	0	1	0	0	1	0	0	tr|F1SCC9|F1SCC9_PIG:tr|A0A480QA09|A0A480QA09_PIG			PEAKS DB	0	0	2	1	0	0	TGTVLFLGKVADPSPA
VFSDEADLSGVTEEQPLKR(sub L)SK	75.97	2334.17	21	-4.5	1168.09	51.76	369890			200780			4	F4:24381	3842_CT_BSAU003_1_H.raw	0	1	0	0	1	0	0	NA			SPIDER	0	0	1	1	0	0	VFSDEADLSGVTEEQPLKRSK
HTIESTFHVSK	75.93	1284.65	11	1.3	429.223	30.83	149010000			136940000			4	F4:12658	3842_CT_BSAU003_1_H.raw	0	3	0	0	5	0	0	>tr|A0A480Q294|A0A480Q294_PIG:>tr|A0A480Q6J8|A0A480Q6J8_PIG:>tr|A0A480Q6I0|A0A480Q6I0_PIG:>tr|A0A287AT48|A0A287AT48_PIG:>tr|A0A480QFF6|A0A480QFF6_PIG:>tr|Q9GMA8|Q9GMA8_PIG:>tr|A0A480Q2B8|A0A480Q2B8_PIG:>tr|A0A480QBV6|A0A480QBV6_PIG:>tr|A0A480Q5I7|A0A480Q5I7_PIG:>tr|A0A480DZT6|A0A480DZT6_PIG:>tr|F1SCD0|F1SCD0_PIG			PEAKS DB	0	0	25	35	0	0	HTIESTFHVSK
ELYHSEAFPTNFQDLEAARR	75.87	2393.14	20	-0.7	1197.58	48.88	2782500			351780			4	F4:22499	3842_CT_BSAU003_1_H.raw	0	2	0	0	1	0	0	tr|Q9GMA6|Q9GMA6_PIG			PEAKS DB	0	0	3	1	0	0	ELYHSEAFPTNFQDLEAARR
EVAGHTEQLQISK	75.73	1438.74	13	-0.2	720.378	30.79				404240			4	F4:11436	3842_CT_BSAU003_1_H.raw	0	0	0	0	1	0	0	>tr|A0A480IFL7|A0A480IFL7_PIG:>tr|A0A480NN13|A0A480NN13_PIG:>tr|A0A480NV65|A0A480NV65_PIG:>tr|A0A480MAI0|A0A480MAI0_PIG:>tr|A0A480UW64|A0A480UW64_PIG:>tr|A0A480NLK2|A0A480NLK2_PIG:>tr|A0A480PXS3|A0A480PXS3_PIG:>tr|A0A481AWQ8|A0A481AWQ8_PIG:>tr|A0A481A1T5|A0A481A1T5_PIG:>tr|A0A481BWP0|A0A481BWP0_PIG:>tr|A0A480PF84|A0A480PF84_PIG:>tr|A0A480XPK5|A0A480XPK5_PIG:>tr|A0A480TAK2|A0A480TAK2_PIG:>tr|A0A28…			PEAKS DB	0	0	0	1	0	0	EVAGHTEQLQISK
LGNAM(+15.99)FIDEHLK	75.7	1402.69	12	-0.4	702.353	41.61	82346000			88090000			4	F4:17980	3842_CT_BSAU003_1_H.raw	0	2	0	0	2	0	0	tr|A0A481AYQ5|A0A481AYQ5_PIG:tr|A0A480SMR4|A0A480SMR4_PIG	Oxidation (M)	M5:Oxidation (M):1000.00	PEAKS DB	0	0	7	8	0	0	LGNAMFIDEHLK
FDSPFLFATVLR	75.69	1411.75	12	-5.9	706.878	68.4	43064000			31424000	952300	499860	10	F10:34231	3842_CT_BSAU003_8_H.raw	0	1	0	0	1	1	1	tr|F1SCD1|F1SCD1_PIG:tr|A0A481CMM5|A0A481CMM5_PIG			PEAKS DB	0	0	5	6	1	1	FDSPFLFATVLR
FVQDAHELYHSEAFPTNFE(sub Q)DLEAAR	75.61	2935.34	25	0.3	979.455	53.02	1799400						4	F4:25441	3842_CT_BSAU003_1_H.raw	0	1	0	0	0	0	0	tr|A0A481AYQ5|A0A481AYQ5_PIG:tr|Q9GMA6|Q9GMA6_PIG:tr|A0A480SMR4|A0A480SMR4_PIG			SPIDER	0	0	1	0	0	0	FVQDAHELYHSEAFPTNFEDLEAAR
R(sub V)FTHEADLSGVTGDNK	75.4	1745.83	16	-6.8	873.918	37.19				490880			4	F4:15375	3842_CT_BSAU003_1_H.raw	0	0	0	0	1	0	0	tr|A0A481AYQ5|A0A481AYQ5_PIG:tr|A0A481C109|A0A481C109_PIG			SPIDER	0	0	0	2	0	0	RFTHEADLSGVTGDNK
AWGPGLETGQVGK	75.04	1298.66	13	-0.2	650.338	41.97	4354400		316390	4269600			4	F4:18146	3842_CT_BSAU003_1_H.raw	0	1	0	1	1	0	0	tr|A0A480E4I9|A0A480E4I9_PIG:tr|A0A480THJ7|A0A480THJ7_PIG:tr|F1SMN5|F1SMN5_PIG:tr|A0A287A8C2|A0A287A8C2_PIG:tr|A0A480TJ24|A0A480TJ24_PIG:tr|A0A286ZRX8|A0A286ZRX8_PIG:tr|A0A480Z1N4|A0A480Z1N4_PIG:tr|A0A480LRJ7|A0A480LRJ7_PIG:tr|A0A480Z729|A0A480Z729_PIG			PEAKS DB	0	1	1	2	0	0	AWGPGLETGQVGK
LEESYDLNAPLAR	74.78	1489.74	13	0.2	745.878	45.34	18757000			10154000			4	F4:20232	3842_CT_BSAU003_1_H.raw	0	2	0	0	1	0	0	tr|A0A287B7P2|A0A287B7P2_PIG:tr|F2Z5B1|F2Z5B1_PIG			PEAKS DB	0	0	3	2	0	0	LEESYDLNAPLAR
FYQAEM(+15.99)EELDFVNTTEESRK	74.67	2481.1	20	-0.6	828.04	48.14	20039000			10178000			4	F4:22034	3842_CT_BSAU003_1_H.raw	0	2	0	0	1	0	0	tr|I3LCP8|I3LCP8_PIG:tr|A0A480W1Z5|A0A480W1Z5_PIG	Oxidation (M)	M6:Oxidation (M):1000.00	PEAKS DB	0	0	4	1	0	0	FYQAEMEELDFVNTTEESRK
APPTSEPEAEPPQAPELK	74.6	1886.93	18	-0.2	944.47	37.96			0			0	3	F3:12585	3842_CT_BSAU003_10_M.raw	0	0	0	0	0	0	0	tr|A0A480L7K1|A0A480L7K1_PIG:tr|A0A480SMD2|A0A480SMD2_PIG:tr|A0A480K2S9|A0A480K2S9_PIG			PEAKS DB	0	1	0	0	0	1	APPTSEPEAEPPQAPELK
SSNSFQTLFENQNGR	74.52	1727.79	15	0	864.9	46.52	3144800	1082400					10	F10:20077	3842_CT_BSAU003_8_H.raw	0	1	2	0	0	0	0	tr|O22121|O22121_SOYBN:tr|Q93VL9|Q93VL9_SOYBN:tr|F8WQS1|F8WQS1_SOYBN:tr|C6T9L1|C6T9L1_SOYBN			PEAKS DB	3	0	1	0	0	0	SSNSFQTLFENQNGR
LLQLNVGNAM(+15.99)FVDER	74.52	1733.88	15	-0.4	867.946	53.41	51551						4	F4:25402	3842_CT_BSAU003_1_H.raw	0	1	0	0	0	0	0	tr|F1SCC6|F1SCC6_PIG:tr|A0A286ZTU7|A0A286ZTU7_PIG:tr|A0A480Z6H6|A0A480Z6H6_PIG	Oxidation (M)	M10:Oxidation (M):1000.00	PEAKS DB	0	0	1	0	0	0	LLQLNVGNAMFVDER
EAPEETIEIEVPEEK	74.27	1740.83	15	-0.3	871.422	46.89				912240		4533300	6	F6:19191	3842_CT_BSAU003_1_M.raw	0	0	0	0	1	0	1	tr|A0A286ZRN2|A0A286ZRN2_PIG:tr|F1RLV1|F1RLV1_PIG:tr|A0A286ZNZ2|A0A286ZNZ2_PIG:tr|A0A480MXF4|A0A480MXF4_PIG			PEAKS DB	0	0	0	1	0	2	EAPEETIEIEVPEEK
RFYLAGNQEQEFLK	74.14	1741.88	14	0.4	871.947	50.35	14990000	4387700	3063600				10	F10:22682	3842_CT_BSAU003_8_H.raw	0	3	2	2	0	0	0	tr|A0A0R0KKD6|A0A0R0KKD6_SOYBN:tr|A0A0R0KRW0|A0A0R0KRW0_SOYBN			PEAKS DB	2	2	5	0	0	0	RFYLAGNQEQEFLK
DLSM(+15.99)VILLPDSIEDESTGLR	74	2218.1	20	-0.4	740.375	65.03	7280000			1048800			4	F4:32926	3842_CT_BSAU003_1_H.raw	0	11	0	0	5	0	0	tr|A0A287B7P2|A0A287B7P2_PIG:tr|F2Z5B1|F2Z5B1_PIG	Oxidation (M)	M4:Oxidation (M):1000.00	PEAKS DB	0	0	14	6	0	0	DLSMVILLPDSIEDESTGLR
DEEEEDDVVTPKPPIEPE	73.94	2065.92	18	-1.4	1033.97	44.89				384400		922990	4	F4:20035	3842_CT_BSAU003_1_H.raw	0	0	0	0	2	0	1	tr|A0A480QJF0|A0A480QJF0_PIG:tr|A0A480QHE3|A0A480QHE3_PIG:tr|A0A481B1I2|A0A481B1I2_PIG:tr|A0A480VIT5|A0A480VIT5_PIG:tr|A0A286ZTA9|A0A286ZTA9_PIG:tr|A0A480P5U2|A0A480P5U2_PIG:tr|A0A287B6Q8|A0A287B6Q8_PIG:tr|A0A480EL70|A0A480EL70_PIG:tr|A0A480KP42|A0A480KP42_PIG:tr|A0A480QDD8|A0A480QDD8_PIG:tr|A0A480Z7H2|A0A480Z7H2_PIG:tr|A0A480J4T8|A0A480J4T8_PIG:tr|A0A480QH05|A0A480QH05_PIG:tr|A0A480V6F3|A0A480V6…			PEAKS DB	0	0	0	2	0	2	DEEEEDDVVTPKPPIEPE
VFTHEADLSGVTGDD(sub N)K	73.94	1689.78	16	0.4	845.9	36.87	11709000			4837900			4	F4:15280	3842_CT_BSAU003_1_H.raw	0	2	0	0	1	0	0	tr|A0A481AYQ5|A0A481AYQ5_PIG:tr|A0A481C109|A0A481C109_PIG			SPIDER	0	0	2	1	0	0	VFTHEADLSGVTGDDK
HTIESTFQVSK	73.92	1275.65	11	-0.2	638.83	34.18	18403000			18441000			4	F4:13836	3842_CT_BSAU003_1_H.raw	0	1	0	0	1	0	0	tr|F1SCC9|F1SCC9_PIG:tr|A0A481AYQ5|A0A481AYQ5_PIG			PEAKS DB	0	0	3	4	0	0	HTIESTFQVSK
IVGGYTC(+57.02)AANSVPYQVSLNS	73.92	2099	20	-1.1	1050.51	50.83	1999600			1693400			4	F4:23743	3842_CT_BSAU003_1_H.raw	0	1	0	0	1	0	0	tr|C5IWV5|C5IWV5_PIG:tr|C6L245|C6L245_PIG	Carbamidomethylation	C7:Carbamidomethylation:1000.00	PEAKS DB	0	0	1	1	0	0	IVGGYTCAANSVPYQVSLNS
LGEHNIDVLEGNEQFINAA	73.9	2082	19	-0.1	1042.01	53.49	327420			125280			4	F4:25523	3842_CT_BSAU003_1_H.raw	0	1	0	0	1	0	0	tr|A0A287B5W2|A0A287B5W2_PIG:tr|C5IWV5|C5IWV5_PIG			PEAKS DB	0	0	1	1	0	0	LGEHNIDVLEGNEQFINAA
FFEITPEKNPQLR	73.77	1617.85	13	-1.4	809.932	49.43	19200000	3723600	1477600				10	F10:22085	3842_CT_BSAU003_8_H.raw	0	2	2	1	0	0	0	tr|O22121|O22121_SOYBN:tr|F8WQS1|F8WQS1_SOYBN:tr|C6T9L1|C6T9L1_SOYBN:tr|F7J075|F7J075_SOYBN:tr|Q948X9|Q948X9_SOYBN:tr|Q39853|Q39853_SOYBN			PEAKS DB	2	1	5	0	0	0	FFEITPEKNPQLR
QIVTVEGGLSVISPK	73.72	1525.87	15	-0.7	763.943	50.72	513990						10	F10:22937	3842_CT_BSAU003_8_H.raw	0	1	0	0	0	0	0	tr|A0A0R0GMV1|A0A0R0GMV1_SOYBN			PEAKS DB	0	0	1	0	0	0	QIVTVEGGLSVISPK
ELNM(+15.99)IIM(+15.99)LPDENTDLKTVEK	73.64	2377.18	20	-0.2	793.399	52.08	919890			1009200			4	F4:24595	3842_CT_BSAU003_1_H.raw	0	1	0	0	1	0	0	tr|I3LCP8|I3LCP8_PIG	Oxidation (M)	M4:Oxidation (M):1000.00;M7:Oxidation (M):1000.00	PEAKS DB	0	0	1	1	0	0	ELNMIIMLPDENTDLKTVEK
GITWGEETLM(+15.99)EYLENPKK	73.59	2153.03	18	-2.6	1077.52	58.74	667950						4	F4:28902	3842_CT_BSAU003_1_H.raw	0	2	0	0	0	0	0	tr|A0A480MM44|A0A480MM44_PIG	Oxidation (M)	M10:Oxidation (M):1000.00	PEAKS DB	0	0	3	0	0	0	GITWGEETLMEYLENPKK
GAGVDDQENWHEGK	73.51	1540.65	14	-1.1	771.333	28						1772700	6	F6:7690	3842_CT_BSAU003_1_M.raw	0	0	0	0	0	0	4	tr|A0A480YRG4|A0A480YRG4_PIG:tr|A0A480LFU6|A0A480LFU6_PIG:tr|I3LD43|I3LD43_PIG:tr|A0A480PF43|A0A480PF43_PIG:tr|A0A480R5S1|A0A480R5S1_PIG:tr|A0A480Q6X8|A0A480Q6X8_PIG			PEAKS DB	0	0	0	0	0	5	GAGVDDQENWHEGK
SDEADLSGVTEEQPLK	73.47	1716.81	16	1.3	859.411	41.22	312190			322330			4	F4:17762	3842_CT_BSAU003_1_H.raw	0	1	0	0	1	0	0	>tr|A0A480R5S0|A0A480R5S0_PIG:>tr|F1SCF0|F1SCF0_PIG:>tr|A0A480U5C4|A0A480U5C4_PIG:>tr|A0A480PDI5|A0A480PDI5_PIG:>tr|A0A480U1J8|A0A480U1J8_PIG:>tr|A0A480Q4G4|A0A480Q4G4_PIG:>tr|A0A480RSG2|A0A480RSG2_PIG:>tr|A0A480E3L6|A0A480E3L6_PIG:>tr|A0A480R0Q0|A0A480R0Q0_PIG:>tr|A0A480SFE4|A0A480SFE4_PIG:>tr|A0A480Q8G7|A0A480Q8G7_PIG:>tr|A0A480JMF2|A0A480JMF2_PIG:>tr|A0A480RXW5|A0A480RXW5_PIG:>tr|A0A480R0R0|A0…			PEAKS DB	0	0	1	1	0	0	SDEADLSGVTEEQPLK
VFSHE(sub Q)ADLSGITDQAR	73.39	1744.84	16	-1.4	873.425	40.52	59762000			43759000			4	F4:17311	3842_CT_BSAU003_1_H.raw	0	2	0	0	2	0	0	tr|A0A286ZTU7|A0A286ZTU7_PIG:tr|A0A481BCC2|A0A481BCC2_PIG:tr|A0A480QUD5|A0A480QUD5_PIG			SPIDER	0	0	5	7	0	0	VFSHEADLSGITDQAR
KGDDLANINQWVK	73.27	1499.77	13	-0.3	750.894	48.08	36068000			23890000			4	F4:21954	3842_CT_BSAU003_1_H.raw	0	2	0	0	2	0	0	tr|A0A480RY26|A0A480RY26_PIG:tr|A0A287B9B3|A0A287B9B3_PIG:tr|A0A480JWW5|A0A480JWW5_PIG:tr|A0A481BY58|A0A481BY58_PIG:tr|A0A481BXF1|A0A481BXF1_PIG			PEAKS DB	0	0	8	8	0	0	KGDDLANINQWVK
QFGLSAQYVVLYR	73.18	1542.82	13	-0.5	772.417	56.85	475150	666200	298630				10	F10:28477	3842_CT_BSAU003_8_H.raw	0	1	1	1	0	0	0	tr|A0A0R0GMV1|A0A0R0GMV1_SOYBN			PEAKS DB	1	1	3	0	0	0	QFGLSAQYVVLYR
LGEYGFQNALIVR	73.16	1478.79	13	-0.6	740.401	54.61	58334			146960			4	F4:26273	3842_CT_BSAU003_1_H.raw	0	1	0	0	1	0	0	tr|A0A481CJK4|A0A481CJK4_PIG:tr|A0A480MGB9|A0A480MGB9_PIG:tr|A0A481DAS4|A0A481DAS4_PIG:tr|A0A480PU26|A0A480PU26_PIG:tr|A0A287BAY9|A0A287BAY9_PIG			PEAKS DB	0	0	1	1	0	0	LGEYGFQNALIVR
LRPQNYLFGC(+57.02)ELK	73.06	1636.84	13	-0.4	819.427	48.67	330370						4	F4:22330	3842_CT_BSAU003_1_H.raw	0	1	0	0	0	0	0	tr|A0A480VAJ9|A0A480VAJ9_PIG:tr|I3LUP6|I3LUP6_PIG:tr|A0A480KIP2|A0A480KIP2_PIG:tr|A0A480NFG7|A0A480NFG7_PIG:tr|A0A481D6F9|A0A481D6F9_PIG:tr|A0A480WCE6|A0A480WCE6_PIG:tr|A0A481BM65|A0A481BM65_PIG:tr|A0A480YP24|A0A480YP24_PIG:tr|A0A481AXM8|A0A481AXM8_PIG:tr|A0A481BG75|A0A481BG75_PIG:tr|A0A480LZA4|A0A480LZA4_PIG	Carbamidomethylation	C10:Carbamidomethylation:1000.00	PEAKS DB	0	0	1	0	0	0	LRPQNYLFGCELK
LGEHD(sub N)IDVLEGNEQFINAAK	73	2211.08	20	1.5	1106.55	51.37	1174100			272300			4	F4:24162	3842_CT_BSAU003_1_H.raw	0	1	0	0	1	0	0	tr|A0A287B5W2|A0A287B5W2_PIG:tr|C5IWV5|C5IWV5_PIG			SPIDER	0	0	1	1	0	0	LGEHDIDVLEGNEQFINAAK
PGAAVVFINDYVK	72.99	1391.74	13	-0.7	696.879	55.47	6785500			853440			4	F4:26662	3842_CT_BSAU003_1_H.raw	0	2	0	0	1	0	0	tr|A0A480SK60|A0A480SK60_PIG			PEAKS DB	0	0	3	2	0	0	PGAAVVFINDYVK
LIPVTEAVLVNYIYFK	72.97	1881.07	16	0	941.54	71.66				15850			4	F4:37121	3842_CT_BSAU003_1_H.raw	0	0	0	0	1	0	0	>tr|A0A480SLS1|A0A480SLS1_PIG:>tr|A0A480SWM3|A0A480SWM3_PIG:>tr|A0A481B622|A0A481B622_PIG:>tr|A0A480RA08|A0A480RA08_PIG:>tr|A0A480QDS6|A0A480QDS6_PIG:>tr|A0A480NYI6|A0A480NYI6_PIG:>tr|A0A480RD71|A0A480RD71_PIG:>tr|A0A481ASY8|A0A481ASY8_PIG:>tr|A0A480SP81|A0A480SP81_PIG:>tr|A0A480SNA5|A0A480SNA5_PIG:>tr|A0A481B5Q8|A0A481B5Q8_PIG:>tr|A0A480T350|A0A480T350_PIG:>tr|A0A480RVG8|A0A480RVG8_PIG:>tr|A0A48…			PEAKS DB	0	0	0	1	0	0	LIPVTEAVLVNYIYFK
TGPNLHGLFGR	72.89	1167.61	11	-0.3	584.814	45.97	25391000			18270000			4	F4:20861	3842_CT_BSAU003_1_H.raw	0	2	0	0	2	0	0	tr|A0A480MM44|A0A480MM44_PIG			PEAKS DB	0	0	6	7	0	0	TGPNLHGLFGR
DSDAAVEFINNY	72.84	1356.58	12	-0.6	679.299	53.68	1316500			828610			4	F4:25611	3842_CT_BSAU003_1_H.raw	0	1	0	0	1	0	0	tr|F1SCC6|F1SCC6_PIG:tr|A0A286ZTU7|A0A286ZTU7_PIG:tr|A0A481BCC2|A0A481BCC2_PIG:tr|A0A480RA22|A0A480RA22_PIG:tr|A0A480Z6H6|A0A480Z6H6_PIG			PEAKS DB	0	0	1	1	0	0	DSDAAVEFINNY
GDDLANINQWVK	72.81	1371.68	12	0.1	686.846	52.59	1059600			941990			4	F4:24913	3842_CT_BSAU003_1_H.raw	0	1	0	0	1	0	0	tr|A0A480RY26|A0A480RY26_PIG:tr|A0A287B9B3|A0A287B9B3_PIG:tr|A0A480JWW5|A0A480JWW5_PIG:tr|A0A481BY58|A0A481BY58_PIG:tr|A0A481BXF1|A0A481BXF1_PIG			PEAKS DB	0	0	1	2	0	0	GDDLANINQWVK
NAM(+15.99)FVPHYNLNANSIIYALD(sub N)GR	72.81	2508.22	22	0.1	1255.12	56.6	421660		296720				10	F10:26609	3842_CT_BSAU003_8_H.raw	0	1	0	1	0	0	0	tr|A0A0R0KKD6|A0A0R0KKD6_SOYBN:tr|A0A0R0EZ76|A0A0R0EZ76_SOYBN	Oxidation (M)	M3:Oxidation (M):1000.00	SPIDER	0	1	1	0	0	0	NAMFVPHYNLNANSIIYALDGR
VLIVPQNFVVAAR	72.67	1424.85	13	-0.6	475.957	54.69	25665000		6818500				10	F10:25615	3842_CT_BSAU003_8_H.raw	0	2	0	1	0	0	0	tr|A0A0R0KKD6|A0A0R0KKD6_SOYBN			PEAKS DB	0	1	2	0	0	0	VLIVPQNFVVAAR
GGDVHE(sub Q)GFQNLLTEVNR	72.51	1883.91	17	-0.3	942.963	51.54	5341900			151950			4	F4:24236	3842_CT_BSAU003_1_H.raw	0	3	0	0	1	0	0	tr|I3LCP8|I3LCP8_PIG:tr|A0A480W1Z5|A0A480W1Z5_PIG			SPIDER	0	0	3	1	0	0	GGDVHEGFQNLLTEVNR
AGGTTVTQGVETTKPS	72.44	1532.77	16	0.5	767.392	29.36						571040	9	F9:7368	3842_CT_BSAU003_4_M.raw	0	0	0	0	0	0	1	tr|A0A286ZWN6|A0A286ZWN6_PIG:tr|A0A287A8U7|A0A287A8U7_PIG			PEAKS DB	0	0	0	0	0	1	AGGTTVTQGVETTKPS
MAAVEANLLPETLR	72.43	1526.81	14	0	764.414	54.68	30569000			30601000			4	F4:26728	3842_CT_BSAU003_1_H.raw	0	2	0	0	1	0	0	tr|A0A480SK60|A0A480SK60_PIG			PEAKS DB	0	0	4	3	0	0	MAAVEANLLPETLR
KVFSHE(sub Q)ADLSGITDQAR	72.37	1872.93	17	-0.1	937.474	37.37	54885000			27998000			4	F4:15448	3842_CT_BSAU003_1_H.raw	0	3	0	0	3	0	0	tr|A0A286ZTU7|A0A286ZTU7_PIG:tr|A0A481BCC2|A0A481BCC2_PIG:tr|A0A480QUD5|A0A480QUD5_PIG			SPIDER	0	0	12	14	0	0	KVFSHEADLSGITDQAR
EKEISDDEAEEEKGDKE	72.36	1978.85	17	0.3	660.624	23				150290			4	F4:6391	3842_CT_BSAU003_1_H.raw	0	0	0	0	1	0	0	tr|A0A287A9T4|A0A287A9T4_PIG:tr|A0A480E6P0|A0A480E6P0_PIG:tr|A0A286ZR68|A0A286ZR68_PIG:tr|F1RQU2|F1RQU2_PIG			PEAKS DB	0	0	0	1	0	0	EKEISDDEAEEEKGDKE
QVQELAFPGSAQDVER	72.23	1772.87	16	0.1	887.442	43.56	4874400	2881900	0				10	F10:18005	3842_CT_BSAU003_8_H.raw	0	2	1	0	0	0	0	tr|O22121|O22121_SOYBN:tr|Q93VL9|Q93VL9_SOYBN:tr|F8WQS1|F8WQS1_SOYBN			PEAKS DB	1	1	2	0	0	0	QVQELAFPGSAQDVER
DLSMVILLPDSIEDESTGLR	72.18	2202.11	20	-0.2	735.043	69.97				51599			4	F4:36028	3842_CT_BSAU003_1_H.raw	0	0	0	0	1	0	0	tr|A0A287B7P2|A0A287B7P2_PIG:tr|F2Z5B1|F2Z5B1_PIG			PEAKS DB	0	0	0	1	0	0	DLSMVILLPDSIEDESTGLR
LQPLDFKENAEQSR	72.15	1673.84	14	-0.7	837.925	39.48	1042900						4	F4:16672	3842_CT_BSAU003_1_H.raw	0	1	0	0	0	0	0	tr|F2Z5E2|F2Z5E2_PIG:tr|Q19AZ5|Q19AZ5_PIG			PEAKS DB	0	0	1	0	0	0	LQPLDFKENAEQSR
RYPSSANLHLPK	72.03	1381.75	12	-0.8	461.589	31.88	155300000			121100000			10	F10:11677	3842_CT_BSAU003_8_H.raw	0	1	0	0	1	0	0	tr|A0A481CMM1|A0A481CMM1_PIG			PEAKS DB	0	0	14	14	0	0	RYPSSANLHLPK
LVEVSTVGGVSYERVSK	72	1807.97	17	-0.5	904.991	39.67			2010200			3417100	6	F6:15235	3842_CT_BSAU003_1_M.raw	0	0	0	2	0	0	1	tr|F1RR40|F1RR40_PIG			PEAKS DB	0	2	0	0	0	2	LVEVSTVGGVSYERVSK
SPFRVNVGEGSHPE	71.79	1510.72	14	-0.1	504.579	36.22			214100			1745500	9	F9:11527	3842_CT_BSAU003_4_M.raw	0	0	0	1	0	0	1	tr|A0A480E4I9|A0A480E4I9_PIG:tr|A0A480THJ7|A0A480THJ7_PIG:tr|F1SMN5|F1SMN5_PIG:tr|A0A287A8C2|A0A287A8C2_PIG:tr|A0A480TJ24|A0A480TJ24_PIG:tr|A0A286ZRX8|A0A286ZRX8_PIG:tr|A0A480Z1N4|A0A480Z1N4_PIG:tr|A0A480LRJ7|A0A480LRJ7_PIG:tr|A0A480Z729|A0A480Z729_PIG			PEAKS DB	0	1	0	0	0	1	SPFRVNVGEGSHPE
KDTDSEEEIREAF	71.65	1567.7	13	0.4	784.858	40.53				0		3395800	9	F9:13998	3842_CT_BSAU003_4_M.raw	0	0	0	0	0	0	3	tr|A0A480VB61|A0A480VB61_PIG:tr|A0A480Y5K2|A0A480Y5K2_PIG:tr|A0A480YJB9|A0A480YJB9_PIG:tr|A0A481CJV5|A0A481CJV5_PIG:tr|A0A481CJY2|A0A481CJY2_PIG:tr|A0A481CM38|A0A481CM38_PIG:tr|A0A481CJX1|A0A481CJX1_PIG:tr|A0A481CP34|A0A481CP34_PIG:tr|A0A480WA53|A0A480WA53_PIG:tr|A0A480WFZ7|A0A480WFZ7_PIG:tr|A0A480ZWH3|A0A480ZWH3_PIG:tr|A0A480WEB0|A0A480WEB0_PIG:tr|A0A480YIE7|A0A480YIE7_PIG:tr|F2Z5G3|F2Z5G3_PIG:t…			PEAKS DB	0	0	0	1	0	3	KDTDSEEEIREAF
IPELLASGVVDSATK	71.61	1498.82	15	0.1	750.419	50.97	56459000			20371000			10	F10:23067	3842_CT_BSAU003_8_H.raw	0	4	0	0	3	0	0	tr|A0A287B7P2|A0A287B7P2_PIG:tr|F2Z5B1|F2Z5B1_PIG			PEAKS DB	0	0	6	5	0	0	IPELLASGVVDSATK
TPAPEPPAPGAPPKPA	71.56	1493.79	16	-0.2	747.901	33.87	1843800		6385600	1876600		3783200	3	F3:10337	3842_CT_BSAU003_10_M.raw	0	1	0	1	1	0	1	tr|A0A480SKC5|A0A480SKC5_PIG:tr|A0A481BC50|A0A481BC50_PIG:tr|A0A480E0Q5|A0A480E0Q5_PIG:tr|A0A481AYD5|A0A481AYD5_PIG:tr|A0A286ZWL1|A0A286ZWL1_PIG:tr|A0A480KCK6|A0A480KCK6_PIG:tr|A0A480ZN24|A0A480ZN24_PIG:tr|A0A480NHW6|A0A480NHW6_PIG:tr|A0A480MY22|A0A480MY22_PIG:tr|A0A286ZZD5|A0A286ZZD5_PIG:tr|A0A480U826|A0A480U826_PIG			PEAKS DB	0	2	3	2	0	2	TPAPEPPAPGAPPKPA
ELNMIIM(+15.99)LPDENTDLK	71.52	1903.93	16	-0.4	952.971	57.98	4668800			2797800			10	F10:27624	3842_CT_BSAU003_8_H.raw	0	2	0	0	1	0	0	tr|I3LCP8|I3LCP8_PIG	Oxidation (M)	M7:Oxidation (M):78.06	PEAKS DB	0	0	3	1	0	0	ELNMIIMLPDENTDLK
DEEEEVATPPPPPPPK	71.51	1727.83	16	0.2	864.92	35.38	3566000		2272900	5827600		961320	4	F4:14341	3842_CT_BSAU003_1_H.raw	0	3	0	1	3	0	1	tr|A0A480EFB4|A0A480EFB4_PIG:tr|A0A481BVU5|A0A481BVU5_PIG:tr|A0A480QHT8|A0A480QHT8_PIG:tr|I3LNG8|I3LNG8_PIG:tr|A0A481BMM8|A0A481BMM8_PIG:tr|A0A480S0T3|A0A480S0T3_PIG:tr|A0A480ZC23|A0A480ZC23_PIG:tr|A0A480M269|A0A480M269_PIG:tr|A0A480M0R6|A0A480M0R6_PIG:tr|A0A480LWW2|A0A480LWW2_PIG:tr|A0A480KX39|A0A480KX39_PIG:tr|A0A480VEB7|A0A480VEB7_PIG:tr|A0A480U2H2|A0A480U2H2_PIG:tr|A0A481C8F2|A0A481C8F2_PIG:t…			PEAKS DB	0	2	6	7	0	2	DEEEEVATPPPPPPPK
VFSDEADLSGVTEEE(sub Q)PLK	71.46	1963.93	18	-0.6	982.97	48.88	35442000			8304400			4	F4:22488	3842_CT_BSAU003_1_H.raw	0	2	0	0	1	0	0	NA			SPIDER	0	0	4	2	0	0	VFSDEADLSGVTEEEPLK
VDPHAIVPSNTDF	71.37	1410.68	13	0	706.346	47.6				0			4	F4:21688	3842_CT_BSAU003_1_H.raw	0	0	0	0	0	0	0	>tr|A0A287ARJ8|A0A287ARJ8_PIG:>tr|A0A480SYU6|A0A480SYU6_PIG:>tr|A0A480U7W0|A0A480U7W0_PIG:>tr|A0A480Q952|A0A480Q952_PIG:>tr|A0A287AT48|A0A287AT48_PIG:>tr|A0A480T350|A0A480T350_PIG:>tr|A0A480QBT1|A0A480QBT1_PIG:>tr|A0A481C5Y9|A0A481C5Y9_PIG:>tr|A0A481CSY3|A0A481CSY3_PIG:>tr|A0A480TZP2|A0A480TZP2_PIG:>tr|A0A480Q2B8|A0A480Q2B8_PIG:>tr|A0A480QBV6|A0A480QBV6_PIG:>tr|A0A480P138|A0A480P138_PIG:>tr|A0A48…			PEAKS DB	0	0	0	1	0	0	VDPHAIVPSNTDF
LGNAMFIDEHLK	71.23	1386.7	12	-0.8	694.355	45.9	46885000			37598000			4	F4:21144	3842_CT_BSAU003_1_H.raw	0	2	0	0	2	0	0	tr|A0A481AYQ5|A0A481AYQ5_PIG:tr|A0A480SMR4|A0A480SMR4_PIG			PEAKS DB	0	0	7	9	0	0	LGNAMFIDEHLK
FYQAEMEELDFVNTTEESRK	71.18	2465.11	20	0.2	1233.56	52.66	6203300			1471400			4	F4:25339	3842_CT_BSAU003_1_H.raw	0	2	0	0	1	0	0	tr|I3LCP8|I3LCP8_PIG:tr|A0A480W1Z5|A0A480W1Z5_PIG			PEAKS DB	0	0	3	2	0	0	FYQAEMEELDFVNTTEESRK
TPEAEIHE(sub Q)GFQHLLR	71.13	1775.9	15	-0.6	888.954	48.14	25835000						4	F4:21971	3842_CT_BSAU003_1_H.raw	0	4	0	0	0	0	0	tr|A0A481AYQ5|A0A481AYQ5_PIG:tr|A0A480SMR4|A0A480SMR4_PIG:tr|A0A481CM62|A0A481CM62_PIG			SPIDER	0	0	7	0	0	0	TPEAEIHEGFQHLLR
FASDVFSTNFKD	71.06	1376.62	12	-0.7	689.319	49.49	17794000			7130300			4	F4:22867	3842_CT_BSAU003_1_H.raw	0	1	0	0	1	0	0	tr|F1SCC9|F1SCC9_PIG:tr|A0A480SK60|A0A480SK60_PIG			PEAKS DB	0	0	2	2	0	0	FASDVFSTNFKD
VFDGELQEGGVLIVPQNY(sub F)AVAAK	71.04	2416.26	23	-0.1	1209.14	56.41		0					10	F10:26484	3842_CT_BSAU003_8_H.raw	0	0	0	0	0	0	0	tr|A0A0R0KRW0|A0A0R0KRW0_SOYBN			SPIDER	1	0	0	0	0	0	VFDGELQEGGVLIVPQNYAVAAK
MAAVEANLLPETLRR	71	1682.91	15	-0.5	842.464	49.97	13757000			12655000			4	F4:23385	3842_CT_BSAU003_1_H.raw	0	1	0	0	1	0	0	tr|A0A480SK60|A0A480SK60_PIG			PEAKS DB	0	0	1	1	0	0	MAAVEANLLPETLRR
DEEDKDEDEEEEDEKEEEEEEDAAAG	70.97	3041.09	26	-0.3	1014.7	27.35				4123100		0	4	F4:9479	3842_CT_BSAU003_1_H.raw	0	0	0	0	3	0	0	tr|A0A480M2E0|A0A480M2E0_PIG			PEAKS DB	0	0	0	9	0	1	DEEDKDEDEEEEDEKEEEEEEDAAAG
VREDENNPFYLR	70.8	1550.75	12	0.3	776.381	40.72	516940						10	F10:16888	3842_CT_BSAU003_8_H.raw	0	1	0	0	0	0	0	tr|F8WQS1|F8WQS1_SOYBN:tr|C6T9L1|C6T9L1_SOYBN			PEAKS DB	0	0	1	0	0	0	VREDENNPFYLR
AVLDVDEEGTEGAAAT	70.79	1546.7	16	-0.2	774.357	40.82	22980000			15186000			4	F4:17472	3842_CT_BSAU003_1_H.raw	0	1	0	0	1	0	0	tr|F1SCC6|F1SCC6_PIG:tr|A0A286ZTU7|A0A286ZTU7_PIG:tr|A0A480RA22|A0A480RA22_PIG:tr|A0A480QUD5|A0A480QUD5_PIG			PEAKS DB	0	0	1	2	0	0	AVLDVDEEGTEGAAAT
PHAIVPSD(sub N)TDFAFSLYK	70.7	1906.95	17	-0.3	954.48	56.04	1428500						4	F4:27113	3842_CT_BSAU003_1_H.raw	0	3	0	0	0	0	0	NA			SPIDER	0	0	4	0	0	0	PHAIVPSDTDFAFSLYK
ELYHSEAFSTNFE(sub Q)DLEAAR	70.5	2228	19	-0.4	743.674	51.3	8908800			1729900			4	F4:24071	3842_CT_BSAU003_1_H.raw	0	2	0	0	1	0	0	tr|F1SCD1|F1SCD1_PIG			SPIDER	0	0	3	1	0	0	ELYHSEAFSTNFEDLEAAR
GSGPPPPPPGPPPPPVPT	70.43	1640.86	18	0.1	821.435	42.92			0			0	6	F6:17150	3842_CT_BSAU003_1_M.raw	0	0	0	0	0	0	0	tr|A0A480RGS7|A0A480RGS7_PIG:tr|A0A480S2T1|A0A480S2T1_PIG:tr|A0A481D3E2|A0A481D3E2_PIG:tr|A0A480K0T7|A0A480K0T7_PIG:tr|A0A481CPH8|A0A481CPH8_PIG:tr|F1SMC0|F1SMC0_PIG:tr|A0A480VAT3|A0A480VAT3_PIG:tr|A0A480VDX3|A0A480VDX3_PIG:tr|A0A480VA63|A0A480VA63_PIG			PEAKS DB	0	1	0	0	0	2	GSGPPPPPPGPPPPPVPT
GDDITM(+15.99)VLILPK	70.31	1329.72	12	-0.4	665.868	56.35	19981			126250			4	F4:27286	3842_CT_BSAU003_1_H.raw	0	1	0	0	2	0	0	tr|F2Z5E2|F2Z5E2_PIG:tr|Q19AZ5|Q19AZ5_PIG	Oxidation (M)	M6:Oxidation (M):1000.00	PEAKS DB	0	0	1	2	0	0	GDDITMVLILPK
GGDVHQGFE(sub Q)NLLTEVNR	70.19	1883.91	17	-0.4	942.963	52.28	683420						4	F4:24860	3842_CT_BSAU003_1_H.raw	0	1	0	0	0	0	0	tr|I3LCP8|I3LCP8_PIG:tr|A0A480W1Z5|A0A480W1Z5_PIG			SPIDER	0	0	1	0	0	0	GGDVHQGFENLLTEVNR
VDVPQEDETKEGTGE	70.09	1631.72	15	-0.3	816.865	30.23				343700			5	F5:6205	3842_CT_BSAU003_1_L.raw	0	0	0	0	1	0	0	tr|A0A480DXC7|A0A480DXC7_PIG:tr|A0A480SKV0|A0A480SKV0_PIG:tr|A0A480SMX1|A0A480SMX1_PIG:tr|A0A480K2B6|A0A480K2B6_PIG:tr|A0A480QBD5|A0A480QBD5_PIG:tr|A0A480U557|A0A480U557_PIG:tr|A0A480T146|A0A480T146_PIG:tr|A0A480LFJ3|A0A480LFJ3_PIG:tr|A0A480LUN8|A0A480LUN8_PIG:tr|A0A480N354|A0A480N354_PIG:tr|A0A480NHM7|A0A480NHM7_PIG:tr|A0A480LWL5|A0A480LWL5_PIG:tr|A0A480LY19|A0A480LY19_PIG:tr|A0A481BDU7|A0A481BD…			PEAKS DB	0	0	0	1	0	0	VDVPQEDETKEGTGE
LGEHNIDVLEGD(sub N)EQFINAAK	70.05	2211.08	20	2.1	1106.55	50.47	2258700						4	F4:23494	3842_CT_BSAU003_1_H.raw	0	1	0	0	0	0	0	tr|A0A287B5W2|A0A287B5W2_PIG:tr|C5IWV5|C5IWV5_PIG			SPIDER	0	0	2	0	0	0	LGEHNIDVLEGDEQFINAAK
RTGPPPPGPPPEVV	70	1395.75	14	0.2	698.883	39.63	0		9588100	665510		13113000	9	F9:13568	3842_CT_BSAU003_4_M.raw	0	0	0	2	1	0	1	tr|A0A287B7R3|A0A287B7R3_PIG:tr|A0A481CXR2|A0A481CXR2_PIG:tr|A0A480U3K6|A0A480U3K6_PIG:tr|A0A480KG28|A0A480KG28_PIG:tr|A0A480TT63|A0A480TT63_PIG:tr|A0A480U448|A0A480U448_PIG			PEAKS DB	0	5	1	2	0	2	RTGPPPPGPPPEVV
HEEEYFSGPGPK	69.92	1375.6	12	-0.6	688.809	32.54					323360	1000900	9	F9:9236	3842_CT_BSAU003_4_M.raw	0	0	0	0	0	1	1	tr|K7GQF9|K7GQF9_PIG:tr|A0A480DZ44|A0A480DZ44_PIG:tr|A0A480RS52|A0A480RS52_PIG:tr|A0A286ZLQ7|A0A286ZLQ7_PIG:tr|A0A480NZE5|A0A480NZE5_PIG:tr|A0A2C9F3G7|A0A2C9F3G7_PIG			PEAKS DB	0	0	0	0	1	1	HEEEYFSGPGPK
AVLDVDEEGTEGA	69.83	1303.58	13	-0.8	652.796	40.49	659780						4	F4:17367	3842_CT_BSAU003_1_H.raw	0	1	0	0	0	0	0	tr|F1SCD1|F1SCD1_PIG:tr|A0A480SMR4|A0A480SMR4_PIG:tr|F1SCC6|F1SCC6_PIG:tr|A0A286ZTU7|A0A286ZTU7_PIG:tr|A0A480SK60|A0A480SK60_PIG:tr|A0A480RA22|A0A480RA22_PIG:tr|A0A480SQB0|A0A480SQB0_PIG:tr|A0A480QUD5|A0A480QUD5_PIG			PEAKS DB	0	0	1	0	0	0	AVLDVDEEGTEGA
AVLDVGEKGTEAAAATGIEM(+15.99)R	69.7	2104.05	21	0.1	702.356	41.47	372730			97516			1	F1:16087	3842_CT_BSAU003_10_H.raw	0	1	0	0	1	0	0	tr|A0A481AYQ5|A0A481AYQ5_PIG	Oxidation (M)	M20:Oxidation (M):1000.00	PEAKS DB	0	0	1	1	0	0	AVLDVGEKGTEAAAATGIEMR
TSNILSDVVDLK	69.48	1302.7	12	-0.9	652.358	54.68	1024600						10	F10:25569	3842_CT_BSAU003_8_H.raw	0	1	0	0	0	0	0	tr|A0A0R0KZI2|A0A0R0KZI2_SOYBN			PEAKS DB	0	0	1	0	0	0	TSNILSDVVDLK
TGPPPPGPPPEVV	69.45	1239.65	13	-0.7	620.832	43.54	1003400		806470	911730		568890	1	F1:17222	3842_CT_BSAU003_10_H.raw	0	1	0	1	1	0	1	tr|A0A287B7R3|A0A287B7R3_PIG:tr|A0A481CXR2|A0A481CXR2_PIG:tr|A0A480U3K6|A0A480U3K6_PIG:tr|A0A480KG28|A0A480KG28_PIG:tr|A0A480TT63|A0A480TT63_PIG:tr|A0A480U448|A0A480U448_PIG			PEAKS DB	0	1	2	3	0	1	TGPPPPGPPPEVV
MAAVEAQLLPETLR	69.44	1540.83	14	0.3	771.422	54.74	95260000			97013000		83423	4	F4:26220	3842_CT_BSAU003_1_H.raw	0	2	0	0	2	0	1	tr|F1SCC6|F1SCC6_PIG:tr|A0A481BCC2|A0A481BCC2_PIG:tr|A0A480RA22|A0A480RA22_PIG			PEAKS DB	0	0	5	7	0	1	MAAVEAQLLPETLR
GDKEEEDKDDEEKPKIE	69.43	2031.91	17	-0.3	508.985	23.13				199840			4	F4:6436	3842_CT_BSAU003_1_H.raw	0	0	0	0	1	0	0	tr|A0A287A9T4|A0A287A9T4_PIG:tr|A0A480E6P0|A0A480E6P0_PIG:tr|A0A286ZR68|A0A286ZR68_PIG:tr|F1RQU2|F1RQU2_PIG			PEAKS DB	0	0	0	1	0	0	GDKEEEDKDDEEKPKIE
DWDKPEHIPDPDAK	69.4	1661.77	14	-0.3	831.891	36.39				4561000			4	F4:14887	3842_CT_BSAU003_1_H.raw	0	0	0	0	2	0	0	tr|A0A480M2E0|A0A480M2E0_PIG			PEAKS DB	0	0	0	2	0	0	DWDKPEHIPDPDAK
SLNNQFASFIDK	69.35	1382.68	12	-0.5	692.348	52.81	391810			305300			4	F4:25039	3842_CT_BSAU003_1_H.raw	0	1	0	0	1	0	0	tr|F1SGG3|F1SGG3_PIG			PEAKS DB	0	0	1	1	0	0	SLNNQFASFIDK
GGDVHQGFQD(sub N)LLTEVNR	69.16	1883.91	17	-0.4	942.963	52.28	4959500						4	F4:24683	3842_CT_BSAU003_1_H.raw	0	2	0	0	0	0	0	tr|I3LCP8|I3LCP8_PIG:tr|A0A480W1Z5|A0A480W1Z5_PIG			SPIDER	0	0	2	0	0	0	GGDVHQGFQDLLTEVNR
HFLAQSFNTNEDL(sub T)AEK	69.09	1862.88	16	0.1	932.447	43.54	1469900	0					10	F10:18416	3842_CT_BSAU003_8_H.raw	0	1	0	0	0	0	0	tr|A0A0R0GMV1|A0A0R0GMV1_SOYBN			SPIDER	1	0	2	0	0	0	HFLAQSFNTNEDLAEK
DDLYVSDAFHK	69.08	1308.6	11	-0.4	655.306	42.95	2431300			3098200			4	F4:18778	3842_CT_BSAU003_1_H.raw	0	3	0	0	3	0	0	tr|F2Z5E2|F2Z5E2_PIG:tr|Q19AZ5|Q19AZ5_PIG			PEAKS DB	0	0	3	4	0	0	DDLYVSDAFHK
EAFGVNMQIVR	69.02	1262.64	11	0.2	632.33	48.75	2260200						10	F10:21454	3842_CT_BSAU003_8_H.raw	0	1	0	0	0	0	0	tr|A0A0R0KRW0|A0A0R0KRW0_SOYBN			PEAKS DB	0	0	1	0	0	0	EAFGVNMQIVR
EQDQDQDEDEDEDEDQPR	69	2233.8	18	-0.4	1117.91	21.61	51938						10	F10:4787	3842_CT_BSAU003_8_H.raw	0	1	0	0	0	0	0	tr|I2E8E1|I2E8E1_SOYBN:tr|I2E8D7|I2E8D7_SOYBN			PEAKS DB	0	0	2	0	0	0	EQDQDQDEDEDEDEDQPR
AALEGTLAETEAR	68.98	1330.67	13	-0.1	666.344	38.08	249050			1319000			4	F4:15906	3842_CT_BSAU003_1_H.raw	0	1	0	0	1	0	0	>tr|A0A480IFL7|A0A480IFL7_PIG:>tr|A0A480NN13|A0A480NN13_PIG:>tr|A0A480NV65|A0A480NV65_PIG:>tr|A0A480MAI0|A0A480MAI0_PIG:>tr|A0A480NLK2|A0A480NLK2_PIG:>tr|A0A480PXS3|A0A480PXS3_PIG:>tr|A0A481A1T5|A0A481A1T5_PIG:>tr|A0A481BWP0|A0A481BWP0_PIG:>tr|A0A480PF84|A0A480PF84_PIG:>tr|A0A480XPK5|A0A480XPK5_PIG:>tr|A0A480TAK2|A0A480TAK2_PIG:>tr|A0A287BF12|A0A287BF12_PIG:>tr|A0A481AQ11|A0A481AQ11_PIG:>tr|A0A48…			PEAKS DB	0	0	1	1	0	0	AALEGTLAETEAR
KEPIM(+15.99)PAPGQEETVRIV	68.9	1909	17	-0.1	637.34	41.72			0			1576400	9	F9:14665	3842_CT_BSAU003_4_M.raw	0	0	0	0	0	0	1	tr|A0A480DT45|A0A480DT45_PIG:tr|A0A287B350|A0A287B350_PIG:tr|A0A481DBE5|A0A481DBE5_PIG:tr|F1SFH7|F1SFH7_PIG	Oxidation (M)	M5:Oxidation (M):1000.00	PEAKS DB	0	1	0	0	0	1	KEPIMPAPGQEETVRIV
TNVPRASVPDGFLSELTQ	68.84	1929.98	18	-1	965.996	59.14						332250	6	F6:25201	3842_CT_BSAU003_1_M.raw	0	0	0	0	0	0	3	tr|A0A480WFB3|A0A480WFB3_PIG:tr|A0A480YUE8|A0A480YUE8_PIG:tr|A0A480WDR3|A0A480WDR3_PIG:tr|A0A480WFE0|A0A480WFE0_PIG:tr|A0A480WDS8|A0A480WDS8_PIG:tr|A0A480PPQ6|A0A480PPQ6_PIG:tr|A0A480K8R0|A0A480K8R0_PIG:tr|A0A480XRR9|A0A480XRR9_PIG			PEAKS DB	0	0	0	0	0	3	TNVPRASVPDGFLSELTQ
ILGADTSVDLEETGR	68.75	1574.78	15	-0.9	788.396	44.16				83410			4	F4:19558	3842_CT_BSAU003_1_H.raw	0	0	0	0	1	0	0	tr|A0A480RS89|A0A480RS89_PIG:tr|A0A481BEK2|A0A481BEK2_PIG:tr|A0A480RGS2|A0A480RGS2_PIG:tr|A0A480ZAX7|A0A480ZAX7_PIG:tr|A0A480RKI6|A0A480RKI6_PIG:tr|A0A287AGU2|A0A287AGU2_PIG:tr|A0A480VVJ7|A0A480VVJ7_PIG:tr|A0A480TZU3|A0A480TZU3_PIG:tr|F1RPS8|F1RPS8_PIG:tr|A0A480LUT6|A0A480LUT6_PIG:tr|A0A480E5H8|A0A480E5H8_PIG:tr|A0A481A4Z7|A0A481A4Z7_PIG			PEAKS DB	0	0	0	1	0	0	ILGADTSVDLEETGR
TGTAEVSSILEER	68.71	1390.69	13	0.7	696.355	45.77				572520			4	F4:20553	3842_CT_BSAU003_1_H.raw	0	0	0	0	1	0	0	tr|A0A480RS89|A0A480RS89_PIG:tr|A0A481BEK2|A0A481BEK2_PIG:tr|A0A480RGS2|A0A480RGS2_PIG:tr|A0A480ZAX7|A0A480ZAX7_PIG:tr|A0A480RKI6|A0A480RKI6_PIG:tr|A0A287AGU2|A0A287AGU2_PIG:tr|A0A480VVJ7|A0A480VVJ7_PIG:tr|A0A480TZU3|A0A480TZU3_PIG:tr|F1RPS8|F1RPS8_PIG:tr|A0A480LUT6|A0A480LUT6_PIG:tr|A0A480E5H8|A0A480E5H8_PIG:tr|A0A481A4Z7|A0A481A4Z7_PIG			PEAKS DB	0	0	0	1	0	0	TGTAEVSSILEER
TREPWDGKDGELPVEDDIDLS	68.65	2385.1	21	-2.5	1193.55	52.68						696210	6	F6:22138	3842_CT_BSAU003_1_M.raw	0	0	0	0	0	0	1	tr|A0A480XTD2|A0A480XTD2_PIG:tr|A0A480VMA3|A0A480VMA3_PIG:tr|A0A480XAV8|A0A480XAV8_PIG:tr|E1CAJ6|E1CAJ6_PIG:tr|A0A481CPI6|A0A481CPI6_PIG:tr|A0A480ZCA0|A0A480ZCA0_PIG:tr|A0A480RQE3|A0A480RQE3_PIG:tr|A0A480VJP2|A0A480VJP2_PIG:tr|A0A481DNR0|A0A481DNR0_PIG:tr|A0A481B636|A0A481B636_PIG:tr|A0A481AZW7|A0A481AZW7_PIG:tr|A0A481ARL8|A0A481ARL8_PIG:tr|A0A480VLY3|A0A480VLY3_PIG:tr|A0A480VH69|A0A480VH69_PIG:t…			PEAKS DB	0	0	0	0	0	2	TREPWDGKDGELPVEDDIDLS
LHDILPHLGIK	68.55	1254.74	11	0.6	419.256	46.8	130050000			50506000			4	F4:23769	3842_CT_BSAU003_1_H.raw	0	3	0	0	3	0	0	tr|F1SCC6|F1SCC6_PIG:tr|A0A286ZTU7|A0A286ZTU7_PIG:tr|A0A481BCC2|A0A481BCC2_PIG:tr|A0A480RA22|A0A480RA22_PIG:tr|A0A480QUD5|A0A480QUD5_PIG			PEAKS DB	0	0	41	47	0	0	LHDILPHLGIK
ITDLLSPDSVNSM(+15.99)TR	68.5	1663.81	15	-0.2	555.61	45.12	207410000			232540000			4	F4:20099	3842_CT_BSAU003_1_H.raw	0	3	0	0	3	0	0	tr|I3LCP8|I3LCP8_PIG	Oxidation (M)	M13:Oxidation (M):1000.00	PEAKS DB	0	0	8	5	0	0	ITDLLSPDSVNSMTR
GTEAAAATGIEMR	68.22	1276.61	13	0	639.311	35.45	17873000			4921400			4	F4:14292	3842_CT_BSAU003_1_H.raw	0	2	0	0	1	0	0	tr|A0A481AYQ5|A0A481AYQ5_PIG			PEAKS DB	0	0	3	1	0	0	GTEAAAATGIEMR
GPTLLELLEGLK	68.2	1281.75	12	-6	641.881	70.8	315070			337300			10	F10:35828	3842_CT_BSAU003_8_H.raw	0	1	0	0	1	0	0	>tr|A0A480SFV8|A0A480SFV8_PIG:>tr|A0A480SFM9|A0A480SFM9_PIG:>tr|A0A480SF31|A0A480SF31_PIG:>tr|A0A480SFC2|A0A480SFC2_PIG:>tr|A0A480SH29|A0A480SH29_PIG:>tr|A0A480SHN8|A0A480SHN8_PIG			PEAKS DB	0	0	1	1	0	0	GPTLLELLEGLK
GPTLIELLEGLK	68.2	1281.75	12	-6	641.881	70.8	315070			337300			10	F10:35828	3842_CT_BSAU003_8_H.raw	0	1	0	0	1	0	0	tr|A0A286ZTU7|A0A286ZTU7_PIG:tr|A0A481CM62|A0A481CM62_PIG			PEAKS DB	0	0	1	1	0	0	GPTLIELLEGLK
LQDKEGIPPDQQR	68.07	1522.77	13	-0.7	762.394	26.33	45798000			157230000			4	F4:10546	3842_CT_BSAU003_1_H.raw	0	2	0	0	2	0	0	>tr|A0A481AZP6|A0A481AZP6_PIG			PEAKS DB	0	0	20	20	0	0	LQDKEGIPPDQQR
IQDKEGIPPDQQR	68.07	1522.77	13	-0.7	762.394	26.33	45798000			157230000			4	F4:10546	3842_CT_BSAU003_1_H.raw	0	2	0	0	2	0	0	tr|A0A2C9F3G2|A0A2C9F3G2_PIG:tr|I1NAQ2|I1NAQ2_SOYBN:tr|I1KAY5|I1KAY5_SOYBN:tr|I1JQ42|I1JQ42_SOYBN			PEAKS DB	0	0	20	20	0	0	IQDKEGIPPDQQR
M(+15.99)PFDPSFTTEADFHVSK	68.06	1970.87	17	-0.2	657.965	48.86				0			4	F4:22531	3842_CT_BSAU003_1_H.raw	0	0	0	0	0	0	0	tr|A0A480QUD5|A0A480QUD5_PIG	Oxidation (M)	M1:Oxidation (M):1000.00	PEAKS DB	0	0	0	1	0	0	MPFDPSFTTEADFHVSK
TEFSIIHYAGK	68.06	1264.65	11	0.2	633.33	44.44	789270			1896200			4	F4:19854	3842_CT_BSAU003_1_H.raw	0	2	0	0	2	0	0	tr|A0A480V0P0|A0A480V0P0_PIG:tr|A0A480KPW1|A0A480KPW1_PIG:tr|A0A480PTG0|A0A480PTG0_PIG:tr|A0A480SDR9|A0A480SDR9_PIG:tr|A0A480KU90|A0A480KU90_PIG:tr|A0A480EPP6|A0A480EPP6_PIG			PEAKS DB	0	0	2	3	0	0	TEFSIIHYAGK
SEEQLKEEGIEYK	67.98	1580.76	13	-0.3	791.385	32.86	439680			6438900			4	F4:12726	3842_CT_BSAU003_1_H.raw	0	1	0	0	2	0	0	tr|A0A480SN30|A0A480SN30_PIG:tr|F1SAF0|F1SAF0_PIG:tr|A0A480XQB0|A0A480XQB0_PIG			PEAKS DB	0	0	1	3	0	0	SEEQLKEEGIEYK
EADLSGVTEEQPLK	67.86	1514.75	14	-0.7	758.38	40.35	375160			444450			4	F4:17260	3842_CT_BSAU003_1_H.raw	0	1	0	0	1	0	0	>tr|A0A480R5S0|A0A480R5S0_PIG:>tr|F1SCF0|F1SCF0_PIG:>tr|A0A480U5C4|A0A480U5C4_PIG:>tr|A0A480PDI5|A0A480PDI5_PIG:>tr|A0A480U1J8|A0A480U1J8_PIG:>tr|A0A480Q4G4|A0A480Q4G4_PIG:>tr|A0A480RSG2|A0A480RSG2_PIG:>tr|A0A480E3L6|A0A480E3L6_PIG:>tr|A0A480R0Q0|A0A480R0Q0_PIG:>tr|A0A480SFE4|A0A480SFE4_PIG:>tr|A0A480Q8G7|A0A480Q8G7_PIG:>tr|A0A480JMF2|A0A480JMF2_PIG:>tr|A0A480RXW5|A0A480RXW5_PIG:>tr|A0A480R0R0|A0…			PEAKS DB	0	0	1	1	0	0	EADLSGVTEEQPLK
VRAWGPGLETGQVGK	67.81	1553.83	15	-0.8	777.922	37.9			2330100			2605600	6	F6:14213	3842_CT_BSAU003_1_M.raw	0	0	0	2	0	0	2	tr|A0A480E4I9|A0A480E4I9_PIG:tr|A0A480THJ7|A0A480THJ7_PIG:tr|F1SMN5|F1SMN5_PIG:tr|A0A287A8C2|A0A287A8C2_PIG:tr|A0A480TJ24|A0A480TJ24_PIG:tr|A0A286ZRX8|A0A286ZRX8_PIG:tr|A0A480Z1N4|A0A480Z1N4_PIG:tr|A0A480LRJ7|A0A480LRJ7_PIG:tr|A0A480Z729|A0A480Z729_PIG			PEAKS DB	0	2	0	0	0	2	VRAWGPGLETGQVGK
VLL(sub F)GEEEEQRQQEGVIVELSK	67.81	2411.25	21	-4.4	1206.63	67.35	65533000	154910000	148160000				10	F10:33348	3842_CT_BSAU003_8_H.raw	0	3	9	15	0	0	0	tr|O22121|O22121_SOYBN:tr|Q93VL9|Q93VL9_SOYBN:tr|F8WQS1|F8WQS1_SOYBN:tr|C6T9L1|C6T9L1_SOYBN			SPIDER	35	42	54	0	0	0	VLLGEEEEQRQQEGVIVELSK
KEGLELPEDEEEK	67.72	1543.73	13	-0.4	772.87	34.2						0	6	F6:11874	3842_CT_BSAU003_1_M.raw	0	0	0	0	0	0	0	tr|A0A480V601|A0A480V601_PIG:tr|A0A480NHK1|A0A480NHK1_PIG:tr|A0A480VZR7|A0A480VZR7_PIG:tr|A0A481B468|A0A481B468_PIG:tr|A0A480P2Z8|A0A480P2Z8_PIG:tr|A0A287B8J5|A0A287B8J5_PIG:tr|A0A287AQK7|A0A287AQK7_PIG:tr|A0A481AZZ9|A0A481AZZ9_PIG:tr|A0A480DTG2|A0A480DTG2_PIG:tr|A0A287A9T4|A0A287A9T4_PIG:tr|A0A480E6P0|A0A480E6P0_PIG:tr|A0A286ZR68|A0A286ZR68_PIG:tr|F1RQU2|F1RQU2_PIG			PEAKS DB	0	0	0	0	0	1	KEGLELPEDEEEK
AETEC(+57.02)QNT(sub A)EYQQLLDIK	67.68	2081.96	17	-0.5	1041.99	50.92	110020						4	F4:23827	3842_CT_BSAU003_1_H.raw	0	1	0	0	0	0	0	tr|I3LDS3|I3LDS3_PIG	Carbamidomethylation	C5:Carbamidomethylation:1000.00	SPIDER	0	0	1	0	0	0	AETECQNTEYQQLLDIK
IVDLVDELDKDTVF	67.67	1619.83	14	-0.7	810.921	65.76	4646400			869620			1	F1:27965	3842_CT_BSAU003_10_H.raw	0	2	0	0	1	0	0	tr|A0A481CMM1|A0A481CMM1_PIG			PEAKS DB	0	0	4	2	0	0	IVDLVDELDKDTVF
KEVEDDEYKAF	67.65	1371.62	11	-0.1	686.817	35.07					0		5	F5:9351	3842_CT_BSAU003_1_L.raw	0	0	0	0	0	0	0	tr|A0A480UK85|A0A480UK85_PIG:tr|A0A481A3H8|A0A481A3H8_PIG:tr|A0A481AA38|A0A481AA38_PIG:tr|A0A480VY16|A0A480VY16_PIG:tr|A0A480W1T5|A0A480W1T5_PIG:tr|A0A480NTZ8|A0A480NTZ8_PIG:tr|A0A481CXP5|A0A481CXP5_PIG:tr|A0A481D7W5|A0A481D7W5_PIG:tr|A0A480RVV1|A0A480RVV1_PIG			PEAKS DB	0	0	0	0	1	0	KEVEDDEYKAF
VVSSNTDFAFSLYK	67.64	1576.78	14	-0.2	789.396	54.11	50700						4	F4:25883	3842_CT_BSAU003_1_H.raw	0	1	0	0	0	0	0	tr|A0A481AYQ5|A0A481AYQ5_PIG:tr|Q9GMA6|Q9GMA6_PIG:tr|F1SCD1|F1SCD1_PIG:tr|A0A480SMR4|A0A480SMR4_PIG:tr|F1SCC6|F1SCC6_PIG:tr|A0A286ZTU7|A0A286ZTU7_PIG			PEAKS DB	0	0	1	0	0	0	VVSSNTDFAFSLYK
TVAVLVNYIYFK	67.6	1428.8	12	-0.9	715.408	61.14	569230			717070			10	F10:29629	3842_CT_BSAU003_8_H.raw	0	1	0	0	1	0	0	tr|A0A481AYQ5|A0A481AYQ5_PIG:tr|A0A480SMR4|A0A480SMR4_PIG:tr|A0A480SQB0|A0A480SQB0_PIG			PEAKS DB	0	0	1	1	0	0	TVAVLVNYIYFK
SEPEAEPPRAPELK	67.56	1548.78	14	-0.2	775.396	33.23	412810	111430	2984800	190630	1167100	8014200	3	F3:9960	3842_CT_BSAU003_10_M.raw	0	1	2	1	1	1	1	tr|A0A287ARZ1|A0A287ARZ1_PIG:tr|A0A481DEX9|A0A481DEX9_PIG:tr|A0A481C1A9|A0A481C1A9_PIG:tr|A0A480P003|A0A480P003_PIG:tr|A0A480R838|A0A480R838_PIG:tr|A0A480MZA4|A0A480MZA4_PIG			PEAKS DB	2	1	1	1	1	2	SEPEAEPPRAPELK
VEEVDEEGKFV	67.52	1278.6	11	-0.1	640.306	39.55			220420	343580	2300700	1263200	8	F8:10570	3842_CT_BSAU003_4_L.raw	0	0	0	1	1	2	1	tr|F1RLQ2|F1RLQ2_PIG:tr|A0A480LTM8|A0A480LTM8_PIG:tr|A0A480Z7C8|A0A480Z7C8_PIG:tr|A0A480NRZ3|A0A480NRZ3_PIG:tr|A0A480JV40|A0A480JV40_PIG:tr|A0A480DSX6|A0A480DSX6_PIG:tr|A0A481A6K5|A0A481A6K5_PIG:tr|A0A287B1C7|A0A287B1C7_PIG:tr|A0A481BQR6|A0A481BQR6_PIG:tr|A0A480UKR2|A0A480UKR2_PIG:tr|A0A481BN61|A0A481BN61_PIG:tr|A0A481B5H2|A0A481B5H2_PIG			PEAKS DB	0	1	0	1	2	1	VEEVDEEGKFV
TITLEVEPSDTIENVK	67.45	1786.92	16	-0.6	596.647	49.63	109290000			122520000			4	F4:22978	3842_CT_BSAU003_1_H.raw	0	5	0	0	5	0	0	tr|A0A2C9F3G2|A0A2C9F3G2_PIG:tr|A0A480Y4I4|A0A480Y4I4_PIG			PEAKS DB	0	0	10	9	0	0	TITLEVEPSDTIENVK
RVL(del F)GEEEEQRQQEGVIVELSK	67.38	2454.27	21	-4.9	819.094	57.78	2349000	0					10	F10:27649	3842_CT_BSAU003_8_H.raw	0	1	0	0	0	0	0	tr|O22121|O22121_SOYBN:tr|Q93VL9|Q93VL9_SOYBN:tr|F8WQS1|F8WQS1_SOYBN:tr|C6T9L1|C6T9L1_SOYBN			SPIDER	1	0	1	0	0	0	RVLGEEEEQRQQEGVIVELSK
ISTLNSLTLPALR	67.3	1397.82	13	-0.8	699.919	55.45	8802900	3073700	3235300				10	F10:25850	3842_CT_BSAU003_8_H.raw	0	1	1	1	0	0	0	tr|A0A0R0GMV1|A0A0R0GMV1_SOYBN:tr|Q39858|Q39858_SOYBN:tr|I2E8E1|I2E8E1_SOYBN:tr|I2E8D7|I2E8D7_SOYBN			PEAKS DB	1	2	2	0	0	0	ISTLNSLTLPALR
LEEELEEEQGNM(+15.99)E	67.27	1593.64	13	-0.8	797.824	34.38		170860	567500		640320	1477100	9	F9:10341	3842_CT_BSAU003_4_M.raw	0	0	1	1	0	1	1	tr|A0A480V0P0|A0A480V0P0_PIG:tr|A0A480KPW1|A0A480KPW1_PIG:tr|A0A480PTG0|A0A480PTG0_PIG:tr|A0A480SDR9|A0A480SDR9_PIG:tr|A0A480KU90|A0A480KU90_PIG:tr|A0A480EPP6|A0A480EPP6_PIG:tr|A0A481AES4|A0A481AES4_PIG:tr|A0A481D1F0|A0A481D1F0_PIG	Oxidation (M)	M12:Oxidation (M):1000.00	PEAKS DB	1	1	0	0	1	1	LEEELEEEQGNME
MAAVEANLLPEMLR	67.19	1556.81	14	0.7	779.41	62.01	1252400			871450			4	F4:30864	3842_CT_BSAU003_1_H.raw	0	1	0	0	1	0	0	>tr|A0A480RD71|A0A480RD71_PIG:>tr|A0A481DLV6|A0A481DLV6_PIG:>tr|A0A480RD56|A0A480RD56_PIG:>tr|A0A480QSW3|A0A480QSW3_PIG			PEAKS DB	0	0	2	2	0	0	MAAVEANLLPEMLR
TTAPLPM(+15.99)M(+15.99)PVAEEEIRPY	67.12	2075.99	18	-0.4	1039	47.42	556740		3364400	423450			3	F3:17217	3842_CT_BSAU003_10_M.raw	0	1	0	1	1	0	0	tr|A0A481B043|A0A481B043_PIG:tr|A0A480QHH5|A0A480QHH5_PIG:tr|F1RLL9|F1RLL9_PIG:tr|A0A480QF18|A0A480QF18_PIG:tr|A0A480V9U0|A0A480V9U0_PIG:tr|A0A480LD59|A0A480LD59_PIG:tr|A0A480EU58|A0A480EU58_PIG	Oxidation (M)	M7:Oxidation (M):1000.00;M8:Oxidation (M):1000.00	PEAKS DB	0	2	1	1	0	0	TTAPLPMMPVAEEEIRPY
SQSDNFEYVSFK	67.07	1449.64	12	0.2	725.828	43.26	26751000	3704700	3968000				10	F10:18120	3842_CT_BSAU003_8_H.raw	0	1	1	1	0	0	0	tr|A0A0R0KKD6|A0A0R0KKD6_SOYBN:tr|A0A0R0KRW0|A0A0R0KRW0_SOYBN:tr|A0A0R0EZ76|A0A0R0EZ76_SOYBN			PEAKS DB	2	2	2	0	0	0	SQSDNFEYVSFK
TPVDPHAIVPSD(sub N)TDFAFSLYK	67.05	2319.14	21	1	1160.58	58.74	121380						4	F4:28861	3842_CT_BSAU003_1_H.raw	0	1	0	0	0	0	0	NA			SPIDER	0	0	1	0	0	0	TPVDPHAIVPSDTDFAFSLYK
GEKPEEPKDEVEVS	66.96	1570.74	14	-0.5	786.375	27.61	0		487270	804990			6	F6:7426	3842_CT_BSAU003_1_M.raw	0	0	0	2	3	0	0	tr|A0A287A9P3|A0A287A9P3_PIG:tr|F1SQ52|F1SQ52_PIG:tr|A0A480RWF1|A0A480RWF1_PIG:tr|A0A480S484|A0A480S484_PIG:tr|A0A480QHG0|A0A480QHG0_PIG:tr|A0A287BBZ8|A0A287BBZ8_PIG:tr|A0A480KPF1|A0A480KPF1_PIG:tr|A0A480R3D7|A0A480R3D7_PIG:tr|A0A480KQ79|A0A480KQ79_PIG:tr|A0A480KX98|A0A480KX98_PIG:tr|A0A287A9M0|A0A287A9M0_PIG:tr|A0A480W370|A0A480W370_PIG:tr|A0A480EKH0|A0A480EKH0_PIG:tr|A0A480PPJ7|A0A480PPJ7_PIG:t…			PEAKS DB	0	2	1	3	0	0	GEKPEEPKDEVEVS
ELNM(+15.99)IIMLPDENTDLK	66.95	1903.93	16	-1.5	635.649	56.75	6109500			7664900			4	F4:27590	3842_CT_BSAU003_1_H.raw	0	1	0	0	1	0	0	tr|I3LCP8|I3LCP8_PIG	Oxidation (M)	M4:Oxidation (M):45.70	PEAKS DB	0	0	2	2	0	0	ELNMIIMLPDENTDLK
KELEEIVQPIISK	66.91	1524.88	13	0.1	763.446	47.83						0	9	F9:17814	3842_CT_BSAU003_4_M.raw	0	0	0	0	0	0	0	tr|F1RS36|F1RS36_PIG:tr|A0A480UTY3|A0A480UTY3_PIG:tr|A0A480NI49|A0A480NI49_PIG:tr|A0A287BIL8|A0A287BIL8_PIG:tr|A0A481D660|A0A481D660_PIG:tr|A0A480WG01|A0A480WG01_PIG:tr|A0A480ZFP9|A0A480ZFP9_PIG			PEAKS DB	0	0	0	0	0	1	KELEEIVQPIISK
FASDVFSTNFK	66.81	1261.6	11	-1.1	631.806	49.68	47221000		2918100	28396000		365970	4	F4:23339	3842_CT_BSAU003_1_H.raw	0	1	0	1	1	0	1	tr|F1SCC9|F1SCC9_PIG:tr|A0A480SK60|A0A480SK60_PIG			PEAKS DB	0	3	3	2	0	1	FASDVFSTNFK
ILEFNSKPNTLLLPNHADADYLIVILNGTAILSLVNNDDRDSYR	66.73	4939.57	44	0.8	1235.9	72.22		120020					2	F2:21654	3842_CT_BSAU003_10_L.raw	0	0	1	0	0	0	0	tr|F7J075|F7J075_SOYBN			PEAKS DB	1	0	0	0	0	0	ILEFNSKPNTLLLPNHADADYLIVILNGTAILSLVNNDDRDSYR
ERDLSLSTFVHK	66.62	1430.75	12	-0.3	477.924	42.7				231650			4	F4:18632	3842_CT_BSAU003_1_H.raw	0	0	0	0	1	0	0	tr|A0PA01|A0PA01_PIG:tr|A0A480KIB4|A0A480KIB4_PIG			PEAKS DB	0	0	0	1	0	0	ERDLSLSTFVHK
SGAPIKIPVGPE	66.58	1163.65	12	-0.3	582.835	46.9	2278800	7108500		2560800	11758000		4	F4:21254	3842_CT_BSAU003_1_H.raw	0	1	1	0	1	1	0	tr|A0A480JUN1|A0A480JUN1_PIG:tr|A0A480W4R2|A0A480W4R2_PIG:tr|A0A480WG30|A0A480WG30_PIG:tr|A0A480MDB1|A0A480MDB1_PIG:tr|A0A480W4U3|A0A480W4U3_PIG:tr|A0A480WG16|A0A480WG16_PIG:tr|A0A480WG21|A0A480WG21_PIG:tr|A0A480LAV6|A0A480LAV6_PIG:tr|A0A481D392|A0A481D392_PIG:tr|A0A481D142|A0A481D142_PIG:tr|A0A480VN25|A0A480VN25_PIG:tr|A0A480UWK6|A0A480UWK6_PIG:tr|A0A481D5A4|A0A481D5A4_PIG:tr|A0A481AXQ1|A0A481AX…			PEAKS DB	1	0	1	2	2	0	SGAPIKIPVGPE
D(sub N)GEEPKETLPFPIIDDK	66.5	1941.96	17	-0.2	971.986	57.01				82278			4	F4:27731	3842_CT_BSAU003_1_H.raw	0	0	0	0	1	0	0	tr|A0A480RD18|A0A480RD18_PIG:tr|A0A480KKQ6|A0A480KKQ6_PIG:tr|A0A480NQH9|A0A480NQH9_PIG			SPIDER	0	0	0	1	0	0	DGEEPKETLPFPIIDDK
GSKPVKVPENPPSM(+15.99)	66.33	1481.75	14	0	741.885	28.13	1017700	1246300		5957200	1868500	1310300	9	F9:6754	3842_CT_BSAU003_4_M.raw	0	1	1	0	2	2	1	tr|F1SJS8|F1SJS8_PIG:tr|A0A480P7C6|A0A480P7C6_PIG:tr|A0A287AZK2|A0A287AZK2_PIG:tr|A0A480R324|A0A480R324_PIG:tr|A0A480EEY3|A0A480EEY3_PIG	Oxidation (M)	M14:Oxidation (M):1000.00	PEAKS DB	1	0	1	3	2	2	GSKPVKVPENPPSM
SDAAIEFINNYVK	66.31	1482.74	13	-0.1	742.375	57.73	485810			146260			4	F4:28244	3842_CT_BSAU003_1_H.raw	0	2	0	0	1	0	0	tr|A0A481CM62|A0A481CM62_PIG			PEAKS DB	0	0	2	1	0	0	SDAAIEFINNYVK
GPTLTELLEGLK	66.24	1269.72	12	-3.8	635.864	63.39	5284800			2140400			10	F10:31081	3842_CT_BSAU003_8_H.raw	0	1	0	0	1	0	0	tr|F1SCC9|F1SCC9_PIG:tr|A0A481AYQ5|A0A481AYQ5_PIG:tr|Q9GMA6|Q9GMA6_PIG:tr|F1SCD1|F1SCD1_PIG:tr|A0A480SQB0|A0A480SQB0_PIG:tr|A0A480Z6H6|A0A480Z6H6_PIG:tr|A0A480E4P7|A0A480E4P7_PIG			PEAKS DB	0	0	2	2	0	0	GPTLTELLEGLK
TETVEEPM(+15.99)EEEEAAKE	66.18	1865.77	16	-0.9	933.893	30.12	430140		0	1328600		497930	12	F12:10124	3842_CT_BSAU003_8_M.raw	0	1	0	0	1	0	1	tr|A0A480UK85|A0A480UK85_PIG:tr|A0A481A3H8|A0A481A3H8_PIG:tr|A0A481AA38|A0A481AA38_PIG:tr|A0A480VY16|A0A480VY16_PIG:tr|A0A480W1T5|A0A480W1T5_PIG:tr|A0A480NTZ8|A0A480NTZ8_PIG:tr|A0A481CXP5|A0A481CXP5_PIG:tr|A0A481D7W5|A0A481D7W5_PIG:tr|A0A480RVV1|A0A480RVV1_PIG	Oxidation (M)	M8:Oxidation (M):1000.00	PEAKS DB	0	1	1	1	0	1	TETVEEPMEEEEAAKE
M(+15.99)AAVEANLLPETLRR	66.02	1698.91	15	-0.9	850.461	47.11	4593700			4931400			4	F4:21353	3842_CT_BSAU003_1_H.raw	0	1	0	0	1	0	0	tr|A0A480SK60|A0A480SK60_PIG	Oxidation (M)	M1:Oxidation (M):1000.00	PEAKS DB	0	0	2	1	0	0	MAAVEANLLPETLRR
FLEQQNQVLQTK	66.02	1474.78	12	0.6	738.397	38.58	661330			944160			4	F4:16182	3842_CT_BSAU003_1_H.raw	0	1	0	0	1	0	0	tr|F1SGG3|F1SGG3_PIG			PEAKS DB	0	0	1	1	0	0	FLEQQNQVLQTK
SSNTDFAFSLYK	66.01	1378.64	12	0.1	690.328	52.47	3759400			3857900			4	F4:24988	3842_CT_BSAU003_1_H.raw	0	1	0	0	1	0	0	tr|A0A481AYQ5|A0A481AYQ5_PIG:tr|Q9GMA6|Q9GMA6_PIG:tr|F1SCD1|F1SCD1_PIG:tr|A0A480SMR4|A0A480SMR4_PIG:tr|F1SCC6|F1SCC6_PIG:tr|A0A286ZTU7|A0A286ZTU7_PIG			PEAKS DB	0	0	2	2	0	0	SSNTDFAFSLYK
WDKPEHIPDPDAK	65.99	1546.74	13	-0.1	516.588	33.44				334920			4	F4:13102	3842_CT_BSAU003_1_H.raw	0	0	0	0	1	0	0	tr|A0A480M2E0|A0A480M2E0_PIG			PEAKS DB	0	0	0	1	0	0	WDKPEHIPDPDAK
SKPVKVPENPPSM(+15.99)	65.96	1424.73	13	-0.5	713.374	27.49	1022700	504720	1749100	1394800	238830	1877800	6	F6:7331	3842_CT_BSAU003_1_M.raw	0	1	1	1	2	1	2	tr|F1SJS8|F1SJS8_PIG:tr|A0A480P7C6|A0A480P7C6_PIG:tr|A0A287AZK2|A0A287AZK2_PIG:tr|A0A480R324|A0A480R324_PIG:tr|A0A480EEY3|A0A480EEY3_PIG	Oxidation (M)	M13:Oxidation (M):1000.00	PEAKS DB	2	2	1	2	1	3	SKPVKVPENPPSM
ATPQEPWPGPPTPSPT	65.96	1658.79	16	0	830.404	47.54			0	51222		1282400	9	F9:17637	3842_CT_BSAU003_4_M.raw	0	0	0	0	1	0	1	tr|A0A480Z0J2|A0A480Z0J2_PIG:tr|A0A480Z0J7|A0A480Z0J7_PIG:tr|A0A480XS97|A0A480XS97_PIG:tr|A0A480SQJ9|A0A480SQJ9_PIG:tr|A0A480XN99|A0A480XN99_PIG:tr|A0A287BEH6|A0A287BEH6_PIG:tr|A0A480WXR5|A0A480WXR5_PIG:tr|A0A480TUT4|A0A480TUT4_PIG:tr|A0A480XZP5|A0A480XZP5_PIG:tr|A0A287AZ96|A0A287AZ96_PIG:tr|A0A480Q824|A0A480Q824_PIG:tr|A0A481D9F0|A0A481D9F0_PIG:tr|A0A480U800|A0A480U800_PIG:tr|A0A480KX30|A0A480KX…			PEAKS DB	0	1	0	1	0	1	ATPQEPWPGPPTPSPT
ER(sub L)YHSEAFSTNFQDLEAAR	65.91	2270.04	19	-5.1	1136.02	55.98	378230						4	F4:27066	3842_CT_BSAU003_1_H.raw	0	1	0	0	0	0	0	tr|F1SCD1|F1SCD1_PIG			SPIDER	0	0	1	0	0	0	ERYHSEAFSTNFQDLEAAR
KVFSHQE(sub A)DLSGITDQAR	65.87	1929.95	17	-0.3	965.984	37.87				1433700			4	F4:15764	3842_CT_BSAU003_1_H.raw	0	0	0	0	1	0	0	tr|A0A286ZTU7|A0A286ZTU7_PIG:tr|A0A481BCC2|A0A481BCC2_PIG:tr|A0A480QUD5|A0A480QUD5_PIG			SPIDER	0	0	0	1	0	0	KVFSHQEDLSGITDQAR
ELNMIIMLPDENTDLK	65.74	1887.93	16	0.3	944.974	63.16	704350						4	F4:31552	3842_CT_BSAU003_1_H.raw	0	1	0	0	0	0	0	tr|I3LCP8|I3LCP8_PIG			PEAKS DB	0	0	1	0	0	0	ELNMIIMLPDENTDLK
DKPEHIPDPDAK	65.69	1360.66	12	-0.6	454.561	26.76				3253700			4	F4:8907	3842_CT_BSAU003_1_H.raw	0	0	0	0	1	0	0	tr|A0A480M2E0|A0A480M2E0_PIG:tr|A0A480MDR4|A0A480MDR4_PIG:tr|A0A480MDV6|A0A480MDV6_PIG			PEAKS DB	0	0	0	2	0	0	DKPEHIPDPDAK
AVLDVGEEGTEAAAATGIEM(+15.99)M(+15.99)T	65.66	2196.98	22	0	1099.5	49.4	0			210390			4	F4:22968	3842_CT_BSAU003_1_H.raw	0	0	0	0	1	0	0	tr|A0A480QA09|A0A480QA09_PIG	Oxidation (M)	M20:Oxidation (M):1000.00;M21:Oxidation (M):1000.00	PEAKS DB	0	0	1	1	0	0	AVLDVGEEGTEAAAATGIEMMT
EKGDEEEEGEEKL	65.54	1519.65	13	-0.3	760.833	27.55			8276800			31192000	9	F9:6624	3842_CT_BSAU003_4_M.raw	0	0	0	3	0	0	2	tr|A0A480EVV0|A0A480EVV0_PIG:tr|A0A480U937|A0A480U937_PIG:tr|A0A480XV97|A0A480XV97_PIG:tr|A0A480LTL4|A0A480LTL4_PIG:tr|A0A480VD60|A0A480VD60_PIG:tr|A0A287AXF5|A0A287AXF5_PIG:tr|F1S441|F1S441_PIG:tr|A0A287AME1|A0A287AME1_PIG			PEAKS DB	0	4	0	0	0	5	EKGDEEEEGEEKL
ESYFVDAQPQQK	65.32	1438.67	12	-0.5	480.565	34.55		1056000	298280				10	F10:12980	3842_CT_BSAU003_8_H.raw	0	0	1	1	0	0	0	tr|O22121|O22121_SOYBN:tr|Q93VL9|Q93VL9_SOYBN:tr|F8WQS1|F8WQS1_SOYBN:tr|C6T9L1|C6T9L1_SOYBN:tr|Q948Y0|Q948Y0_SOYBN:tr|Q0MUU5|Q0MUU5_SOYBN			PEAKS DB	1	1	0	0	0	0	ESYFVDAQPQQK
KVPKPEPVPEPK	65.24	1343.78	12	-0.4	448.934	27.7	1017200		943970	0		699000	4	F4:9366	3842_CT_BSAU003_1_H.raw	0	1	0	1	0	0	1	tr|A0A480L947|A0A480L947_PIG:tr|A0A480N2D3|A0A480N2D3_PIG:tr|A0A480WW93|A0A480WW93_PIG:tr|A0A480JJZ6|A0A480JJZ6_PIG:tr|A0A480QDU1|A0A480QDU1_PIG:tr|A0A481CG15|A0A481CG15_PIG:tr|A0A287AL25|A0A287AL25_PIG:tr|A0A286ZM20|A0A286ZM20_PIG:tr|A0A480XIA6|A0A480XIA6_PIG:tr|A0A287A778|A0A287A778_PIG:tr|A0A480SAZ4|A0A480SAZ4_PIG:tr|A0A286ZXT2|A0A286ZXT2_PIG:tr|A0A480XIQ0|A0A480XIQ0_PIG:tr|A0A480XZU9|A0A480XZ…			PEAKS DB	0	1	1	1	0	1	KVPKPEPVPEPK
ELYHSEAFPTNFE(sub Q)DLEAAR	65.24	2238.02	19	0.4	747.015	53.33	8805100						4	F4:25636	3842_CT_BSAU003_1_H.raw	0	1	0	0	0	0	0	tr|A0A481AYQ5|A0A481AYQ5_PIG:tr|A0A480SMR4|A0A480SMR4_PIG:tr|A0A480SQB0|A0A480SQB0_PIG			SPIDER	0	0	1	0	0	0	ELYHSEAFPTNFEDLEAAR
LFEITPEKNPQLR	65.22	1583.87	13	-1.6	792.94	40.55	696630						10	F10:16681	3842_CT_BSAU003_8_H.raw	0	1	0	0	0	0	0	tr|Q948Y0|Q948Y0_SOYBN:tr|Q0MUU5|Q0MUU5_SOYBN			PEAKS DB	0	0	1	0	0	0	LFEITPEKNPQLR
SDAAVEFINNYVK	65.19	1468.72	13	1.3	735.368	55.19	2744700			809110			4	F4:26570	3842_CT_BSAU003_1_H.raw	0	2	0	0	1	0	0	tr|F1SCC6|F1SCC6_PIG:tr|A0A286ZTU7|A0A286ZTU7_PIG:tr|A0A481BCC2|A0A481BCC2_PIG:tr|A0A480RA22|A0A480RA22_PIG:tr|A0A480Z6H6|A0A480Z6H6_PIG			PEAKS DB	0	0	3	2	0	0	SDAAVEFINNYVK
LGEHNIDVLEGNEQFID(sub N)AAK	65.13	2211.08	20	-0.2	738.034	48.93	8643100			607370			4	F4:22529	3842_CT_BSAU003_1_H.raw	0	3	0	0	1	0	0	tr|A0A287B5W2|A0A287B5W2_PIG:tr|C5IWV5|C5IWV5_PIG			SPIDER	0	0	3	1	0	0	LGEHNIDVLEGNEQFIDAAK
ER(sub L)YHSEAFPTNFQDLEAAR	64.92	2280.06	19	-6.1	1141.03	57.3	399890						4	F4:27933	3842_CT_BSAU003_1_H.raw	0	1	0	0	0	0	0	tr|A0A481AYQ5|A0A481AYQ5_PIG:tr|Q9GMA6|Q9GMA6_PIG:tr|A0A480SMR4|A0A480SMR4_PIG:tr|A0A480SQB0|A0A480SQB0_PIG			SPIDER	0	0	1	0	0	0	ERYHSEAFPTNFQDLEAAR
MAAVEANLLPEM(+15.99)LR	64.92	1572.8	14	-0.8	787.407	53.55	11994000			6261300			4	F4:25500	3842_CT_BSAU003_1_H.raw	0	1	0	0	1	0	0	>tr|A0A480RD71|A0A480RD71_PIG:>tr|A0A481DLV6|A0A481DLV6_PIG:>tr|A0A480RD56|A0A480RD56_PIG:>tr|A0A480QSW3|A0A480QSW3_PIG	Oxidation (M)	M12:Oxidation (M):234.24	PEAKS DB	0	0	2	2	0	0	MAAVEANLLPEMLR
IGEPIDERGPIK	64.72	1322.72	12	0	662.367	35.1	0	405840	32497000		1127800	28068000	3	F3:10980	3842_CT_BSAU003_10_M.raw	0	0	1	6	0	2	3	tr|A0A480JUN1|A0A480JUN1_PIG:tr|A0A480W4R2|A0A480W4R2_PIG:tr|A0A480WG30|A0A480WG30_PIG:tr|A0A480MDB1|A0A480MDB1_PIG:tr|A0A480W4U3|A0A480W4U3_PIG:tr|A0A480WG16|A0A480WG16_PIG:tr|A0A480WG21|A0A480WG21_PIG:tr|A0A480LAV6|A0A480LAV6_PIG:tr|A0A481D392|A0A481D392_PIG:tr|A0A481D142|A0A481D142_PIG:tr|A0A480VN25|A0A480VN25_PIG:tr|A0A480UWK6|A0A480UWK6_PIG:tr|A0A481D5A4|A0A481D5A4_PIG:tr|A0A481AXQ1|A0A481AX…			PEAKS DB	1	6	1	0	2	4	IGEPIDERGPIK
ATVLRDTQSIIFLGK	64.72	1660.95	15	0	554.658	53.09	198150						4	F4:25275	3842_CT_BSAU003_1_H.raw	0	1	0	0	0	0	0	tr|F1SCD1|F1SCD1_PIG:tr|A0A481CMM5|A0A481CMM5_PIG			PEAKS DB	0	0	1	0	0	0	ATVLRDTQSIIFLGK
DSGPC(+57.02)LPYLLSR	64.55	1376.68	12	-0.7	689.345	57.15	539300			208900			4	F4:27871	3842_CT_BSAU003_1_H.raw	0	1	0	0	1	0	0	tr|A0A480RY26|A0A480RY26_PIG:tr|A0A287B9B3|A0A287B9B3_PIG:tr|A0A480JWW5|A0A480JWW5_PIG:tr|A0A481BY58|A0A481BY58_PIG:tr|A0A481BXF1|A0A481BXF1_PIG	Carbamidomethylation	C5:Carbamidomethylation:1000.00	PEAKS DB	0	0	1	1	0	0	DSGPCLPYLLSR
GEQPSVQPPLRPQ	64.46	1431.75	13	0.8	716.881	36.86	2308000	1943800	7643400	2128900	6592900	15440000	9	F9:11993	3842_CT_BSAU003_4_M.raw	0	1	1	1	1	1	1	tr|A0A287AW81|A0A287AW81_PIG:tr|A0A481D4H1|A0A481D4H1_PIG:tr|A0A481C6D2|A0A481C6D2_PIG			PEAKS DB	1	2	1	1	3	2	GEQPSVQPPLRPQ
GHKPPGSSEPITVK	64.41	1432.77	14	-0.5	478.596	25.92			436420				3	F3:5779	3842_CT_BSAU003_10_M.raw	0	0	0	1	0	0	0	tr|A0A480EDL4|A0A480EDL4_PIG:tr|D3K5N7|D3K5N7_PIG			PEAKS DB	0	1	0	0	0	0	GHKPPGSSEPITVK
VSSNTDFAFSLYK	64.32	1477.71	13	-1.3	739.861	53.17	82254			107130			4	F4:25299	3842_CT_BSAU003_1_H.raw	0	1	0	0	1	0	0	tr|A0A481AYQ5|A0A481AYQ5_PIG:tr|Q9GMA6|Q9GMA6_PIG:tr|F1SCD1|F1SCD1_PIG:tr|A0A480SMR4|A0A480SMR4_PIG:tr|F1SCC6|F1SCC6_PIG:tr|A0A286ZTU7|A0A286ZTU7_PIG			PEAKS DB	0	0	2	1	0	0	VSSNTDFAFSLYK
LGM(+15.99)FDLHHC(+57.02)EK	64.3	1401.62	11	-1	701.815	32.66	21824000			10881000			4	F4:12634	3842_CT_BSAU003_1_H.raw	0	2	0	0	2	0	0	tr|A0A481CMM1|A0A481CMM1_PIG	Oxidation (M); Carbamidomethylation	M3:Oxidation (M):1000.00;C9:Carbamidomethylation:1000.00	PEAKS DB	0	0	6	4	0	0	LGMFDLHHCEK
QKQEEEPLEVQR	64.3	1511.76	12	0.3	756.886	27.79	0	758110					10	F10:9283	3842_CT_BSAU003_8_H.raw	0	0	1	0	0	0	0	tr|O22121|O22121_SOYBN:tr|Q93VL9|Q93VL9_SOYBN:tr|F8WQS1|F8WQS1_SOYBN:tr|C6T9L1|C6T9L1_SOYBN			PEAKS DB	1	0	1	0	0	0	QKQEEEPLEVQR
DEEDKDEDEEEEDEKEEEEEEDAAA	64.27	2984.07	25	0.5	995.698	25.5				7799900		89403	4	F4:7983	3842_CT_BSAU003_1_H.raw	0	0	0	0	5	0	1	tr|A0A480M2E0|A0A480M2E0_PIG			PEAKS DB	0	0	0	12	0	1	DEEDKDEDEEEEDEKEEEEEEDAAA
LEEQLEEEEAARQ	64.24	1572.73	13	0.6	787.371	33.86					199460	650760	9	F9:10065	3842_CT_BSAU003_4_M.raw	0	0	0	0	0	1	1	tr|A0A480V0P0|A0A480V0P0_PIG:tr|A0A480KPW1|A0A480KPW1_PIG:tr|A0A480PTG0|A0A480PTG0_PIG:tr|A0A480SDR9|A0A480SDR9_PIG:tr|A0A480KU90|A0A480KU90_PIG:tr|A0A480EPP6|A0A480EPP6_PIG			PEAKS DB	0	0	0	0	1	1	LEEQLEEEEAARQ
M(+15.99)GAPEYGM(+15.99)AEYLFDKHTLGSSES	64.22	2551.09	23	0.1	851.37	47.71	4481400			1523800			1	F1:19574	3842_CT_BSAU003_10_H.raw	0	2	0	0	2	0	0	tr|A0A480SR55|A0A480SR55_PIG:tr|A0A480E702|A0A480E702_PIG:tr|A0A480QC88|A0A480QC88_PIG:tr|I3LR69|I3LR69_PIG:tr|A0A287ARR1|A0A287ARR1_PIG:tr|A0A480Q2X5|A0A480Q2X5_PIG:tr|A0A480YS19|A0A480YS19_PIG:tr|A0A480SXP3|A0A480SXP3_PIG:tr|A0A480RWI8|A0A480RWI8_PIG:tr|A0A480RIZ3|A0A480RIZ3_PIG:tr|A0A287AL10|A0A287AL10_PIG:tr|A0A480Q2W4|A0A480Q2W4_PIG	Oxidation (M)	M1:Oxidation (M):1000.00;M8:Oxidation (M):1000.00	PEAKS DB	0	0	2	2	0	0	MGAPEYGMAEYLFDKHTLGSSES
M(+15.99)AAVEANLLPEMLR	64.15	1572.8	14	-0.5	787.407	59.02	3954800			2375300			4	F4:28938	3842_CT_BSAU003_1_H.raw	0	1	0	0	1	0	0	>tr|A0A480RD71|A0A480RD71_PIG:>tr|A0A481DLV6|A0A481DLV6_PIG:>tr|A0A480RD56|A0A480RD56_PIG:>tr|A0A480QSW3|A0A480QSW3_PIG	Oxidation (M)	M1:Oxidation (M):267.50	PEAKS DB	0	0	2	2	0	0	MAAVEANLLPEMLR
VLVNYIYFNAK	64.06	1342.73	11	0.1	672.372	54.35	3652900			1170300			4	F4:26028	3842_CT_BSAU003_1_H.raw	0	1	0	0	1	0	0	tr|F1SCC9|F1SCC9_PIG:tr|A0A480SK60|A0A480SK60_PIG			PEAKS DB	0	0	2	2	0	0	VLVNYIYFNAK
DPEAAIVFINDYVK	64.06	1592.81	14	-1.2	797.411	64.3	2586600			1420100			4	F4:32465	3842_CT_BSAU003_1_H.raw	0	2	0	0	1	0	0	tr|F1SCC9|F1SCC9_PIG			PEAKS DB	0	0	3	2	0	0	DPEAAIVFINDYVK
M(+15.99)AAVEAQLLPETLR	64.05	1556.82	14	-0.4	779.419	51.74	168180000			182890000			4	F4:24290	3842_CT_BSAU003_1_H.raw	0	2	0	0	4	0	0	tr|F1SCC6|F1SCC6_PIG:tr|A0A481BCC2|A0A481BCC2_PIG:tr|A0A480RA22|A0A480RA22_PIG	Oxidation (M)	M1:Oxidation (M):1000.00	PEAKS DB	0	0	9	11	0	0	MAAVEAQLLPETLR
PSSNILFLGRLSSP	64.01	1486.81	14	-0.3	744.414	59.59			411310			924270	9	F9:22961	3842_CT_BSAU003_4_M.raw	0	0	0	1	0	0	1	tr|A0A287B7P2|A0A287B7P2_PIG:tr|F2Z5B1|F2Z5B1_PIG			PEAKS DB	0	1	0	0	0	2	PSSNILFLGRLSSP
PTNFQDLEAAR	63.89	1260.61	11	-1.4	631.311	52.39	392400						4	F4:24806	3842_CT_BSAU003_1_H.raw	0	1	0	0	0	0	0	tr|A0A481AYQ5|A0A481AYQ5_PIG:tr|Q9GMA6|Q9GMA6_PIG:tr|A0A480SMR4|A0A480SMR4_PIG:tr|A0A480SQB0|A0A480SQB0_PIG			PEAKS DB	0	0	1	0	0	0	PTNFQDLEAAR
LGEYGFQD(sub N)ALIVR	63.85	1479.77	13	0.1	740.893	53.99	284070			1243000			4	F4:25832	3842_CT_BSAU003_1_H.raw	0	2	0	0	2	0	0	tr|A0A481CJK4|A0A481CJK4_PIG:tr|A0A480MGB9|A0A480MGB9_PIG:tr|A0A481DAS4|A0A481DAS4_PIG:tr|A0A480PU26|A0A480PU26_PIG:tr|A0A287BAY9|A0A287BAY9_PIG			SPIDER	0	0	3	2	0	0	LGEYGFQDALIVR
VFSHQADLSGITDE(sub Q)AR	63.83	1744.84	16	0.5	582.62	40.14	8885900			1941400			4	F4:17110	3842_CT_BSAU003_1_H.raw	0	2	0	0	2	0	0	tr|A0A286ZTU7|A0A286ZTU7_PIG:tr|A0A481BCC2|A0A481BCC2_PIG:tr|A0A480QUD5|A0A480QUD5_PIG			SPIDER	0	0	3	2	0	0	VFSHQADLSGITDEAR
DSDAAVEFIND(sub N)YVK	63.81	1584.73	14	1.1	793.374	58.33	11423000			987920			4	F4:28562	3842_CT_BSAU003_1_H.raw	0	3	0	0	1	0	0	tr|F1SCC6|F1SCC6_PIG:tr|A0A286ZTU7|A0A286ZTU7_PIG:tr|A0A481BCC2|A0A481BCC2_PIG:tr|A0A480Z6H6|A0A480Z6H6_PIG			SPIDER	0	0	3	1	0	0	DSDAAVEFINDYVK
KPEHIPDPDAK	63.77	1245.64	11	-0.9	416.219	24.9				573190		3408800	4	F4:7540	3842_CT_BSAU003_1_H.raw	0	0	0	0	1	0	2	tr|A0A480M2E0|A0A480M2E0_PIG:tr|A0A480MDR4|A0A480MDR4_PIG:tr|A0A480MDV6|A0A480MDV6_PIG			PEAKS DB	0	0	0	1	0	4	KPEHIPDPDAK
AGEQPSVQPPLRPQ	63.76	1502.78	14	-0.9	752.399	37.36		880410	5440700	1893100	5177200	16067000	8	F8:9387	3842_CT_BSAU003_4_L.raw	0	0	1	1	1	1	1	tr|A0A287AW81|A0A287AW81_PIG:tr|A0A481D4H1|A0A481D4H1_PIG:tr|A0A481C6D2|A0A481C6D2_PIG			PEAKS DB	1	1	0	1	2	2	AGEQPSVQPPLRPQ
VC(+57.02)NYVNWIQQTIAAN	63.74	1792.86	15	-1	897.435	65.47	189970						4	F4:33195	3842_CT_BSAU003_1_H.raw	0	1	0	0	0	0	0	tr|A0A287B5W2|A0A287B5W2_PIG:tr|C5IWV5|C5IWV5_PIG	Carbamidomethylation	C2:Carbamidomethylation:1000.00	PEAKS DB	0	0	1	0	0	0	VCNYVNWIQQTIAAN
FM(+15.99)TEATKDAPF	63.71	1272.57	11	0	637.292	41.66	2772400			2082600			1	F1:16125	3842_CT_BSAU003_10_H.raw	0	1	0	0	1	0	0	tr|A0A287B7P2|A0A287B7P2_PIG:tr|F2Z5B1|F2Z5B1_PIG	Oxidation (M)	M2:Oxidation (M):1000.00	PEAKS DB	0	0	1	1	0	0	FMTEATKDAPF
KHINTWVAQK	63.69	1223.68	10	0.5	408.9	26.78	478720			833500			4	F4:9326	3842_CT_BSAU003_1_H.raw	0	2	0	0	2	0	0	tr|I3LCP8|I3LCP8_PIG:tr|A0A480W1Z5|A0A480W1Z5_PIG			PEAKS DB	0	0	11	8	0	0	KHINTWVAQK
KTISSEDEPFNLR	63.63	1534.76	13	0.1	768.389	38.5	2507500						10	F10:15486	3842_CT_BSAU003_8_H.raw	0	1	0	0	0	0	0	tr|O22121|O22121_SOYBN:tr|Q93VL9|Q93VL9_SOYBN:tr|F8WQS1|F8WQS1_SOYBN:tr|C6T9L1|C6T9L1_SOYBN:tr|K7N3H7|K7N3H7_SOYBN			PEAKS DB	0	0	1	0	0	0	KTISSEDEPFNLR
IQEAPEETIEIEVPEEK	63.5	1981.97	17	-1.3	991.993	48.33			0			107810	3	F3:17658	3842_CT_BSAU003_10_M.raw	0	0	0	0	0	0	1	tr|A0A286ZRN2|A0A286ZRN2_PIG:tr|F1RLV1|F1RLV1_PIG:tr|A0A286ZNZ2|A0A286ZNZ2_PIG:tr|A0A480MXF4|A0A480MXF4_PIG			PEAKS DB	0	1	0	0	0	1	IQEAPEETIEIEVPEEK
DLSM(+15.99)VILLPDSIEDESTGLRK	63.48	2346.2	21	-1	783.073	61.41	368850						4	F4:30584	3842_CT_BSAU003_1_H.raw	0	1	0	0	0	0	0	tr|A0A287B7P2|A0A287B7P2_PIG:tr|F2Z5B1|F2Z5B1_PIG	Oxidation (M)	M4:Oxidation (M):1000.00	PEAKS DB	0	0	1	0	0	0	DLSMVILLPDSIEDESTGLRK
FDGALNVDLTEFQTNLVPYPR	63.48	2408.2	21	-1	1205.11	66.14						0	9	F9:25330	3842_CT_BSAU003_4_M.raw	0	0	0	0	0	0	0	tr|A0A481CGU0|A0A481CGU0_PIG:tr|A0A480JKJ5|A0A480JKJ5_PIG:tr|A0A287ADK8|A0A287ADK8_PIG:tr|B6A7R0|B6A7R0_PIG:tr|A0A481CGY3|A0A481CGY3_PIG:tr|A0A481BQL1|A0A481BQL1_PIG:tr|A0A480JIV1|A0A480JIV1_PIG:tr|F2Z5T5|F2Z5T5_PIG			PEAKS DB	0	0	0	0	0	1	FDGALNVDLTEFQTNLVPYPR
EKEEKESEDKPEIE	63.46	1717.79	14	0.3	859.902	23.11				1211900			12	F12:5714	3842_CT_BSAU003_8_M.raw	0	0	0	0	1	0	0	tr|A0A480V601|A0A480V601_PIG:tr|A0A480NHK1|A0A480NHK1_PIG:tr|A0A480VZR7|A0A480VZR7_PIG:tr|A0A481B468|A0A481B468_PIG:tr|A0A480P2Z8|A0A480P2Z8_PIG:tr|A0A287B8J5|A0A287B8J5_PIG:tr|A0A287AQK7|A0A287AQK7_PIG:tr|A0A481AZZ9|A0A481AZZ9_PIG:tr|A0A480DTG2|A0A480DTG2_PIG			PEAKS DB	0	0	0	1	0	0	EKEEKESEDKPEIE
AAVEFINNYVK	63.42	1266.66	11	-0.3	634.337	48.98	6587400						1	F1:20121	3842_CT_BSAU003_10_H.raw	0	1	0	0	0	0	0	tr|F1SCC6|F1SCC6_PIG:tr|A0A286ZTU7|A0A286ZTU7_PIG:tr|A0A481BCC2|A0A481BCC2_PIG:tr|A0A480RA22|A0A480RA22_PIG:tr|A0A480Z6H6|A0A480Z6H6_PIG			PEAKS DB	0	0	1	0	0	0	AAVEFINNYVK
ALNESNPAGNIFISPF	63.29	1689.84	16	-0.1	845.925	67.22	3481700			1890800			4	F4:34316	3842_CT_BSAU003_1_H.raw	0	1	0	0	1	0	0	tr|A0A287B7P2|A0A287B7P2_PIG:tr|F2Z5B1|F2Z5B1_PIG			PEAKS DB	0	0	2	1	0	0	ALNESNPAGNIFISPF
AD(sub N)GESC(+57.02)SVSMMYQESK	63.18	1807.71	16	-0.6	904.86	38.26	829830			1107200			4	F4:16181	3842_CT_BSAU003_1_H.raw	0	2	0	0	2	0	0	tr|F2Z5E2|F2Z5E2_PIG:tr|Q19AZ5|Q19AZ5_PIG	Carbamidomethylation	C6:Carbamidomethylation:1000.00	SPIDER	0	0	2	3	0	0	ADGESCSVSMMYQESK
WISKPEYDEAGPS	63.17	1477.67	13	0.5	739.844	37.15			0	1612300	2571700	4431300	4	F4:15392	3842_CT_BSAU003_1_H.raw	0	0	0	0	2	2	2	tr|A0A480KN77|A0A480KN77_PIG:tr|A0A480MHK1|A0A480MHK1_PIG:tr|A0A480KKV4|A0A480KKV4_PIG:tr|A0A287BGY0|A0A287BGY0_PIG			PEAKS DB	0	1	0	3	2	2	WISKPEYDEAGPS
ILNLLPDDAVDSATR	63.17	1611.85	15	-0.4	538.289	54.65	8277500						4	F4:26285	3842_CT_BSAU003_1_H.raw	0	2	0	0	0	0	0	tr|F1SMW8|F1SMW8_PIG			PEAKS DB	0	0	3	0	0	0	ILNLLPDDAVDSATR
ELGDHITNLHR	63.03	1303.66	11	-0.3	652.839	32.15	3376100			5965800			7	F7:11376	3842_CT_BSAU003_4_H.raw	0	3	0	0	3	0	0	tr|A0A480SR55|A0A480SR55_PIG:tr|A0A480E702|A0A480E702_PIG:tr|A0A480QC88|A0A480QC88_PIG:tr|I3LR69|I3LR69_PIG:tr|A0A287ARR1|A0A287ARR1_PIG:tr|A0A480Q2X5|A0A480Q2X5_PIG:tr|A0A480YS19|A0A480YS19_PIG:tr|A0A480SXP3|A0A480SXP3_PIG:tr|A0A480RWI8|A0A480RWI8_PIG:tr|A0A480RIZ3|A0A480RIZ3_PIG:tr|A0A287AL10|A0A287AL10_PIG:tr|A0A480Q2W4|A0A480Q2W4_PIG			PEAKS DB	0	0	4	5	0	0	ELGDHITNLHR
LLDEFRQDAQAK	63.03	1432.73	12	0.2	717.373	38.09	9758100			32098000			4	F4:16024	3842_CT_BSAU003_1_H.raw	0	1	0	0	2	0	0	tr|A0A480E4P7|A0A480E4P7_PIG			PEAKS DB	0	0	1	3	0	0	LLDEFRQDAQAK
EEEDKKEDVGTVV	62.89	1475.7	13	0.5	738.857	30.44				508910		407630	4	F4:11202	3842_CT_BSAU003_1_H.raw	0	0	0	0	1	0	1	tr|F1RS36|F1RS36_PIG:tr|A0A480UTY3|A0A480UTY3_PIG:tr|A0A480NI49|A0A480NI49_PIG:tr|A0A287BIL8|A0A287BIL8_PIG:tr|A0A481D660|A0A481D660_PIG:tr|A0A480WG01|A0A480WG01_PIG:tr|A0A480ZFP9|A0A480ZFP9_PIG			PEAKS DB	0	0	0	1	0	1	EEEDKKEDVGTVV
SEKEDKYEEEIK	62.86	1525.71	12	0.7	509.579	24.76	1860900		1207000	656930	286130	730290	1	F1:6848	3842_CT_BSAU003_10_H.raw	0	2	0	1	1	1	3	tr|A0A480X0J2|A0A480X0J2_PIG:tr|D0G7F7|D0G7F7_PIG:tr|A0A480KV16|A0A480KV16_PIG:tr|A0A480VDC6|A0A480VDC6_PIG:tr|A0A480MYR3|A0A480MYR3_PIG:tr|A0A481AUL8|A0A481AUL8_PIG:tr|A0A480RZN1|A0A480RZN1_PIG:tr|A0A480KCM4|A0A480KCM4_PIG			PEAKS DB	0	2	2	1	3	4	SEKEDKYEEEIK
VDPHAIVPSD(sub N)TDFAFSLYK	62.85	2121.04	19	2.6	708.023	58.15	0						4	F4:28491	3842_CT_BSAU003_1_H.raw	0	0	0	0	0	0	0	NA			SPIDER	0	0	1	0	0	0	VDPHAIVPSDTDFAFSLYK
RKPPTDEESLEK	62.83	1427.73	12	-0.9	476.915	23.37			700180				4	F4:6569	3842_CT_BSAU003_1_H.raw	0	0	0	1	0	0	0	tr|A0A480THB8|A0A480THB8_PIG:tr|A0A480T4P2|A0A480T4P2_PIG:tr|A0A480TGL4|A0A480TGL4_PIG			PEAKS DB	0	1	0	0	0	0	RKPPTDEESLEK
ANGESC(+57.02)SVSM(+15.99)M(+15.99)YQESK	62.79	1838.71	16	-0.5	920.363	26.49	264450						4	F4:8553	3842_CT_BSAU003_1_H.raw	0	1	0	0	0	0	0	tr|F2Z5E2|F2Z5E2_PIG:tr|Q19AZ5|Q19AZ5_PIG	Carbamidomethylation; Oxidation (M)	C6:Carbamidomethylation:1000.00;M10:Oxidation (M):1000.00;M11:Oxidation (M):1000.00	PEAKS DB	0	0	1	0	0	0	ANGESCSVSMMYQESK
TPVDPHAIVPSNTDFAF	62.68	1826.88	17	-0.5	914.449	57.73				770500			4	F4:28182	3842_CT_BSAU003_1_H.raw	0	0	0	0	1	0	0	>tr|A0A287ARJ8|A0A287ARJ8_PIG:>tr|A0A480SYU6|A0A480SYU6_PIG:>tr|A0A480U7W0|A0A480U7W0_PIG:>tr|A0A480Q952|A0A480Q952_PIG:>tr|A0A287AT48|A0A287AT48_PIG:>tr|A0A480T350|A0A480T350_PIG:>tr|A0A480QBT1|A0A480QBT1_PIG:>tr|A0A481C5Y9|A0A481C5Y9_PIG:>tr|A0A481CSY3|A0A481CSY3_PIG:>tr|A0A480TZP2|A0A480TZP2_PIG:>tr|A0A480Q2B8|A0A480Q2B8_PIG:>tr|A0A480QBV6|A0A480QBV6_PIG:>tr|A0A480P138|A0A480P138_PIG:>tr|F1SCD…			PEAKS DB	0	0	0	1	0	0	TPVDPHAIVPSNTDFAF
LGVQDLFGSR	62.54	1090.58	10	0.8	546.296	52.51	113570000			52845000			10	F10:24114	3842_CT_BSAU003_8_H.raw	0	2	0	0	1	0	0	tr|A0A287B7P2|A0A287B7P2_PIG:tr|F2Z5B1|F2Z5B1_PIG			PEAKS DB	0	0	4	3	0	0	LGVQDLFGSR
TPAPEPPAPGAPPKP	62.48	1422.75	15	3.6	712.385	34.23			0			0	6	F6:11992	3842_CT_BSAU003_1_M.raw	0	0	0	0	0	0	0	tr|A0A480SKC5|A0A480SKC5_PIG:tr|A0A481BC50|A0A481BC50_PIG:tr|A0A480E0Q5|A0A480E0Q5_PIG:tr|A0A481AYD5|A0A481AYD5_PIG:tr|A0A286ZWL1|A0A286ZWL1_PIG:tr|A0A480KCK6|A0A480KCK6_PIG:tr|A0A480ZN24|A0A480ZN24_PIG:tr|A0A480NHW6|A0A480NHW6_PIG:tr|A0A480MY22|A0A480MY22_PIG:tr|A0A286ZZD5|A0A286ZZD5_PIG:tr|A0A480U826|A0A480U826_PIG			PEAKS DB	0	1	0	0	0	2	TPAPEPPAPGAPPKP
MAAVEAQLLPETLRR	62.42	1696.93	15	-0.4	849.472	50.08	7789300			41504000			4	F4:23209	3842_CT_BSAU003_1_H.raw	0	1	0	0	2	0	0	tr|F1SCC6|F1SCC6_PIG:tr|A0A481BCC2|A0A481BCC2_PIG:tr|A0A480RA22|A0A480RA22_PIG			PEAKS DB	0	0	1	2	0	0	MAAVEAQLLPETLRR
AVLDVDEEGTEGAAATG	62.36	1603.72	17	0.7	802.869	40.34	4826800			4231200			1	F1:15457	3842_CT_BSAU003_10_H.raw	0	1	0	0	1	0	0	tr|F1SCC6|F1SCC6_PIG:tr|A0A286ZTU7|A0A286ZTU7_PIG:tr|A0A480RA22|A0A480RA22_PIG:tr|A0A480QUD5|A0A480QUD5_PIG			PEAKS DB	0	0	1	1	0	0	AVLDVDEEGTEGAAATG
TLPVEQC(+57.02)PADQILK	62.32	1610.83	14	-0.5	806.424	47.25	130000			423160			6	F6:19393	3842_CT_BSAU003_1_M.raw	0	1	0	0	1	0	0	tr|A0A480Q7C2|A0A480Q7C2_PIG	Carbamidomethylation	C7:Carbamidomethylation:1000.00	PEAKS DB	0	0	1	1	0	0	TLPVEQCPADQILK
NIDVLEGNEQFINAAK	62.24	1773.89	16	-1.7	887.951	51.81	361860			232410			4	F4:24449	3842_CT_BSAU003_1_H.raw	0	1	0	0	1	0	0	tr|A0A287B5W2|A0A287B5W2_PIG:tr|C5IWV5|C5IWV5_PIG			PEAKS DB	0	0	1	1	0	0	NIDVLEGNEQFINAAK
ELNM(+15.99)IIM(+15.99)LPDENTDLK	62.21	1919.92	16	-1.4	960.967	53.75	42866000			30154000			1	F1:22632	3842_CT_BSAU003_10_H.raw	0	5	0	0	2	0	0	tr|I3LCP8|I3LCP8_PIG	Oxidation (M)	M4:Oxidation (M):1000.00;M7:Oxidation (M):1000.00	PEAKS DB	0	0	10	5	0	0	ELNMIIMLPDENTDLK
AKKPEDWDEEM(+15.99)DGE	62.11	1693.68	14	1.1	847.847	28.37			36256			0	6	F6:8011	3842_CT_BSAU003_1_M.raw	0	0	0	1	0	0	0	tr|A0A480M2E0|A0A480M2E0_PIG:tr|A0A480MDR4|A0A480MDR4_PIG:tr|A0A480MDV6|A0A480MDV6_PIG	Oxidation (M)	M11:Oxidation (M):1000.00	PEAKS DB	0	2	0	0	0	1	AKKPEDWDEEMDGE
DGSKPVKVPENPPSM(+15.99)	61.95	1596.78	15	0.2	799.398	29.9	0			0			6	F6:9000	3842_CT_BSAU003_1_M.raw	0	0	0	0	0	0	0	tr|F1SJS8|F1SJS8_PIG:tr|A0A480P7C6|A0A480P7C6_PIG:tr|A0A287AZK2|A0A287AZK2_PIG:tr|A0A480R324|A0A480R324_PIG:tr|A0A480EEY3|A0A480EEY3_PIG	Oxidation (M)	M15:Oxidation (M):1000.00	PEAKS DB	0	0	1	1	0	0	DGSKPVKVPENPPSM
DM(+15.99)SPLRPQNYLFGC(+57.02)ELK	61.94	2082.99	17	-0.2	695.336	53.57	347800						4	F4:25570	3842_CT_BSAU003_1_H.raw	0	1	0	0	0	0	0	tr|A0A480VAJ9|A0A480VAJ9_PIG:tr|I3LUP6|I3LUP6_PIG:tr|A0A480KIP2|A0A480KIP2_PIG:tr|A0A480NFG7|A0A480NFG7_PIG:tr|A0A481D6F9|A0A481D6F9_PIG:tr|A0A480WCE6|A0A480WCE6_PIG:tr|A0A481BM65|A0A481BM65_PIG:tr|A0A480YP24|A0A480YP24_PIG:tr|A0A481AXM8|A0A481AXM8_PIG:tr|A0A481BG75|A0A481BG75_PIG:tr|A0A480LZA4|A0A480LZA4_PIG	Oxidation (M); Carbamidomethylation	M2:Oxidation (M):1000.00;C14:Carbamidomethylation:1000.00	PEAKS DB	0	0	1	0	0	0	DMSPLRPQNYLFGCELK
TNVPRASVPDGFLSELTQQ	61.91	2058.04	19	0.5	1030.03	57.58						443480	6	F6:24421	3842_CT_BSAU003_1_M.raw	0	0	0	0	0	0	2	tr|A0A480WFB3|A0A480WFB3_PIG:tr|A0A480YUE8|A0A480YUE8_PIG:tr|A0A480WDR3|A0A480WDR3_PIG:tr|A0A480WFE0|A0A480WFE0_PIG:tr|A0A480WDS8|A0A480WDS8_PIG:tr|A0A480PPQ6|A0A480PPQ6_PIG:tr|A0A480K8R0|A0A480K8R0_PIG:tr|A0A480XRR9|A0A480XRR9_PIG			PEAKS DB	0	0	0	0	0	2	TNVPRASVPDGFLSELTQQ
AEDSLLAADEAAAK	61.87	1373.67	14	-0.2	687.841	38.04				1343700			4	F4:15910	3842_CT_BSAU003_1_H.raw	0	0	0	0	2	0	0	tr|A0A287BCP0|A0A287BCP0_PIG:tr|A0A480VYS2|A0A480VYS2_PIG:tr|A0A287A6T5|A0A287A6T5_PIG:tr|A0A480VZ68|A0A480VZ68_PIG:tr|A0A480MYL2|A0A480MYL2_PIG:tr|A0A480EJU7|A0A480EJU7_PIG:tr|A0A286ZRE1|A0A286ZRE1_PIG:tr|A0A480VWR1|A0A480VWR1_PIG:tr|A0A481CDB8|A0A481CDB8_PIG:tr|A0A480VEH3|A0A480VEH3_PIG			PEAKS DB	0	0	0	2	0	0	AEDSLLAADEAAAK
M(+15.99)AAVEANLLPEM(+15.99)LR	61.83	1588.8	14	0.1	795.405	49.34	25272000			20513000			10	F10:21959	3842_CT_BSAU003_8_H.raw	0	1	0	0	1	0	0	>tr|A0A480RD71|A0A480RD71_PIG:>tr|A0A481DLV6|A0A481DLV6_PIG:>tr|A0A480RD56|A0A480RD56_PIG:>tr|A0A480QSW3|A0A480QSW3_PIG	Oxidation (M)	M1:Oxidation (M):1000.00;M12:Oxidation (M):1000.00	PEAKS DB	0	0	2	3	0	0	MAAVEANLLPEMLR
PHAIVPSNTDFAF	61.8	1414.69	13	0	708.351	54.15	1030400			282050			4	F4:25927	3842_CT_BSAU003_1_H.raw	0	1	0	0	1	0	0	>tr|A0A287ARJ8|A0A287ARJ8_PIG:>tr|A0A480SYU6|A0A480SYU6_PIG:>tr|A0A480U7W0|A0A480U7W0_PIG:>tr|A0A480Q952|A0A480Q952_PIG:>tr|A0A287AT48|A0A287AT48_PIG:>tr|A0A480T350|A0A480T350_PIG:>tr|A0A480QBT1|A0A480QBT1_PIG:>tr|A0A481C5Y9|A0A481C5Y9_PIG:>tr|A0A481CSY3|A0A481CSY3_PIG:>tr|A0A480TZP2|A0A480TZP2_PIG:>tr|A0A480Q2B8|A0A480Q2B8_PIG:>tr|A0A480QBV6|A0A480QBV6_PIG:>tr|A0A480P138|A0A480P138_PIG:>tr|A0A48…			PEAKS DB	0	0	1	1	0	0	PHAIVPSNTDFAF
PSSANLHLPK	61.78	1062.58	10	-1.2	355.201	37.9	1691100			1064000			4	F4:15789	3842_CT_BSAU003_1_H.raw	0	1	0	0	1	0	0	tr|A0A481CMM1|A0A481CMM1_PIG			PEAKS DB	0	0	1	1	0	0	PSSANLHLPK
VFSDEADLSGVTW(sub E)EQPLK	61.68	2019.98	18	-7.3	1010.99	47.49	5138200						1	F1:19181	3842_CT_BSAU003_10_H.raw	0	2	0	0	0	0	0	NA			SPIDER	0	0	2	0	0	0	VFSDEADLSGVTWEQPLK
IVGGYTC(+57.02)AANSVPYQVSLNSG	61.48	2156.02	21	-0.4	1079.02	50.45	7101600						4	F4:23509	3842_CT_BSAU003_1_H.raw	0	2	0	0	0	0	0	tr|C5IWV5|C5IWV5_PIG:tr|C6L245|C6L245_PIG	Carbamidomethylation	C7:Carbamidomethylation:1000.00	PEAKS DB	0	0	2	0	0	0	IVGGYTCAANSVPYQVSLNSG
DAVRGSPAVNVGVK	61.47	1367.75	14	-0.3	456.925	33.89			862860		263680	1806800	3	F3:10362	3842_CT_BSAU003_10_M.raw	0	0	0	2	0	1	2	tr|A0A480JJA7|A0A480JJA7_PIG:tr|A0A481CSP9|A0A481CSP9_PIG:tr|A0A480RSR7|A0A480RSR7_PIG:tr|A0A480SQE9|A0A480SQE9_PIG:tr|A0A480QFM6|A0A480QFM6_PIG:tr|A0A480RRJ4|A0A480RRJ4_PIG			PEAKS DB	0	2	0	0	1	2	DAVRGSPAVNVGVK
PEDRKPEDWDERPK	61.44	1795.85	14	-0.3	599.623	26.26			19322000			34616000	6	F6:6541	3842_CT_BSAU003_1_M.raw	0	0	0	2	0	0	7	tr|A0A480EVV0|A0A480EVV0_PIG:tr|A0A480U937|A0A480U937_PIG:tr|A0A480XV97|A0A480XV97_PIG:tr|A0A480LTL4|A0A480LTL4_PIG:tr|A0A480VD60|A0A480VD60_PIG:tr|A0A287AXF5|A0A287AXF5_PIG:tr|F1S441|F1S441_PIG:tr|A0A287AME1|A0A287AME1_PIG			PEAKS DB	0	8	0	0	0	14	PEDRKPEDWDERPK
GSTLTELLEGLK	61.44	1259.7	12	0.7	630.856	64.2	2252600			972620			4	F4:32323	3842_CT_BSAU003_1_H.raw	0	1	0	0	1	0	0	tr|F1SCC6|F1SCC6_PIG			PEAKS DB	0	0	1	1	0	0	GSTLTELLEGLK
DSDAAVQ(sub E)FINNYVK	61.4	1582.76	14	-0.2	792.389	56.52	4391000			3314500			4	F4:27589	3842_CT_BSAU003_1_H.raw	0	1	0	0	1	0	0	tr|F1SCC6|F1SCC6_PIG:tr|A0A286ZTU7|A0A286ZTU7_PIG:tr|A0A481BCC2|A0A481BCC2_PIG:tr|A0A480Z6H6|A0A480Z6H6_PIG			SPIDER	0	0	1	2	0	0	DSDAAVQFINNYVK
VFSDEAH(sub D)LSGVTEEQQPL	61.4	1984.94	18	-8.8	993.467	47.6	3705900						4	F4:21735	3842_CT_BSAU003_1_H.raw	0	1	0	0	0	0	0	tr|A0A481CMM1|A0A481CMM1_PIG			SPIDER	0	0	1	0	0	0	VFSDEAHLSGVTEEQQPL
LQE(sub Q)VLHADSGPC(+57.02)LPYLLSR	61.39	2167.11	19	0.6	723.378	56.44	885460						4	F4:27369	3842_CT_BSAU003_1_H.raw	0	1	0	0	0	0	0	tr|A0A480RY26|A0A480RY26_PIG:tr|A0A287B9B3|A0A287B9B3_PIG:tr|A0A480JWW5|A0A480JWW5_PIG:tr|A0A481BY58|A0A481BY58_PIG:tr|A0A481BXF1|A0A481BXF1_PIG	Carbamidomethylation	C12:Carbamidomethylation:1000.00	SPIDER	0	0	1	0	0	0	LQEVLHADSGPCLPYLLSR
YDQLPEPRKPIEK	61.36	1611.86	13	-1.2	806.937	31.76						3584600	9	F9:8785	3842_CT_BSAU003_4_M.raw	0	0	0	0	0	0	2	tr|A0A480TQC1|A0A480TQC1_PIG:tr|A0A480RB65|A0A480RB65_PIG			PEAKS DB	0	0	0	0	0	2	YDQLPEPRKPIEK
KVPVGDQPPDIEYQ	61.36	1583.78	14	-0.4	792.899	39.59				176900		2141700	12	F12:15388	3842_CT_BSAU003_8_M.raw	0	0	0	0	1	0	1	tr|A0A480K843|A0A480K843_PIG			PEAKS DB	0	0	0	1	0	1	KVPVGDQPPDIEYQ
DSDAAIEFID(sub N)NYVK	61.31	1598.75	14	-0.3	800.38	51.59	2005100			2372400			4	F4:24274	3842_CT_BSAU003_1_H.raw	0	1	0	0	1	0	0	tr|A0A481CM62|A0A481CM62_PIG			SPIDER	0	0	1	1	0	0	DSDAAIEFIDNYVK
AIVPSNTDFAFSLYK	61.25	1671.85	15	1.4	558.292	58.89	1356700						4	F4:28962	3842_CT_BSAU003_1_H.raw	0	1	0	0	0	0	0	>tr|A0A287ARJ8|A0A287ARJ8_PIG:>tr|A0A480U7W0|A0A480U7W0_PIG:>tr|A0A480Q952|A0A480Q952_PIG:>tr|A0A287AT48|A0A287AT48_PIG:>tr|A0A480T350|A0A480T350_PIG:>tr|A0A480QBT1|A0A480QBT1_PIG:>tr|A0A481C5Y9|A0A481C5Y9_PIG:>tr|A0A481CSY3|A0A481CSY3_PIG:>tr|A0A480TZP2|A0A480TZP2_PIG:>tr|A0A480Q2B8|A0A480Q2B8_PIG:>tr|A0A480QBV6|A0A480QBV6_PIG:>tr|A0A480P138|A0A480P138_PIG:>tr|A0A480Q897|A0A480Q897_PIG:>tr|F1SCD…			PEAKS DB	0	0	1	0	0	0	AIVPSNTDFAFSLYK
EAFGVNM(+15.99)QIVR	61.24	1278.64	11	-0.6	640.326	38.91	6333500						10	F10:15540	3842_CT_BSAU003_8_H.raw	0	1	0	0	0	0	0	tr|A0A0R0KRW0|A0A0R0KRW0_SOYBN	Oxidation (M)	M7:Oxidation (M):1000.00	PEAKS DB	0	0	2	0	0	0	EAFGVNMQIVR
GLETPYFRDEELA	61.19	1538.73	13	0.1	770.37	50.97	542400						4	F4:23815	3842_CT_BSAU003_1_H.raw	0	1	0	0	0	0	0	tr|F1SCC9|F1SCC9_PIG:tr|A0A481AYQ5|A0A481AYQ5_PIG:tr|A0A480SK60|A0A480SK60_PIG:tr|A0A481C109|A0A481C109_PIG			PEAKS DB	0	0	1	0	0	0	GLETPYFRDEELA
GNAMFIDEHLK	61.18	1273.61	11	-0.8	637.813	45.9	198140						4	F4:20644	3842_CT_BSAU003_1_H.raw	0	1	0	0	0	0	0	tr|A0A481AYQ5|A0A481AYQ5_PIG:tr|A0A480SMR4|A0A480SMR4_PIG			PEAKS DB	0	0	1	0	0	0	GNAMFIDEHLK
TEEDIGHPEIG	61.15	1195.54	11	0.5	598.775	36.08	0	462190	726350	648970	3995900	5086700	8	F8:8592	3842_CT_BSAU003_4_L.raw	0	0	1	1	1	1	1	tr|A0A480M7E5|A0A480M7E5_PIG:tr|A0A481C6Q5|A0A481C6Q5_PIG:tr|A0A481C945|A0A481C945_PIG:tr|A0A480MI38|A0A480MI38_PIG:tr|A0A480VWU3|A0A480VWU3_PIG:tr|A0A480YMK2|A0A480YMK2_PIG:tr|A0A480VW36|A0A480VW36_PIG:tr|A0A480VZW4|A0A480VZW4_PIG:tr|A0A480YL58|A0A480YL58_PIG:tr|A0A480YS61|A0A480YS61_PIG:tr|A0A481B2R4|A0A481B2R4_PIG:tr|A0A481DNJ7|A0A481DNJ7_PIG:tr|D0G6X4|D0G6X4_PIG:tr|A0A480JKU8|A0A480JKU8_PIG:t…			PEAKS DB	1	1	1	1	1	1	TEEDIGHPEIG
D(sub N)LQGENEEEDSGAIVTVK	61.07	1931.9	18	-0.5	966.955	39.5	0						10	F10:16055	3842_CT_BSAU003_8_H.raw	0	0	0	0	0	0	0	tr|A0A0R0KRW0|A0A0R0KRW0_SOYBN			SPIDER	0	0	1	0	0	0	DLQGENEEEDSGAIVTVK
EKGDEEEEGEEKLE	61	1648.7	14	-0.9	825.354	26.63						131620	6	F6:6804	3842_CT_BSAU003_1_M.raw	0	0	0	0	0	0	1	tr|A0A480EVV0|A0A480EVV0_PIG:tr|A0A480U937|A0A480U937_PIG:tr|A0A480XV97|A0A480XV97_PIG:tr|A0A480LTL4|A0A480LTL4_PIG:tr|A0A480VD60|A0A480VD60_PIG:tr|A0A287AXF5|A0A287AXF5_PIG:tr|F1S441|F1S441_PIG:tr|A0A287AME1|A0A287AME1_PIG			PEAKS DB	0	0	0	0	0	1	EKGDEEEEGEEKLE
NFLAGEKDNVVR	60.89	1360.71	12	-0.7	681.362	32.9	5265400	1849700	533330				10	F10:12052	3842_CT_BSAU003_8_H.raw	0	2	1	1	0	0	0	tr|O22121|O22121_SOYBN:tr|Q93VL9|Q93VL9_SOYBN:tr|F8WQS1|F8WQS1_SOYBN:tr|C6T9L1|C6T9L1_SOYBN			PEAKS DB	1	1	2	0	0	0	NFLAGEKDNVVR
M(+15.99)AAVEAQLLPETLRR	60.86	1712.92	15	0.1	857.47	47.13	82718000			91922000			4	F4:21363	3842_CT_BSAU003_1_H.raw	0	2	0	0	1	0	0	tr|F1SCC6|F1SCC6_PIG:tr|A0A481BCC2|A0A481BCC2_PIG:tr|A0A480RA22|A0A480RA22_PIG	Oxidation (M)	M1:Oxidation (M):1000.00	PEAKS DB	0	0	3	2	0	0	MAAVEAQLLPETLRR
FVE(sub Q)DAHELYHSEAFPTNFQDLEAAR	60.82	2935.34	25	0.8	979.455	52.73	1799400			0			1	F1:22135	3842_CT_BSAU003_10_H.raw	0	1	0	0	0	0	0	tr|A0A481AYQ5|A0A481AYQ5_PIG:tr|Q9GMA6|Q9GMA6_PIG:tr|A0A480SMR4|A0A480SMR4_PIG			SPIDER	0	0	1	1	0	0	FVEDAHELYHSEAFPTNFQDLEAAR
TEEDIGHPEIGDA	60.79	1381.6	13	0.2	691.807	36.28					410960	770830	5	F5:10112	3842_CT_BSAU003_1_L.raw	0	0	0	0	0	1	1	tr|A0A480M7E5|A0A480M7E5_PIG:tr|A0A481C6Q5|A0A481C6Q5_PIG:tr|A0A481C945|A0A481C945_PIG:tr|A0A480MI38|A0A480MI38_PIG:tr|A0A480VWU3|A0A480VWU3_PIG:tr|A0A480YMK2|A0A480YMK2_PIG:tr|A0A480VW36|A0A480VW36_PIG:tr|A0A480VZW4|A0A480VZW4_PIG:tr|A0A480YL58|A0A480YL58_PIG:tr|A0A480YS61|A0A480YS61_PIG:tr|A0A481B2R4|A0A481B2R4_PIG:tr|A0A481DNJ7|A0A481DNJ7_PIG:tr|D0G6X4|D0G6X4_PIG:tr|A0A480JKU8|A0A480JKU8_PIG:t…			PEAKS DB	0	0	0	0	1	1	TEEDIGHPEIGDA
DLDIFLSSVDID(sub N)EGALLLPHFNSK	60.75	2657.36	24	-5.1	886.789	71.08		0					10	F10:36037	3842_CT_BSAU003_8_H.raw	0	0	0	0	0	0	0	tr|O22121|O22121_SOYBN:tr|Q93VL9|Q93VL9_SOYBN:tr|F8WQS1|F8WQS1_SOYBN:tr|C6T9L1|C6T9L1_SOYBN			SPIDER	1	0	0	0	0	0	DLDIFLSSVDIDEGALLLPHFNSK
LLDKFVQDAR	60.75	1203.66	10	-0.7	602.837	40.07	89864000			128210000			4	F4:17777	3842_CT_BSAU003_1_H.raw	0	2	0	0	2	0	0	tr|F1SCC6|F1SCC6_PIG:tr|A0A286ZTU7|A0A286ZTU7_PIG:tr|A0A481BCC2|A0A481BCC2_PIG:tr|A0A481CM62|A0A481CM62_PIG:tr|A0A480SQB0|A0A480SQB0_PIG			PEAKS DB	0	0	6	15	0	0	LLDKFVQDAR
DSDAAVEFID(sub N)NYVK	60.72	1584.73	14	-0.9	793.372	48.84	16676000			6805600			4	F4:22430	3842_CT_BSAU003_1_H.raw	0	4	0	0	2	0	0	tr|F1SCC6|F1SCC6_PIG:tr|A0A286ZTU7|A0A286ZTU7_PIG:tr|A0A481BCC2|A0A481BCC2_PIG:tr|A0A480Z6H6|A0A480Z6H6_PIG			SPIDER	0	0	4	3	0	0	DSDAAVEFIDNYVK
NVIGEPIDERGPIK	60.72	1535.83	14	-1.1	768.922	39.54			3023500			1998300	3	F3:13451	3842_CT_BSAU003_10_M.raw	0	0	0	3	0	0	2	tr|A0A480JUN1|A0A480JUN1_PIG:tr|A0A480W4R2|A0A480W4R2_PIG:tr|A0A480WG30|A0A480WG30_PIG:tr|A0A480MDB1|A0A480MDB1_PIG:tr|A0A480W4U3|A0A480W4U3_PIG:tr|A0A480WG16|A0A480WG16_PIG:tr|A0A480WG21|A0A480WG21_PIG:tr|A0A480LAV6|A0A480LAV6_PIG:tr|A0A481D392|A0A481D392_PIG:tr|A0A481D142|A0A481D142_PIG:tr|A0A480VN25|A0A480VN25_PIG:tr|A0A480UWK6|A0A480UWK6_PIG:tr|A0A481D5A4|A0A481D5A4_PIG:tr|A0A481AXQ1|A0A481AX…			PEAKS DB	0	4	0	0	0	2	NVIGEPIDERGPIK
SSNSFQTLFENQD(sub N)GR	60.71	1728.77	15	-0.8	577.264	48.46	5026800	1630900	1632300				10	F10:21349	3842_CT_BSAU003_8_H.raw	0	2	1	1	0	0	0	tr|O22121|O22121_SOYBN:tr|Q93VL9|Q93VL9_SOYBN:tr|F8WQS1|F8WQS1_SOYBN:tr|C6T9L1|C6T9L1_SOYBN			SPIDER	1	1	2	0	0	0	SSNSFQTLFENQDGR
M(+15.99)AAVEANLLPETLR	60.65	1542.81	14	-0.2	772.411	51.72	54852000			58915000			4	F4:24307	3842_CT_BSAU003_1_H.raw	0	1	0	0	1	0	0	tr|A0A480SK60|A0A480SK60_PIG	Oxidation (M)	M1:Oxidation (M):1000.00	PEAKS DB	0	0	1	3	0	0	MAAVEANLLPETLR
PHAIVPSNTDF	60.62	1196.58	11	0.6	599.299	42.98	477620						4	F4:18810	3842_CT_BSAU003_1_H.raw	0	1	0	0	0	0	0	>tr|A0A287ARJ8|A0A287ARJ8_PIG:>tr|A0A480SYU6|A0A480SYU6_PIG:>tr|A0A480U7W0|A0A480U7W0_PIG:>tr|A0A480Q952|A0A480Q952_PIG:>tr|A0A287AT48|A0A287AT48_PIG:>tr|A0A480T350|A0A480T350_PIG:>tr|A0A480QBT1|A0A480QBT1_PIG:>tr|A0A481C5Y9|A0A481C5Y9_PIG:>tr|A0A481CSY3|A0A481CSY3_PIG:>tr|A0A480TZP2|A0A480TZP2_PIG:>tr|A0A480Q2B8|A0A480Q2B8_PIG:>tr|A0A480QBV6|A0A480QBV6_PIG:>tr|A0A480P138|A0A480P138_PIG:>tr|A0A48…			PEAKS DB	0	0	1	0	0	0	PHAIVPSNTDF
VFSDEADLSGVTEEQQPLKY(sub L)T(sub S)	60.58	2355.11	21	0.9	1178.56	50.78				546230			4	F4:23725	3842_CT_BSAU003_1_H.raw	0	0	0	0	1	0	0	tr|A0A481CMM1|A0A481CMM1_PIG			SPIDER	0	0	0	1	0	0	VFSDEADLSGVTEEQQPLKYT
DTDSEEEIREAF	60.58	1439.61	12	0.1	720.81	45.44				301330		0	9	F9:16662	3842_CT_BSAU003_4_M.raw	0	0	0	0	1	0	0	tr|A0A480VB61|A0A480VB61_PIG:tr|A0A480Y5K2|A0A480Y5K2_PIG:tr|A0A480YJB9|A0A480YJB9_PIG:tr|A0A481CJV5|A0A481CJV5_PIG:tr|A0A481CJY2|A0A481CJY2_PIG:tr|A0A481CM38|A0A481CM38_PIG:tr|A0A481CJX1|A0A481CJX1_PIG:tr|A0A481CP34|A0A481CP34_PIG:tr|A0A480WA53|A0A480WA53_PIG:tr|A0A480WFZ7|A0A480WFZ7_PIG:tr|A0A480ZWH3|A0A480ZWH3_PIG:tr|A0A480WEB0|A0A480WEB0_PIG:tr|A0A480YIE7|A0A480YIE7_PIG:tr|F2Z5G3|F2Z5G3_PIG:t…			PEAKS DB	0	0	0	1	0	1	DTDSEEEIREAF
PDAEKPEDWDEDM(+15.99)DGE	60.49	1892.69	16	-0.1	947.352	34.3				279310		771630	9	F9:10331	3842_CT_BSAU003_4_M.raw	0	0	0	0	1	0	1	tr|A0A480EVV0|A0A480EVV0_PIG:tr|A0A480U937|A0A480U937_PIG:tr|A0A480XV97|A0A480XV97_PIG:tr|A0A480LTL4|A0A480LTL4_PIG:tr|A0A480VD60|A0A480VD60_PIG:tr|A0A287AXF5|A0A287AXF5_PIG:tr|F1S441|F1S441_PIG:tr|A0A287AME1|A0A287AME1_PIG	Oxidation (M)	M13:Oxidation (M):1000.00	PEAKS DB	0	0	0	2	0	3	PDAEKPEDWDEDMDGE
KTISSEDKPFNLR	60.41	1533.82	13	-1.4	767.914	35.35		1851900					10	F10:13753	3842_CT_BSAU003_8_H.raw	0	0	1	0	0	0	0	tr|F7J075|F7J075_SOYBN:tr|Q948Y0|Q948Y0_SOYBN:tr|Q0MUU5|Q0MUU5_SOYBN:tr|Q948X9|Q948X9_SOYBN			PEAKS DB	1	0	0	0	0	0	KTISSEDKPFNLR
AGGTTVTQGVETTKPSKQ	60.37	1788.92	18	0.3	597.315	26.54						541440	9	F9:5799	3842_CT_BSAU003_4_M.raw	0	0	0	0	0	0	1	tr|A0A286ZWN6|A0A286ZWN6_PIG:tr|A0A287A8U7|A0A287A8U7_PIG			PEAKS DB	0	0	0	0	0	1	AGGTTVTQGVETTKPSKQ
IPDPDAVKPD	60.15	1065.53	10	-0.4	533.774	32.28			773160	1483200		1879000	4	F4:12475	3842_CT_BSAU003_1_H.raw	0	0	0	1	1	0	1	tr|A0A480EVV0|A0A480EVV0_PIG:tr|A0A480U937|A0A480U937_PIG:tr|A0A480XV97|A0A480XV97_PIG:tr|A0A480LTL4|A0A480LTL4_PIG:tr|A0A480VD60|A0A480VD60_PIG:tr|A0A287AXF5|A0A287AXF5_PIG:tr|F1S441|F1S441_PIG:tr|A0A287AME1|A0A287AME1_PIG			PEAKS DB	0	1	0	2	0	1	IPDPDAVKPD
PEEVHHGEEEVETF	60.1	1666.71	14	-0.6	834.362	33.6		242420	1940700		1009400	2924100	6	F6:11452	3842_CT_BSAU003_1_M.raw	0	0	1	1	0	2	1	tr|A0A287A9T4|A0A287A9T4_PIG:tr|A0A480E6P0|A0A480E6P0_PIG:tr|A0A286ZR68|A0A286ZR68_PIG:tr|F1RQU2|F1RQU2_PIG			PEAKS DB	1	1	0	0	2	2	PEEVHHGEEEVETF
HINTWVAQK	60.03	1095.58	9	0.3	548.799	31.14	44126000			50590000			4	F4:12473	3842_CT_BSAU003_1_H.raw	0	1	0	0	1	0	0	tr|I3LCP8|I3LCP8_PIG:tr|A0A480W1Z5|A0A480W1Z5_PIG			PEAKS DB	0	0	6	17	0	0	HINTWVAQK
SPLRPQNYLFGC(+57.02)ELK	60.02	1820.92	15	0.6	607.982	50.56	524750						4	F4:23566	3842_CT_BSAU003_1_H.raw	0	1	0	0	0	0	0	tr|A0A480VAJ9|A0A480VAJ9_PIG:tr|I3LUP6|I3LUP6_PIG:tr|A0A480KIP2|A0A480KIP2_PIG:tr|A0A480NFG7|A0A480NFG7_PIG:tr|A0A481D6F9|A0A481D6F9_PIG:tr|A0A480WCE6|A0A480WCE6_PIG:tr|A0A481BM65|A0A481BM65_PIG:tr|A0A480YP24|A0A480YP24_PIG:tr|A0A481AXM8|A0A481AXM8_PIG:tr|A0A481BG75|A0A481BG75_PIG:tr|A0A480LZA4|A0A480LZA4_PIG	Carbamidomethylation	C12:Carbamidomethylation:1000.00	PEAKS DB	0	0	1	0	0	0	SPLRPQNYLFGCELK
AVVSSNTDFAFSLYK	60.02	1647.81	15	-0.8	824.914	53.14				261250			10	F10:24522	3842_CT_BSAU003_8_H.raw	0	0	0	0	2	0	0	tr|A0A481AYQ5|A0A481AYQ5_PIG:tr|Q9GMA6|Q9GMA6_PIG:tr|F1SCD1|F1SCD1_PIG:tr|A0A480SMR4|A0A480SMR4_PIG:tr|F1SCC6|F1SCC6_PIG:tr|A0A286ZTU7|A0A286ZTU7_PIG			PEAKS DB	0	0	0	2	0	0	AVVSSNTDFAFSLYK
QQQEEQPLEVR	59.84	1382.68	11	-0.5	692.346	29.89	1914200	229940					10	F10:10328	3842_CT_BSAU003_8_H.raw	0	1	1	0	0	0	0	tr|F7J075|F7J075_SOYBN:tr|Q948Y0|Q948Y0_SOYBN:tr|Q0MUU5|Q0MUU5_SOYBN:tr|Q39853|Q39853_SOYBN			PEAKS DB	1	0	1	0	0	0	QQQEEQPLEVR
TQDAM(+15.99)EAALHLEK	59.69	1471.7	13	0.6	736.857	34.4	2013100			827280			1	F1:12445	3842_CT_BSAU003_10_H.raw	0	3	0	0	1	0	0	tr|A0A480V780|A0A480V780_PIG:tr|A0A480QE50|A0A480QE50_PIG:tr|A0A480KM26|A0A480KM26_PIG:tr|A0A480KSX7|A0A480KSX7_PIG:tr|A0A481CAU5|A0A481CAU5_PIG:tr|A0A480QI55|A0A480QI55_PIG:tr|A0A480QGY9|A0A480QGY9_PIG:tr|A0A480Q9H7|A0A480Q9H7_PIG:tr|A0A481CMB6|A0A481CMB6_PIG:tr|A0A480VHY2|A0A480VHY2_PIG:tr|A0A480V6C6|A0A480V6C6_PIG:tr|A0A480V5M2|A0A480V5M2_PIG:tr|A0A480V762|A0A480V762_PIG	Oxidation (M)	M5:Oxidation (M):1000.00	PEAKS DB	0	0	3	1	0	0	TQDAMEAALHLEK
VEEPM(+15.99)EEEEAAKE	59.53	1534.63	13	-0.2	768.324	27.68	740100		322100	1348100		33132	7	F7:8686	3842_CT_BSAU003_4_H.raw	0	1	0	1	1	0	1	tr|A0A480UK85|A0A480UK85_PIG:tr|A0A481A3H8|A0A481A3H8_PIG:tr|A0A481AA38|A0A481AA38_PIG:tr|A0A480VY16|A0A480VY16_PIG:tr|A0A480W1T5|A0A480W1T5_PIG:tr|A0A480NTZ8|A0A480NTZ8_PIG:tr|A0A481CXP5|A0A481CXP5_PIG:tr|A0A481D7W5|A0A481D7W5_PIG:tr|A0A480RVV1|A0A480RVV1_PIG	Oxidation (M)	M5:Oxidation (M):1000.00	PEAKS DB	0	1	1	1	0	1	VEEPMEEEEAAKE
N(sub A)IPSEVLSNSYNLGQSQVR	59.48	2104.05	19	-0.2	702.359	57.31	57977						10	F10:27114	3842_CT_BSAU003_8_H.raw	0	1	0	0	0	0	0	tr|Q39858|Q39858_SOYBN			SPIDER	0	0	1	0	0	0	NIPSEVLSNSYNLGQSQVR
TVGGVSYERVSK	59.47	1280.67	12	-0.5	641.343	28.87			1218300			12593000	6	F6:8275	3842_CT_BSAU003_1_M.raw	0	0	0	1	0	0	2	tr|F1RR40|F1RR40_PIG			PEAKS DB	0	1	0	0	0	2	TVGGVSYERVSK
FC(+57.02)ADHPFLF	59.44	1152.51	9	0.3	577.261	60.85	5846100			6937100			4	F4:30180	3842_CT_BSAU003_1_H.raw	0	1	0	0	1	0	0	tr|I3LCP8|I3LCP8_PIG:tr|F1SMX7|F1SMX7_PIG:tr|A0PA01|A0PA01_PIG:tr|A0A480KIB4|A0A480KIB4_PIG	Carbamidomethylation	C2:Carbamidomethylation:1000.00	PEAKS DB	0	0	2	3	0	0	FCADHPFLF
LVESGGGLVQPGGSLRLS	59.34	1724.94	18	0	863.478	48.37			1529400			4255200	3	F3:17671	3842_CT_BSAU003_10_M.raw	0	0	0	1	0	0	1	tr|A0A480Q7C2|A0A480Q7C2_PIG:tr|A0A480JKW1|A0A480JKW1_PIG:tr|A0A286ZI90|A0A286ZI90_PIG:tr|A0A286ZTC9|A0A286ZTC9_PIG			PEAKS DB	0	1	0	0	0	2	LVESGGGLVQPGGSLRLS
LPPPLPPGPPSVF	59.24	1313.74	13	0.4	657.877	64.22			834700				3	F3:23731	3842_CT_BSAU003_10_M.raw	0	0	0	1	0	0	0	tr|F1S6B4|F1S6B4_PIG:tr|A0A480RCC0|A0A480RCC0_PIG			PEAKS DB	0	3	0	0	0	0	LPPPLPPGPPSVF
RPSYTD(sub N)GPQEIYIQQGK	59.24	1978.97	17	0.1	660.666	36.73	2992000						10	F10:14459	3842_CT_BSAU003_8_H.raw	0	2	0	0	0	0	0	tr|A0A0R0KKD6|A0A0R0KKD6_SOYBN			SPIDER	0	0	2	0	0	0	RPSYTDGPQEIYIQQGK
FKLEETYDLK	59.22	1284.66	10	0.4	429.228	42.98	3607800						4	F4:18823	3842_CT_BSAU003_1_H.raw	0	2	0	0	0	0	0	tr|F1SMW8|F1SMW8_PIG			PEAKS DB	0	0	3	0	0	0	FKLEETYDLK
TYGAELASVDFLR	59.2	1440.72	13	-0.4	721.369	57.94	52575000			19072000			4	F4:28354	3842_CT_BSAU003_1_H.raw	0	3	0	0	1	0	0	tr|A0A287B7P2|A0A287B7P2_PIG:tr|F2Z5B1|F2Z5B1_PIG			PEAKS DB	0	0	5	2	0	0	TYGAELASVDFLR
ASAATTAILIAR	59.15	1157.68	12	0.3	579.846	44.47	1153200			980700			4	F4:19715	3842_CT_BSAU003_1_H.raw	0	1	0	0	1	0	0	tr|A0A480V508|A0A480V508_PIG:tr|Q8WNW8|Q8WNW8_PIG			PEAKS DB	0	0	1	1	0	0	ASAATTAILIAR
VIGEPIDERGPIK	59.13	1421.79	13	-0.6	711.901	37.58	0	0	16922000			16047000	3	F3:12326	3842_CT_BSAU003_10_M.raw	0	0	0	3	0	0	2	tr|A0A480JUN1|A0A480JUN1_PIG:tr|A0A480W4R2|A0A480W4R2_PIG:tr|A0A480WG30|A0A480WG30_PIG:tr|A0A480MDB1|A0A480MDB1_PIG:tr|A0A480W4U3|A0A480W4U3_PIG:tr|A0A480WG16|A0A480WG16_PIG:tr|A0A480WG21|A0A480WG21_PIG:tr|A0A480LAV6|A0A480LAV6_PIG:tr|A0A481D392|A0A481D392_PIG:tr|A0A481D142|A0A481D142_PIG:tr|A0A480VN25|A0A480VN25_PIG:tr|A0A480UWK6|A0A480UWK6_PIG:tr|A0A481D5A4|A0A481D5A4_PIG:tr|A0A481AXQ1|A0A481AX…			PEAKS DB	1	4	1	0	0	3	VIGEPIDERGPIK
AADGTWEPFALGK	59.11	1361.66	13	-0.4	681.838	54.35	11701			66415			4	F4:26071	3842_CT_BSAU003_1_H.raw	0	1	0	0	1	0	0	tr|A0A480JJA7|A0A480JJA7_PIG:tr|A0A481CSP9|A0A481CSP9_PIG:tr|A0A480RSR7|A0A480RSR7_PIG:tr|A0A480SQE9|A0A480SQE9_PIG:tr|A0A480QFM6|A0A480QFM6_PIG:tr|A0A480RRJ4|A0A480RRJ4_PIG			PEAKS DB	0	0	1	1	0	0	AADGTWEPFALGK
DSALFILPDDGR	59.09	1317.66	12	0	659.835	55.91	2541200			598670			4	F4:26985	3842_CT_BSAU003_1_H.raw	0	1	0	0	1	0	0	tr|F1SCC9|F1SCC9_PIG:tr|A0A481AYQ5|A0A481AYQ5_PIG:tr|Q9GMA6|Q9GMA6_PIG:tr|F1SCD1|F1SCD1_PIG:tr|F1SCC6|F1SCC6_PIG:tr|A0A286ZTU7|A0A286ZTU7_PIG:tr|A0A481C109|A0A481C109_PIG:tr|A0A481BCC2|A0A481BCC2_PIG:tr|A0A480RA22|A0A480RA22_PIG			PEAKS DB	0	0	6	1	0	0	DSALFILPDDGR
ALVQVVNC(+57.02)NGER	59	1357.68	12	0	679.846	34.11	2734000						10	F10:12834	3842_CT_BSAU003_8_H.raw	0	1	0	0	0	0	0	tr|A0A0R0KRW0|A0A0R0KRW0_SOYBN:tr|A0A0R0EZ76|A0A0R0EZ76_SOYBN	Carbamidomethylation	C8:Carbamidomethylation:1000.00	PEAKS DB	0	0	1	0	0	0	ALVQVVNCNGER
VDQSILTGESVSVIK	58.99	1573.86	15	-1.3	787.934	49.34				578230			4	F4:22832	3842_CT_BSAU003_1_H.raw	0	0	0	0	1	0	0	tr|A0A480TAH7|A0A480TAH7_PIG:tr|A0A480TAP1|A0A480TAP1_PIG:tr|A0A480M6X9|A0A480M6X9_PIG:tr|A0A480LD95|A0A480LD95_PIG:tr|A0A481C9W0|A0A481C9W0_PIG:tr|A0A481AL18|A0A481AL18_PIG:tr|A0A481BCL4|A0A481BCL4_PIG:tr|A0A481BCZ3|A0A481BCZ3_PIG:tr|A0A480SSQ8|A0A480SSQ8_PIG:tr|A0A480ETR6|A0A480ETR6_PIG:tr|A0A481ANF7|A0A481ANF7_PIG:tr|A0A480TDT7|A0A480TDT7_PIG			PEAKS DB	0	0	0	2	0	0	VDQSILTGESVSVIK
AEEVEVFLPR	58.84	1187.62	10	-0.9	594.816	50.81	14533000			1501400			4	F4:23727	3842_CT_BSAU003_1_H.raw	0	1	0	0	1	0	0	tr|I3LCP8|I3LCP8_PIG			PEAKS DB	0	0	3	2	0	0	AEEVEVFLPR
LEVSQVVHR	58.75	1065.59	9	0	533.804	33.74	418240000			427560000			4	F4:13378	3842_CT_BSAU003_1_H.raw	0	2	0	0	2	0	0	tr|A0A286ZTU7|A0A286ZTU7_PIG:tr|A0A480RA22|A0A480RA22_PIG			PEAKS DB	0	0	8	14	0	0	LEVSQVVHR
N(sub A)IVILVINEGDANIELVGIKEQQQK	58.72	2776.53	25	-0.3	926.518	73.25			1458300				3	F3:27669	3842_CT_BSAU003_10_M.raw	0	0	0	1	0	0	0	tr|O22121|O22121_SOYBN:tr|Q93VL9|Q93VL9_SOYBN:tr|F8WQS1|F8WQS1_SOYBN:tr|C6T9L1|C6T9L1_SOYBN			SPIDER	0	1	0	0	0	0	NIVILVINEGDANIELVGIKEQQQK
IITHPNFD(sub N)GNTLDNDIM(+15.99)LIK	58.62	2299.15	20	-1.2	1150.58	54.92	12171000						4	F4:26428	3842_CT_BSAU003_1_H.raw	0	1	0	0	0	0	0	tr|A0A287B5W2|A0A287B5W2_PIG:tr|C5IWV5|C5IWV5_PIG	Oxidation (M)	M17:Oxidation (M):1000.00	SPIDER	0	0	1	0	0	0	IITHPNFDGNTLDNDIMLIK
EEEEVATPPPPPPPK	58.6	1612.8	15	-0.4	807.406	32.77				120500			6	F6:10804	3842_CT_BSAU003_1_M.raw	0	0	0	0	1	0	0	tr|A0A480EFB4|A0A480EFB4_PIG:tr|A0A481BVU5|A0A481BVU5_PIG:tr|A0A480QHT8|A0A480QHT8_PIG:tr|I3LNG8|I3LNG8_PIG:tr|A0A481BMM8|A0A481BMM8_PIG:tr|A0A480S0T3|A0A480S0T3_PIG:tr|A0A480ZC23|A0A480ZC23_PIG:tr|A0A480M269|A0A480M269_PIG:tr|A0A480M0R6|A0A480M0R6_PIG:tr|A0A480LWW2|A0A480LWW2_PIG:tr|A0A480KX39|A0A480KX39_PIG:tr|A0A480VEB7|A0A480VEB7_PIG:tr|A0A480U2H2|A0A480U2H2_PIG:tr|A0A481C8F2|A0A481C8F2_PIG:t…			PEAKS DB	0	0	0	1	0	0	EEEEVATPPPPPPPK
KPVQMMFK	58.47	1007.53	8	0	504.772	36.1	11434000			11566000			4	F4:15661	3842_CT_BSAU003_1_H.raw	0	1	0	0	1	0	0	tr|I3LCP8|I3LCP8_PIG			PEAKS DB	0	0	4	4	0	0	KPVQMMFK
YAPSGFYIASGDVSGK	58.45	1617.77	16	-0.2	809.891	46.71				0			4	F4:21195	3842_CT_BSAU003_1_H.raw	0	0	0	0	0	0	0	tr|A0A481BHD1|A0A481BHD1_PIG:tr|A0A480HAE4|A0A480HAE4_PIG:tr|A0A480MG86|A0A480MG86_PIG:tr|A0A480NSM7|A0A480NSM7_PIG:tr|A0A480LQU2|A0A480LQU2_PIG:tr|A0A481AZV6|A0A481AZV6_PIG:tr|A0A480P550|A0A480P550_PIG:tr|K9IVR7|K9IVR7_PIG:tr|A0A480QY03|A0A480QY03_PIG:tr|A0A480PND9|A0A480PND9_PIG:tr|A0A480P0H6|A0A480P0H6_PIG:tr|A0A480SMH6|A0A480SMH6_PIG:tr|A0A481B976|A0A481B976_PIG:tr|A0A480JHS5|A0A480JHS5_PIG:t…			PEAKS DB	0	0	0	1	0	0	YAPSGFYIASGDVSGK
GSEAPAPAPAPAPAPAPA	58.45	1538.77	18	-0.6	770.393	35.65	283860			245290			1	F1:13127	3842_CT_BSAU003_10_H.raw	0	1	0	0	1	0	0	tr|A0A481CUH5|A0A481CUH5_PIG:tr|A0A480YEI1|A0A480YEI1_PIG:tr|I3LQ79|I3LQ79_PIG:tr|A0A480P9R8|A0A480P9R8_PIG:tr|A0A481D0F9|A0A481D0F9_PIG:tr|A0A481B0Z2|A0A481B0Z2_PIG:tr|A0A480QQU6|A0A480QQU6_PIG:tr|A0A481D010|A0A481D010_PIG:tr|A0A481CZL8|A0A481CZL8_PIG			PEAKS DB	0	0	2	1	0	0	GSEAPAPAPAPAPAPAPA
QLIQAEFPSLLK	58.37	1385.79	12	0	693.903	59.61	501830			2842100			4	F4:29368	3842_CT_BSAU003_1_H.raw	0	1	0	0	1	0	0	tr|F1SQR2|F1SQR2_PIG:tr|A0A480NX43|A0A480NX43_PIG			PEAKS DB	0	0	1	1	0	0	QLIQAEFPSLLK
GPPPPPPGPPPPPVPT	58.35	1496.8	16	-0.9	749.408	43.07			8372200			4889800	6	F6:17229	3842_CT_BSAU003_1_M.raw	0	0	0	2	0	0	1	tr|A0A480RGS7|A0A480RGS7_PIG:tr|A0A480S2T1|A0A480S2T1_PIG:tr|A0A481D3E2|A0A481D3E2_PIG:tr|A0A480K0T7|A0A480K0T7_PIG:tr|A0A481CPH8|A0A481CPH8_PIG:tr|F1SMC0|F1SMC0_PIG:tr|A0A480VAT3|A0A480VAT3_PIG:tr|A0A480VDX3|A0A480VDX3_PIG:tr|A0A480VA63|A0A480VA63_PIG			PEAKS DB	0	2	0	0	0	5	GPPPPPPGPPPPPVPT
SALTATITKPK	58.26	1129.67	11	0.5	565.843	32.5	777760		0	2503000		2799600	4	F4:12480	3842_CT_BSAU003_1_H.raw	0	1	0	0	2	0	1	tr|A0A480Q7C2|A0A480Q7C2_PIG			PEAKS DB	0	1	1	2	0	1	SALTATITKPK
HNPSSNILFLGR	58.12	1353.72	12	-0.5	677.865	43.17	5064700			10855000			10	F10:18171	3842_CT_BSAU003_8_H.raw	0	2	0	0	3	0	0	tr|A0A287B7P2|A0A287B7P2_PIG:tr|F2Z5B1|F2Z5B1_PIG			PEAKS DB	0	0	3	6	0	0	HNPSSNILFLGR
LFDEHATFSVM	58.12	1295.59	11	-1	648.799	55.01	1291500						4	F4:26480	3842_CT_BSAU003_1_H.raw	0	2	0	0	0	0	0	tr|F1SCC9|F1SCC9_PIG:tr|A0A480SK60|A0A480SK60_PIG			PEAKS DB	0	0	2	0	0	0	LFDEHATFSVM
R(sub V)FSDEADLSGVTEEQPLK	58.09	2019.97	18	-5.9	1010.99	47	2473200			1700100			1	F1:19339	3842_CT_BSAU003_10_H.raw	0	1	0	0	1	0	0	NA			SPIDER	0	0	1	1	0	0	RFSDEADLSGVTEEQPLK
DR(sub L)DIFLSIVDMNEGALLLPHFNSK	58.01	2743.4	24	-4.9	1372.7	74.54	61431	0	101510				10	F10:38317	3842_CT_BSAU003_8_H.raw	0	1	0	1	0	0	0	tr|F7J075|F7J075_SOYBN:tr|Q948X9|Q948X9_SOYBN:tr|Q39853|Q39853_SOYBN			SPIDER	1	1	1	0	0	0	DRDIFLSIVDMNEGALLLPHFNSK
AVLFC(+57.02)LSEDKK	58.01	1308.67	11	-0.2	655.345	44.28				950780			4	F4:19621	3842_CT_BSAU003_1_H.raw	0	0	0	0	2	0	0	tr|A0A480XT63|A0A480XT63_PIG:tr|A0A480V1R0|A0A480V1R0_PIG:tr|A0A480UX32|A0A480UX32_PIG:tr|K7GK75|K7GK75_PIG:tr|A0A287AQF2|A0A287AQF2_PIG:tr|A0A480W1G1|A0A480W1G1_PIG:tr|K7GQY9|K7GQY9_PIG:tr|A0A480MUC3|A0A480MUC3_PIG:tr|A0A480Q9U1|A0A480Q9U1_PIG:tr|A0A480R8T6|A0A480R8T6_PIG:tr|A0A480NZW8|A0A480NZW8_PIG:tr|A0A480RAU3|A0A480RAU3_PIG:tr|A0A480VHN6|A0A480VHN6_PIG:tr|A0A480DXR6|A0A480DXR6_PIG:tr|A0A480…	Carbamidomethylation	C5:Carbamidomethylation:1000.00	PEAKS DB	0	0	0	3	0	0	AVLFCLSEDKK
IAPNLADFAF	58	1077.55	10	0.7	539.782	67.14				5975200			4	F4:34402	3842_CT_BSAU003_1_H.raw	0	0	0	0	1	0	0	tr|A0A481CMM1|A0A481CMM1_PIG			PEAKS DB	0	0	0	1	0	0	IAPNLADFAF
EQQQEEQQEEQPLEVR	57.97	2025.92	16	1.2	676.316	31.7	0	0					10	F10:11685	3842_CT_BSAU003_8_H.raw	0	0	0	0	0	0	0	tr|Q948X9|Q948X9_SOYBN			PEAKS DB	1	0	1	0	0	0	EQQQEEQQEEQPLEVR
LQESVIVEISK	57.96	1243.7	11	-1.2	622.858	44.14	3345800	3696600	2668300				10	F10:19680	3842_CT_BSAU003_8_H.raw	0	1	1	1	0	0	0	tr|F7J075|F7J075_SOYBN:tr|Q948Y0|Q948Y0_SOYBN:tr|Q0MUU5|Q0MUU5_SOYBN:tr|Q948X9|Q948X9_SOYBN			PEAKS DB	1	1	1	0	0	0	LQESVIVEISK
LGEHNIDVLEGNEQFIN	57.96	1939.93	17	-0.2	970.971	51.97	2619500			1897900			4	F4:24648	3842_CT_BSAU003_1_H.raw	0	1	0	0	1	0	0	tr|A0A287B5W2|A0A287B5W2_PIG:tr|C5IWV5|C5IWV5_PIG			PEAKS DB	0	0	2	1	0	0	LGEHNIDVLEGNEQFIN
FIAEGHPLSLK	57.96	1210.67	11	-0.3	606.342	37.75	482360						10	F10:15071	3842_CT_BSAU003_8_H.raw	0	1	0	0	0	0	0	tr|Q39898|Q39898_SOYBN			PEAKS DB	0	0	1	0	0	0	FIAEGHPLSLK
GQLLVVPQNFVVAEQA(sub G)GEQGLEYF(sub V)VFK	57.95	3008.56	27	0.6	1003.86	78.41	0	346600					10	F10:42189	3842_CT_BSAU003_8_H.raw	0	0	1	0	0	0	0	tr|A0A0R0GMV1|A0A0R0GMV1_SOYBN			SPIDER	1	0	1	0	0	0	GQLLVVPQNFVVAEQAGEQGLEYFVFK
DEEEEVATPPPPPPPKKEPKPEPM(+15.99)	57.94	2680.29	24	-0.5	894.438	31.81	0					1201600	9	F9:8848	3842_CT_BSAU003_4_M.raw	0	0	0	0	0	0	2	tr|A0A480EFB4|A0A480EFB4_PIG:tr|A0A481BVU5|A0A481BVU5_PIG:tr|A0A480QHT8|A0A480QHT8_PIG:tr|I3LNG8|I3LNG8_PIG:tr|A0A481BMM8|A0A481BMM8_PIG:tr|A0A480S0T3|A0A480S0T3_PIG:tr|A0A480ZC23|A0A480ZC23_PIG:tr|A0A480M269|A0A480M269_PIG:tr|A0A480M0R6|A0A480M0R6_PIG:tr|A0A480LWW2|A0A480LWW2_PIG:tr|A0A480KX39|A0A480KX39_PIG:tr|A0A480VEB7|A0A480VEB7_PIG:tr|A0A480U2H2|A0A480U2H2_PIG:tr|A0A481C8F2|A0A481C8F2_PIG:t…	Oxidation (M)	M24:Oxidation (M):1000.00	PEAKS DB	0	0	1	0	0	3	DEEEEVATPPPPPPPKKEPKPEPM
KYDEELEER	57.87	1209.55	9	-0.1	605.783	27.49	1374400		10895000	7210300		26087000	4	F4:9424	3842_CT_BSAU003_1_H.raw	0	1	0	4	2	0	3	tr|F1SJS8|F1SJS8_PIG:tr|A0A480P7C6|A0A480P7C6_PIG:tr|A0A287AZK2|A0A287AZK2_PIG:tr|A0A480R324|A0A480R324_PIG:tr|A0A480EEY3|A0A480EEY3_PIG			PEAKS DB	0	7	2	4	0	8	KYDEELEER
KQEYDESGPSIVH	57.79	1487.69	13	-1.1	744.851	31.9						93672	9	F9:8884	3842_CT_BSAU003_4_M.raw	0	0	0	0	0	0	1	>tr|A0A480XSM1|A0A480XSM1_PIG:>tr|A0A287AAR4|A0A287AAR4_PIG:>tr|A0A480LTC8|A0A480LTC8_PIG:>tr|A0A480T4S0|A0A480T4S0_PIG:>tr|A0A480SVZ4|A0A480SVZ4_PIG:>tr|A0A480HYP0|A0A480HYP0_PIG:>tr|A0A480KWV4|A0A480KWV4_PIG:>tr|A0A480MVW0|A0A480MVW0_PIG:>tr|A0A480QKF9|A0A480QKF9_PIG:>tr|A0A480P7X8|A0A480P7X8_PIG:>tr|A0A480SAE7|A0A480SAE7_PIG:>tr|A0A481DGN8|A0A481DGN8_PIG:>tr|A0A480P981|A0A480P981_PIG:>tr|A0A48…			PEAKS DB	0	0	0	0	0	1	KQEYDESGPSIVH
SEEQLKEEGIEY	57.78	1452.66	12	-1.2	727.337	38.96				205270		301820	4	F4:16459	3842_CT_BSAU003_1_H.raw	0	0	0	0	1	0	1	tr|A0A480SN30|A0A480SN30_PIG:tr|F1SAF0|F1SAF0_PIG:tr|A0A480XQB0|A0A480XQB0_PIG			PEAKS DB	0	0	0	1	0	1	SEEQLKEEGIEY
TVKVPMMSLR	57.77	1160.64	10	-0.5	387.887	45.14	140670			80685			4	F4:20098	3842_CT_BSAU003_1_H.raw	0	1	0	0	1	0	0	tr|F1SCC9|F1SCC9_PIG:tr|A0A481AYQ5|A0A481AYQ5_PIG:tr|A0A480SK60|A0A480SK60_PIG:tr|A0A481C109|A0A481C109_PIG			PEAKS DB	0	0	1	1	0	0	TVKVPMMSLR
SNTDFAFSLYK	57.71	1291.61	11	0.5	646.812	52.73	3348700			2564700			4	F4:24992	3842_CT_BSAU003_1_H.raw	0	1	0	0	1	0	0	tr|F1SCC9|F1SCC9_PIG:tr|A0A481AYQ5|A0A481AYQ5_PIG:tr|Q9GMA6|Q9GMA6_PIG:tr|F1SCD1|F1SCD1_PIG:tr|A0A480SMR4|A0A480SMR4_PIG:tr|F1SCC6|F1SCC6_PIG:tr|A0A286ZTU7|A0A286ZTU7_PIG:tr|A0A481CM62|A0A481CM62_PIG			PEAKS DB	0	0	2	2	0	0	SNTDFAFSLYK
KEDKYEEEIKV	57.68	1408.71	11	-1	705.361	33.89						5453900	9	F9:10064	3842_CT_BSAU003_4_M.raw	0	0	0	0	0	0	2	tr|A0A287BCP0|A0A287BCP0_PIG:tr|A0A480VYS2|A0A480VYS2_PIG:tr|A0A287A6T5|A0A287A6T5_PIG:tr|A0A480VZ68|A0A480VZ68_PIG:tr|A0A480MYL2|A0A480MYL2_PIG:tr|A0A480EJU7|A0A480EJU7_PIG:tr|A0A286ZRE1|A0A286ZRE1_PIG:tr|A0A480VWR1|A0A480VWR1_PIG:tr|A0A481CDB8|A0A481CDB8_PIG:tr|A0A480VEH3|A0A480VEH3_PIG			PEAKS DB	0	0	0	0	0	2	KEDKYEEEIKV
SQKEDKYEEEIK	57.62	1524.73	12	-0.1	509.251	24.84	2170500			583870	129720	1686800	4	F4:7554	3842_CT_BSAU003_1_H.raw	0	1	0	0	1	1	2	tr|A0A287BCP0|A0A287BCP0_PIG:tr|A0A480VYS2|A0A480VYS2_PIG:tr|A0A287A6T5|A0A287A6T5_PIG:tr|A0A480VZ68|A0A480VZ68_PIG:tr|A0A480MYL2|A0A480MYL2_PIG:tr|A0A480EJU7|A0A480EJU7_PIG:tr|A0A286ZRE1|A0A286ZRE1_PIG:tr|A0A480VWR1|A0A480VWR1_PIG:tr|A0A481CDB8|A0A481CDB8_PIG:tr|A0A480VEH3|A0A480VEH3_PIG			PEAKS DB	0	0	1	2	1	4	SQKEDKYEEEIK
ALIQVVNC(+57.02)NGER	57.59	1371.69	12	-1.2	686.853	37.84	4612000						10	F10:15086	3842_CT_BSAU003_8_H.raw	0	1	0	0	0	0	0	tr|A0A0R0KKD6|A0A0R0KKD6_SOYBN	Carbamidomethylation	C8:Carbamidomethylation:1000.00	PEAKS DB	0	0	1	0	0	0	ALIQVVNCNGER
LEEELEEEQGNM(+15.99)	57.56	1464.59	12	-0.2	733.303	34.06		0			312990	397200	8	F8:7423	3842_CT_BSAU003_4_L.raw	0	0	0	0	0	1	1	tr|A0A480V0P0|A0A480V0P0_PIG:tr|A0A480KPW1|A0A480KPW1_PIG:tr|A0A480PTG0|A0A480PTG0_PIG:tr|A0A480SDR9|A0A480SDR9_PIG:tr|A0A480KU90|A0A480KU90_PIG:tr|A0A480EPP6|A0A480EPP6_PIG:tr|A0A481AES4|A0A481AES4_PIG:tr|A0A481D1F0|A0A481D1F0_PIG	Oxidation (M)	M12:Oxidation (M):1000.00	PEAKS DB	1	0	0	0	1	1	LEEELEEEQGNM
KVPPSPDTPAHL	57.56	1257.67	12	-0.7	629.843	33.72					4346700	24912000	9	F9:10239	3842_CT_BSAU003_4_M.raw	0	0	0	0	0	2	2	tr|A0A480YRI1|A0A480YRI1_PIG:tr|A0A480Y9S1|A0A480Y9S1_PIG:tr|A0A480YNC2|A0A480YNC2_PIG:tr|A0A480YI86|A0A480YI86_PIG:tr|A0A480YEU5|A0A480YEU5_PIG:tr|A0A480VNJ4|A0A480VNJ4_PIG:tr|F1RJ50|F1RJ50_PIG:tr|A0A480ERG2|A0A480ERG2_PIG			PEAKS DB	0	0	0	0	3	8	KVPPSPDTPAHL
RGQLLVVPQNFVVAEQA(sub G)GEQGF(sub L)EYL(sub V)VFK	57.43	3164.67	28	-6.2	1055.89	72.93		11285000					10	F10:37224	3842_CT_BSAU003_8_H.raw	0	0	1	0	0	0	0	tr|A0A0R0GMV1|A0A0R0GMV1_SOYBN			SPIDER	1	0	0	0	0	0	RGQLLVVPQNFVVAEQAGEQGFEYLVFK
VLFGEEEEQRE(sub Q)QEGVIVELSK	57.32	2446.22	21	4.8	1224.12	55.05		0					10	F10:25693	3842_CT_BSAU003_8_H.raw	0	0	0	0	0	0	0	tr|O22121|O22121_SOYBN:tr|Q93VL9|Q93VL9_SOYBN:tr|F8WQS1|F8WQS1_SOYBN:tr|C6T9L1|C6T9L1_SOYBN			SPIDER	1	0	0	0	0	0	VLFGEEEEQREQEGVIVELSK
DTGTVLFLGK	57.3	1049.58	10	0	525.795	51.09	3006300			1482800			4	F4:23888	3842_CT_BSAU003_1_H.raw	0	1	0	0	1	0	0	tr|F1SCC9|F1SCC9_PIG:tr|A0A480QA09|A0A480QA09_PIG			PEAKS DB	0	0	2	2	0	0	DTGTVLFLGK
DR(sub L)DIFLSSVDINEGALLLPHFNSK	57.29	2699.39	24	-9.6	1350.69	72.99	567000	0	5565600				10	F10:37243	3842_CT_BSAU003_8_H.raw	0	2	0	2	0	0	0	tr|O22121|O22121_SOYBN:tr|Q93VL9|Q93VL9_SOYBN:tr|F8WQS1|F8WQS1_SOYBN:tr|C6T9L1|C6T9L1_SOYBN			SPIDER	2	2	2	0	0	0	DRDIFLSSVDINEGALLLPHFNSK
DSDAAIEFIND(sub N)YVK	57.23	1598.75	14	0.1	800.38	60.67	2130800						1	F1:25988	3842_CT_BSAU003_10_H.raw	0	1	0	0	0	0	0	tr|A0A481CM62|A0A481CM62_PIG			SPIDER	0	0	1	0	0	0	DSDAAIEFINDYVK
GKNPTDEYLEGM(+15.99)	57.22	1368.59	12	-0.2	685.301	34.99	663990	235160	155090	1667100	6618500	9835600	9	F9:10660	3842_CT_BSAU003_4_M.raw	0	1	1	1	1	1	2	tr|A0A480M8E7|A0A480M8E7_PIG:tr|A0A480VPT1|A0A480VPT1_PIG:tr|A0A480X7X5|A0A480X7X5_PIG:tr|A0A480TGV4|A0A480TGV4_PIG:tr|A0A481CPM3|A0A481CPM3_PIG:tr|A0A480WGX9|A0A480WGX9_PIG:tr|A0A480W820|A0A480W820_PIG:tr|A0A480R2F3|A0A480R2F3_PIG:tr|A0A480VFL8|A0A480VFL8_PIG:tr|A0A480XGR4|A0A480XGR4_PIG:tr|A0A480YK19|A0A480YK19_PIG:tr|A0A481CGX4|A0A481CGX4_PIG:tr|A0A480Z0Z5|A0A480Z0Z5_PIG:tr|A0A481AM40|A0A481AM…	Oxidation (M)	M12:Oxidation (M):1000.00	PEAKS DB	1	1	2	2	2	3	GKNPTDEYLEGM
TVEEPM(+15.99)EEEEAAKE	57.21	1635.68	14	-1.5	818.847	28.04	4302700		2775600	6637700		1272400	12	F12:8760	3842_CT_BSAU003_8_M.raw	0	1	0	1	1	0	1	tr|A0A480UK85|A0A480UK85_PIG:tr|A0A481A3H8|A0A481A3H8_PIG:tr|A0A481AA38|A0A481AA38_PIG:tr|A0A480VY16|A0A480VY16_PIG:tr|A0A480W1T5|A0A480W1T5_PIG:tr|A0A480NTZ8|A0A480NTZ8_PIG:tr|A0A481CXP5|A0A481CXP5_PIG:tr|A0A481D7W5|A0A481D7W5_PIG:tr|A0A480RVV1|A0A480RVV1_PIG	Oxidation (M)	M6:Oxidation (M):1000.00	PEAKS DB	0	1	1	1	0	1	TVEEPMEEEEAAKE
TLGVTDAFEAAR	57.21	1249.63	12	-0.3	625.822	47.4	232240000			224840000			4	F4:21600	3842_CT_BSAU003_1_H.raw	0	3	0	0	3	0	0	tr|I3LCP8|I3LCP8_PIG			PEAKS DB	0	0	8	11	0	0	TLGVTDAFEAAR
KEPIM(+15.99)PAPGQEETVR	57.16	1696.85	15	0.3	566.623	29.29	0		2755600	1529000		2011200	6	F6:8543	3842_CT_BSAU003_1_M.raw	0	0	0	2	1	0	2	tr|A0A480DT45|A0A480DT45_PIG:tr|A0A287B350|A0A287B350_PIG:tr|A0A481DBE5|A0A481DBE5_PIG:tr|F1SFH7|F1SFH7_PIG	Oxidation (M)	M5:Oxidation (M):1000.00	PEAKS DB	0	2	1	1	0	2	KEPIMPAPGQEETVR
GDKGETGPSGPAGPT	57.1	1326.61	15	0.6	664.31	24.6				206610			7	F7:6805	3842_CT_BSAU003_4_H.raw	0	0	0	0	1	0	0	tr|A0A480NHP8|A0A480NHP8_PIG:tr|A0A287A1S6|A0A287A1S6_PIG:tr|A0A481B1Q4|A0A481B1Q4_PIG:tr|A0A480EEJ3|A0A480EEJ3_PIG			PEAKS DB	0	0	0	2	0	0	GDKGETGPSGPAGPT
FDSPFLFATVLRD	57.08	1526.78	13	-1.9	764.394	70.13	158740						4	F4:36225	3842_CT_BSAU003_1_H.raw	0	1	0	0	0	0	0	tr|F1SCD1|F1SCD1_PIG:tr|A0A481CMM5|A0A481CMM5_PIG			PEAKS DB	0	0	1	0	0	0	FDSPFLFATVLRD
NAM(+15.99)FVPHYNLNAN	57.05	1519.69	13	-0.6	760.851	40.79	482950						10	F10:16815	3842_CT_BSAU003_8_H.raw	0	1	0	0	0	0	0	tr|A0A0R0KKD6|A0A0R0KKD6_SOYBN:tr|A0A0R0EZ76|A0A0R0EZ76_SOYBN	Oxidation (M)	M3:Oxidation (M):1000.00	PEAKS DB	0	0	1	0	0	0	NAMFVPHYNLNAN
ADLTGMSEAR	57.02	1049.48	10	-0.3	525.748	29.79	55988000			24064000			10	F10:10343	3842_CT_BSAU003_8_H.raw	0	1	0	0	1	0	0	tr|A0A287B7P2|A0A287B7P2_PIG:tr|F2Z5B1|F2Z5B1_PIG			PEAKS DB	0	0	3	4	0	0	ADLTGMSEAR
VFSDEADLSGVTEEQ	56.94	1624.71	15	-0.2	813.362	44.49	342600						1	F1:17689	3842_CT_BSAU003_10_H.raw	0	1	0	0	0	0	0	tr|A0A481CMM1|A0A481CMM1_PIG			PEAKS DB	0	0	1	0	0	0	VFSDEADLSGVTEEQ
ELEEIVQPIISK	56.86	1396.78	12	1.4	699.399	51.39	211700		1721200	379970		5992600	3	F3:18911	3842_CT_BSAU003_10_M.raw	0	1	0	1	1	0	1	tr|F1RS36|F1RS36_PIG:tr|A0A480UTY3|A0A480UTY3_PIG:tr|A0A480NI49|A0A480NI49_PIG:tr|A0A287BIL8|A0A287BIL8_PIG:tr|A0A481D660|A0A481D660_PIG:tr|A0A480WG01|A0A480WG01_PIG:tr|A0A480ZFP9|A0A480ZFP9_PIG			PEAKS DB	0	1	1	1	0	1	ELEEIVQPIISK
LC(+57.02)QDLGPGAFR	56.86	1232.6	11	-0.5	617.306	42.29	60854000			76384000			4	F4:18320	3842_CT_BSAU003_1_H.raw	0	1	0	0	1	0	0	tr|A0A480RY26|A0A480RY26_PIG:tr|A0A287B9B3|A0A287B9B3_PIG:tr|A0A480JWW5|A0A480JWW5_PIG:tr|A0A481BY58|A0A481BY58_PIG:tr|A0A481BXF1|A0A481BXF1_PIG	Carbamidomethylation	C2:Carbamidomethylation:1000.00	PEAKS DB	0	0	3	3	0	0	LCQDLGPGAFR
KGDDLANINE(sub Q)WVK	56.86	1500.76	13	-0.3	751.386	49.21	6812900			599760			4	F4:22731	3842_CT_BSAU003_1_H.raw	0	2	0	0	1	0	0	tr|A0A480RY26|A0A480RY26_PIG:tr|A0A287B9B3|A0A287B9B3_PIG:tr|A0A480JWW5|A0A480JWW5_PIG:tr|A0A481BY58|A0A481BY58_PIG:tr|A0A481BXF1|A0A481BXF1_PIG			SPIDER	0	0	3	1	0	0	KGDDLANINEWVK
YPSSANLHLPK	56.85	1225.65	11	0.2	409.556	35.02	129860000			91178000			10	F10:13368	3842_CT_BSAU003_8_H.raw	0	2	0	0	2	0	0	tr|A0A481CMM1|A0A481CMM1_PIG			PEAKS DB	0	0	10	11	0	0	YPSSANLHLPK
EDENNPFYLR	56.8	1295.58	10	-1.2	648.795	43.5	2851300						10	F10:18845	3842_CT_BSAU003_8_H.raw	0	1	0	0	0	0	0	tr|F8WQS1|F8WQS1_SOYBN:tr|C6T9L1|C6T9L1_SOYBN			PEAKS DB	0	0	2	0	0	0	EDENNPFYLR
PKEEEEEEEELVD	56.75	1602.68	13	-0.4	802.346	34.88	3500000	4193100	21122000	2044300	5666700	20553000	9	F9:10633	3842_CT_BSAU003_4_M.raw	0	1	1	1	1	1	1	tr|A0A480TCT0|A0A480TCT0_PIG:tr|F1S3W0|F1S3W0_PIG:tr|A0A480QDH0|A0A480QDH0_PIG:tr|A0A480Q9R8|A0A480Q9R8_PIG:tr|A0A481CWM3|A0A481CWM3_PIG			PEAKS DB	2	2	1	1	1	2	PKEEEEEEEELVD
VFDE(sub K)FQPLVE(sub D)EPKNLIK	56.72	2044.09	17	0	1023.05	58.39	221190			2534900	1206900		4	F4:28649	3842_CT_BSAU003_1_H.raw	0	1	0	0	1	1	0	tr|A0A481CJK4|A0A481CJK4_PIG:tr|A0A480MGB9|A0A480MGB9_PIG:tr|A0A481DAS4|A0A481DAS4_PIG:tr|A0A480PU26|A0A480PU26_PIG:tr|A0A287BAY9|A0A287BAY9_PIG			SPIDER	0	0	1	1	1	0	VFDEFQPLVEEPKNLIK
KVPGLPTPIENM(+15.99)	56.68	1310.69	12	-0.7	656.352	44.52			962500				3	F3:15964	3842_CT_BSAU003_10_M.raw	0	0	0	1	0	0	0	tr|A0A480UQH4|A0A480UQH4_PIG:tr|A0A480V091|A0A480V091_PIG:tr|F1RHH8|F1RHH8_PIG:tr|A0A480UGY5|A0A480UGY5_PIG:tr|A0A480EVZ3|A0A480EVZ3_PIG:tr|A0A480MN19|A0A480MN19_PIG:tr|A0A481C3R6|A0A481C3R6_PIG:tr|A0A480X0X1|A0A480X0X1_PIG:tr|A0A480V0F7|A0A480V0F7_PIG	Oxidation (M)	M12:Oxidation (M):1000.00	PEAKS DB	0	2	0	0	0	0	KVPGLPTPIENM
TPFDPEHTIESTF	56.64	1519.68	13	-0.4	760.848	55.79	5506100			3747700			4	F4:26943	3842_CT_BSAU003_1_H.raw	0	1	0	0	1	0	0	tr|F1SCC9|F1SCC9_PIG			PEAKS DB	0	0	2	2	0	0	TPFDPEHTIESTF
TPFNPD(sub N)LTTEADFHVSK	56.63	1917.91	17	0.3	640.311	47.31	559960						1	F1:19243	3842_CT_BSAU003_10_H.raw	0	1	0	0	0	0	0	tr|Q9GMA6|Q9GMA6_PIG:tr|F1SCD1|F1SCD1_PIG			SPIDER	0	0	1	0	0	0	TPFNPDLTTEADFHVSK
PEAEPPRAPELK	56.62	1332.7	12	-1.7	445.241	32.61			644350				6	F6:10798	3842_CT_BSAU003_1_M.raw	0	0	0	1	0	0	0	tr|A0A287ARZ1|A0A287ARZ1_PIG:tr|A0A481DEX9|A0A481DEX9_PIG:tr|A0A481C1A9|A0A481C1A9_PIG:tr|A0A480P003|A0A480P003_PIG:tr|A0A480R838|A0A480R838_PIG:tr|A0A480MZA4|A0A480MZA4_PIG			PEAKS DB	0	1	0	0	0	0	PEAEPPRAPELK
SYGFLPSFKDSC(+57.02)R	56.56	1562.72	13	-0.3	782.366	49.25	4014300			3829400			1	F1:20262	3842_CT_BSAU003_10_H.raw	0	2	0	0	2	0	0	tr|I3LCP8|I3LCP8_PIG:tr|A0A480W1Z5|A0A480W1Z5_PIG	Carbamidomethylation	C12:Carbamidomethylation:1000.00	PEAKS DB	0	0	3	4	0	0	SYGFLPSFKDSCR
IITHPNFNGD(sub N)TLDNDIMLIK	56.55	2283.16	20	0.5	1142.59	57.1	641190						4	F4:27688	3842_CT_BSAU003_1_H.raw	0	1	0	0	0	0	0	tr|A0A287B5W2|A0A287B5W2_PIG:tr|C5IWV5|C5IWV5_PIG			SPIDER	0	0	1	0	0	0	IITHPNFNGDTLDNDIMLIK
LSGPQAGLGEYLFER	56.54	1635.83	15	-0.8	818.919	54.34	3866200			2731500			10	F10:25309	3842_CT_BSAU003_8_H.raw	0	2	0	0	1	0	0	tr|A0A480V780|A0A480V780_PIG:tr|A0A480QE50|A0A480QE50_PIG:tr|A0A480KM26|A0A480KM26_PIG:tr|A0A480KSX7|A0A480KSX7_PIG:tr|A0A481CAU5|A0A481CAU5_PIG:tr|A0A480QI55|A0A480QI55_PIG:tr|A0A480QGY9|A0A480QGY9_PIG:tr|A0A480Q9H7|A0A480Q9H7_PIG:tr|A0A481CMB6|A0A481CMB6_PIG:tr|A0A480VHY2|A0A480VHY2_PIG:tr|A0A480V6C6|A0A480V6C6_PIG:tr|A0A480V5M2|A0A480V5M2_PIG:tr|A0A480V762|A0A480V762_PIG			PEAKS DB	0	0	3	2	0	0	LSGPQAGLGEYLFER
ESYFVDAQPK	56.51	1182.56	10	-0.3	592.285	34.24	6902900	973220					10	F10:12913	3842_CT_BSAU003_8_H.raw	0	2	1	0	0	0	0	tr|F7J075|F7J075_SOYBN:tr|Q948X9|Q948X9_SOYBN			PEAKS DB	2	0	3	0	0	0	ESYFVDAQPK
EDDWDFLPPK	56.49	1260.57	10	0.1	631.29	54.1				1043700	2891600		4	F4:25775	3842_CT_BSAU003_1_H.raw	0	0	0	0	1	1	0	tr|A0A480M2E0|A0A480M2E0_PIG			PEAKS DB	0	0	0	2	1	0	EDDWDFLPPK
GDPKEEEEEEEELVDPL	56.49	1984.86	17	-0.6	993.438	50.78						412850	4	F4:23883	3842_CT_BSAU003_1_H.raw	0	0	0	0	0	0	1	tr|A0A480TCT0|A0A480TCT0_PIG:tr|F1S3W0|F1S3W0_PIG:tr|A0A480QDH0|A0A480QDH0_PIG:tr|A0A480Q9R8|A0A480Q9R8_PIG:tr|A0A481CWM3|A0A481CWM3_PIG			PEAKS DB	0	0	0	0	0	1	GDPKEEEEEEEELVDPL
NGLHLPSYSPYPR(sub Q)	56.48	1499.75	13	-0.3	500.925	41.51	1731300						10	F10:17300	3842_CT_BSAU003_8_H.raw	0	1	0	0	0	0	0	tr|A0A0R0GMV1|A0A0R0GMV1_SOYBN			SPIDER	0	0	2	0	0	0	NGLHLPSYSPYPR
TVEEPM(+15.99)EEEEAAKEE	56.47	1764.72	15	-0.8	883.369	29.45			488370	909860		366820	6	F6:8654	3842_CT_BSAU003_1_M.raw	0	0	0	1	1	0	1	tr|A0A480UK85|A0A480UK85_PIG:tr|A0A481A3H8|A0A481A3H8_PIG:tr|A0A481AA38|A0A481AA38_PIG:tr|A0A480VY16|A0A480VY16_PIG:tr|A0A480W1T5|A0A480W1T5_PIG:tr|A0A480NTZ8|A0A480NTZ8_PIG:tr|A0A481CXP5|A0A481CXP5_PIG:tr|A0A481D7W5|A0A481D7W5_PIG:tr|A0A480RVV1|A0A480RVV1_PIG	Oxidation (M)	M6:Oxidation (M):1000.00	PEAKS DB	0	1	0	1	0	1	TVEEPMEEEEAAKEE
ESTLHLVLR	56.47	1066.61	9	0.3	534.314	39.3	73859000			63378000			10	F10:15896	3842_CT_BSAU003_8_H.raw	0	2	0	0	2	0	0	tr|A0A2C9F3G2|A0A2C9F3G2_PIG:tr|I1NAQ2|I1NAQ2_SOYBN:tr|I1KAY5|I1KAY5_SOYBN:tr|I1JQ42|I1JQ42_SOYBN			PEAKS DB	0	0	12	16	0	0	ESTLHLVLR
KIPDEEATKPI	56.43	1239.67	11	-0.6	414.231	32.73			6678600	3211800	6049600	31278000	9	F9:9441	3842_CT_BSAU003_4_M.raw	0	0	0	2	1	1	2	tr|A0A480EVV0|A0A480EVV0_PIG:tr|A0A480U937|A0A480U937_PIG:tr|A0A480XV97|A0A480XV97_PIG:tr|A0A480LTL4|A0A480LTL4_PIG:tr|A0A480VD60|A0A480VD60_PIG:tr|A0A287AXF5|A0A287AXF5_PIG:tr|F1S441|F1S441_PIG:tr|A0A287AME1|A0A287AME1_PIG			PEAKS DB	0	2	0	2	1	4	KIPDEEATKPI
RTGPPPPGPPPEVVI	56.37	1508.84	15	-0.2	755.425	47.76						1371300	6	F6:19615	3842_CT_BSAU003_1_M.raw	0	0	0	0	0	0	1	tr|A0A287B7R3|A0A287B7R3_PIG:tr|A0A481CXR2|A0A481CXR2_PIG:tr|A0A480U3K6|A0A480U3K6_PIG:tr|A0A480KG28|A0A480KG28_PIG:tr|A0A480TT63|A0A480TT63_PIG:tr|A0A480U448|A0A480U448_PIG			PEAKS DB	0	0	0	0	0	2	RTGPPPPGPPPEVVI
VSDDEFNNYK	56.36	1229.52	10	-0.3	615.767	30.42	736610						10	F10:10661	3842_CT_BSAU003_8_H.raw	0	1	0	0	0	0	0	tr|Q39898|Q39898_SOYBN			PEAKS DB	0	0	1	0	0	0	VSDDEFNNYK
TVTAMDVVYALK	56.31	1309.7	12	0.1	437.572	58.21	242080						4	F4:28537	3842_CT_BSAU003_1_H.raw	0	1	0	0	0	0	0	tr|A0A481DNE7|A0A481DNE7_PIG:tr|A0A480TD90|A0A480TD90_PIG:tr|A0A480U5Q6|A0A480U5Q6_PIG:tr|A0A481CZK5|A0A481CZK5_PIG:tr|A0A480XRH9|A0A480XRH9_PIG:tr|A0A480XNJ3|A0A480XNJ3_PIG:tr|A0A480XK28|A0A480XK28_PIG:tr|A0A480XUG7|A0A480XUG7_PIG:tr|A0A480YRX1|A0A480YRX1_PIG:tr|A0A480P8E8|A0A480P8E8_PIG:tr|A0A481A320|A0A481A320_PIG:tr|B9MST3|B9MST3_SOYBN:tr|A0A0R0EX12|A0A0R0EX12_SOYBN			PEAKS DB	0	0	1	0	0	0	TVTAMDVVYALK
SPQPPVEEEDEHFDDT	56.3	1869.75	16	-1.1	935.883	36.71						1963100	6	F6:13551	3842_CT_BSAU003_1_M.raw	0	0	0	0	0	0	3	tr|A0A480WFE4|A0A480WFE4_PIG:tr|A0A480WDU1|A0A480WDU1_PIG:tr|A0A480W3D3|A0A480W3D3_PIG:tr|A0A480YXB3|A0A480YXB3_PIG:tr|F1S8L9|F1S8L9_PIG:tr|A0A480YJE8|A0A480YJE8_PIG:tr|A0A286ZP67|A0A286ZP67_PIG:tr|A0A481AZL3|A0A481AZL3_PIG:tr|A0A481B6B8|A0A481B6B8_PIG:tr|A0A480VGS1|A0A480VGS1_PIG:tr|A0A286ZVL0|A0A286ZVL0_PIG:tr|A0A481B4C5|A0A481B4C5_PIG:tr|A0A286ZJR3|A0A286ZJR3_PIG:tr|A0A480N3X8|A0A480N3X8_PIG:t…			PEAKS DB	0	0	0	0	0	5	SPQPPVEEEDEHFDDT
ILGLAIESQDAGIK	56.25	1426.8	14	0	714.409	52.59				672560			4	F4:24920	3842_CT_BSAU003_1_H.raw	0	0	0	0	1	0	0	tr|A0A480MEI7|A0A480MEI7_PIG:tr|A0A287AHK8|A0A287AHK8_PIG:tr|A0A287B2U6|A0A287B2U6_PIG			PEAKS DB	0	0	0	2	0	0	ILGLAIESQDAGIK
AVLDVDEEGTEGAAATGISIQPT	56.22	2243.08	23	2.2	1122.55	52.81	57638						4	F4:25090	3842_CT_BSAU003_1_H.raw	0	1	0	0	0	0	0	tr|A0A286ZTU7|A0A286ZTU7_PIG:tr|A0A480RA22|A0A480RA22_PIG			PEAKS DB	0	0	1	0	0	0	AVLDVDEEGTEGAAATGISIQPT
AIVVLVINEGEANIELVGIK	56.21	2092.21	20	0.1	698.412	68.2	1364800		21016000				3	F3:25247	3842_CT_BSAU003_10_M.raw	0	1	0	1	0	0	0	tr|Q948Y0|Q948Y0_SOYBN:tr|Q0MUU5|Q0MUU5_SOYBN			PEAKS DB	0	1	1	0	0	0	AIVVLVINEGEANIELVGIK
AFEPATGRVIATF	56.16	1378.72	13	1	690.37	52.68						0	6	F6:22137	3842_CT_BSAU003_1_M.raw	0	0	0	0	0	0	0	tr|A0A480UK47|A0A480UK47_PIG:tr|A0A480XTL5|A0A480XTL5_PIG:tr|A0A286ZNV5|A0A286ZNV5_PIG:tr|A0A480K171|A0A480K171_PIG:tr|A0A480K9H1|A0A480K9H1_PIG:tr|A0A480XPZ3|A0A480XPZ3_PIG:tr|F1S232|F1S232_PIG:tr|A0A480KYE2|A0A480KYE2_PIG:tr|A0A480EY37|A0A480EY37_PIG			PEAKS DB	0	0	0	0	0	1	AFEPATGRVIATF
NIDVLEGNEQFIN	56.15	1503.72	13	0.2	752.868	54.33				418570			4	F4:26097	3842_CT_BSAU003_1_H.raw	0	0	0	0	1	0	0	tr|A0A287B5W2|A0A287B5W2_PIG:tr|C5IWV5|C5IWV5_PIG			PEAKS DB	0	0	0	1	0	0	NIDVLEGNEQFIN
ADLTGMSEARDLFISK	56.14	1752.87	16	-0.8	877.442	50.36	498460						1	F1:20902	3842_CT_BSAU003_10_H.raw	0	2	0	0	0	0	0	tr|A0A287B7P2|A0A287B7P2_PIG:tr|F2Z5B1|F2Z5B1_PIG			PEAKS DB	0	0	2	0	0	0	ADLTGMSEARDLFISK
VNVDEVGGEALGR	56.1	1313.66	13	-0.5	657.836	39.95	0			1634500			4	F4:16996	3842_CT_BSAU003_1_H.raw	0	0	0	0	1	0	0	tr|A0A480LLK2|A0A480LLK2_PIG:tr|A0A480LU47|A0A480LU47_PIG:tr|F1RII7|F1RII7_PIG:tr|A0A481D117|A0A481D117_PIG:tr|A0A481D0N0|A0A481D0N0_PIG:tr|A0A481D3L3|A0A481D3L3_PIG:tr|A0A480WWN8|A0A480WWN8_PIG:tr|A0A480XH17|A0A480XH17_PIG:tr|A0A480QYN9|A0A480QYN9_PIG:tr|A0A480JPR9|A0A480JPR9_PIG:tr|A0A480RTI5|A0A480RTI5_PIG:tr|A0A481CRL8|A0A481CRL8_PIG:tr|A0A480SA81|A0A480SA81_PIG			PEAKS DB	0	0	1	1	0	0	VNVDEVGGEALGR
GTEATGATILEAIPM(+15.99)	56.04	1489.73	15	-0.3	745.874	56.81	39368000			2285600			4	F4:27564	3842_CT_BSAU003_1_H.raw	0	1	0	0	1	0	0	>tr|A0A480R5S0|A0A480R5S0_PIG:>tr|F1SCF0|F1SCF0_PIG:>tr|A0A480U5C4|A0A480U5C4_PIG:>tr|A0A480PDI5|A0A480PDI5_PIG:>tr|A0A480Q4G4|A0A480Q4G4_PIG:>tr|A0A480RSG2|A0A480RSG2_PIG:>tr|A0A480JMF2|A0A480JMF2_PIG:>tr|A0A480RXW5|A0A480RXW5_PIG:>tr|A0A480R0R0|A0A480R0R0_PIG:>tr|A0A480SDN7|A0A480SDN7_PIG:>tr|A0A480PC34|A0A480PC34_PIG:>tr|A0A480Q520|A0A480Q520_PIG:>tr|A0A480S3Z1|A0A480S3Z1_PIG:>tr|A0A481A7Q2|A0…	Oxidation (M)	M15:Oxidation (M):1000.00	PEAKS DB	0	0	1	1	0	0	GTEATGATILEAIPM
LGEHNIDVLEGNEQ	56.01	1565.73	14	0.2	783.874	42.13	506660			360860			4	F4:18316	3842_CT_BSAU003_1_H.raw	0	1	0	0	1	0	0	tr|A0A287B5W2|A0A287B5W2_PIG:tr|C5IWV5|C5IWV5_PIG			PEAKS DB	0	0	1	1	0	0	LGEHNIDVLEGNEQ
AIVILVINQ(sub E)GDANIELVGLKEQQQEQQQEEQPLEVR	55.97	4098.16	36	1.1	1025.55	64.36			4584400				3	F3:24058	3842_CT_BSAU003_10_M.raw	0	0	0	1	0	0	0	tr|F7J075|F7J075_SOYBN:tr|Q39853|Q39853_SOYBN			SPIDER	0	1	0	0	0	0	AIVILVINQGDANIELVGLKEQQQEQQQEEQPLEVR
PLPVPVPPIPVPAPI	55.97	1501.93	15	-0.2	751.971	72.7						145060	6	F6:31118	3842_CT_BSAU003_1_M.raw	0	0	0	0	0	0	1	tr|A0A481CKF8|A0A481CKF8_PIG:tr|A0A480KRA2|A0A480KRA2_PIG:tr|A0A481AVC3|A0A481AVC3_PIG:tr|I3LPZ9|I3LPZ9_PIG:tr|A0A480UQM5|A0A480UQM5_PIG:tr|A0A480XXU9|A0A480XXU9_PIG:tr|A0A480EKR5|A0A480EKR5_PIG:tr|A0A480XEQ5|A0A480XEQ5_PIG:tr|A0A480KNB8|A0A480KNB8_PIG:tr|A0A480UN41|A0A480UN41_PIG:tr|A0A480KUH8|A0A480KUH8_PIG:tr|A0A480LJL2|A0A480LJL2_PIG:tr|A0A480LCM3|A0A480LCM3_PIG:tr|A0A480LG24|A0A480LG24_PIG:t…			PEAKS DB	0	0	0	0	0	1	PLPVPVPPIPVPAPI
LEEDYDMEGVLR	55.86	1467.66	12	-0.2	734.835	47.81	4801500			3886300			4	F4:21802	3842_CT_BSAU003_1_H.raw	0	1	0	0	1	0	0	tr|I3LCP8|I3LCP8_PIG			PEAKS DB	0	0	2	2	0	0	LEEDYDMEGVLR
KEPIM(+15.99)PAPGQEE	55.8	1340.63	12	-0.7	671.321	28.53			516790				6	F6:8062	3842_CT_BSAU003_1_M.raw	0	0	0	1	0	0	0	tr|A0A480DT45|A0A480DT45_PIG:tr|A0A287B350|A0A287B350_PIG:tr|A0A481DBE5|A0A481DBE5_PIG:tr|F1SFH7|F1SFH7_PIG	Oxidation (M)	M5:Oxidation (M):1000.00	PEAKS DB	0	1	0	0	0	0	KEPIMPAPGQEE
EDQFYYLLDR	55.77	1360.63	10	0.2	681.322	55.5				235200			4	F4:26909	3842_CT_BSAU003_1_H.raw	0	0	0	0	1	0	0	tr|F1SCE3|F1SCE3_PIG			PEAKS DB	0	0	0	1	0	0	EDQFYYLLDR
EDKYEEEIK	55.68	1181.55	9	-0.4	591.78	27.51	0		20130000	2093900		35125000	3	F3:6816	3842_CT_BSAU003_10_M.raw	0	0	0	1	1	0	1	tr|A0A287BCP0|A0A287BCP0_PIG:tr|A0A480VYS2|A0A480VYS2_PIG:tr|A0A287A6T5|A0A287A6T5_PIG:tr|A0A480VZ68|A0A480VZ68_PIG:tr|A0A480MYL2|A0A480MYL2_PIG:tr|A0A480EJU7|A0A480EJU7_PIG:tr|A0A286ZRE1|A0A286ZRE1_PIG:tr|A0A480VWR1|A0A480VWR1_PIG:tr|A0A481CDB8|A0A481CDB8_PIG:tr|A0A480VEH3|A0A480VEH3_PIG:tr|A1X899|A1X899_PIG:tr|A0A480YNG6|A0A480YNG6_PIG:tr|F1SG00|F1SG00_PIG:tr|A0A480RAK3|A0A480RAK3_PIG:tr|A0A287…			PEAKS DB	0	3	1	1	0	4	EDKYEEEIK
VFSDEQ(sub A)DLSGVTEEQPLK	55.65	2019.96	18	-0.3	1010.99	47	2473200						1	F1:19047	3842_CT_BSAU003_10_H.raw	0	1	0	0	0	0	0	NA			SPIDER	0	0	1	0	0	0	VFSDEQDLSGVTEEQPLK
HEEIDLRNPK	55.65	1249.64	10	-2.3	417.553	28.36						120700	6	F6:7955	3842_CT_BSAU003_1_M.raw	0	0	0	0	0	0	1	tr|A0A480M1H4|A0A480M1H4_PIG:tr|A0A480N8F3|A0A480N8F3_PIG:tr|A0A480PII2|A0A480PII2_PIG:tr|A0A480MJ07|A0A480MJ07_PIG:tr|A0A480RAQ7|A0A480RAQ7_PIG:tr|A0A480N8C4|A0A480N8C4_PIG:tr|A0A480PIL6|A0A480PIL6_PIG:tr|A0A480TYH8|A0A480TYH8_PIG:tr|B6VAP9|B6VAP9_PIG:tr|A0A287BTC2|A0A287BTC2_PIG:tr|A0A480N476|A0A480N476_PIG:tr|A0A480VQ37|A0A480VQ37_PIG:tr|A0A480TXG7|A0A480TXG7_PIG:tr|A0A480RGX4|A0A480RGX4_PIG:t…			PEAKS DB	0	0	0	0	0	1	HEEIDLRNPK
ISKPEYDEAGPS	55.55	1291.59	12	0.4	646.804	29.83	4606400	1680100	8928200	12062000		4001900	4	F4:10806	3842_CT_BSAU003_1_H.raw	0	1	2	2	2	0	2	tr|A0A480KN77|A0A480KN77_PIG:tr|A0A480MHK1|A0A480MHK1_PIG:tr|A0A480KKV4|A0A480KKV4_PIG:tr|A0A287BGY0|A0A287BGY0_PIG			PEAKS DB	3	2	2	3	0	3	ISKPEYDEAGPS
KIEQHLTLEK	55.53	1237.7	10	-0.6	619.858	29.6	69058000			32860000			4	F4:10626	3842_CT_BSAU003_1_H.raw	0	3	0	0	4	0	0	tr|A0A287B7P2|A0A287B7P2_PIG:tr|F2Z5B1|F2Z5B1_PIG			PEAKS DB	0	0	13	14	0	0	KIEQHLTLEK
EINSWVESQTEGK	55.34	1505.7	13	-0.4	753.857	40.6	3580400						4	F4:17334	3842_CT_BSAU003_1_H.raw	0	1	0	0	0	0	0	tr|F1SMW8|F1SMW8_PIG			PEAKS DB	0	0	2	0	0	0	EINSWVESQTEGK
MAAM(sub V)EAQLLPETLR	55.28	1572.8	14	-0.8	787.407	55.73	1292600						4	F4:27063	3842_CT_BSAU003_1_H.raw	0	1	0	0	0	0	0	tr|F1SCC6|F1SCC6_PIG:tr|A0A481BCC2|A0A481BCC2_PIG:tr|A0A480RA22|A0A480RA22_PIG			SPIDER	0	0	1	0	0	0	MAAMEAQLLPETLR
KEDKYEEEIK	55.27	1309.64	10	-0.1	655.827	25	22531000		29689000	22557000		15336000	4	F4:7619	3842_CT_BSAU003_1_H.raw	0	1	0	2	1	0	2	tr|A0A287BCP0|A0A287BCP0_PIG:tr|A0A480VYS2|A0A480VYS2_PIG:tr|A0A287A6T5|A0A287A6T5_PIG:tr|A0A480VZ68|A0A480VZ68_PIG:tr|A0A480MYL2|A0A480MYL2_PIG:tr|A0A480EJU7|A0A480EJU7_PIG:tr|A0A286ZRE1|A0A286ZRE1_PIG:tr|A0A480VWR1|A0A480VWR1_PIG:tr|A0A481CDB8|A0A481CDB8_PIG:tr|A0A480VEH3|A0A480VEH3_PIG:tr|A1X899|A1X899_PIG:tr|A0A480YNG6|A0A480YNG6_PIG:tr|F1SG00|F1SG00_PIG:tr|A0A480RAK3|A0A480RAK3_PIG:tr|A0A287…			PEAKS DB	0	12	10	13	0	11	KEDKYEEEIK
LGEHR(sub N)V(sub I)DVLEGNEQFINAAK	55.23	2238.14	20	-5.9	747.049	50.4	4622100						4	F4:23559	3842_CT_BSAU003_1_H.raw	0	1	0	0	0	0	0	tr|A0A287B5W2|A0A287B5W2_PIG:tr|C5IWV5|C5IWV5_PIG			SPIDER	0	0	1	0	0	0	LGEHRVDVLEGNEQFINAAK
R(sub V)FTHEADLSGVTGDKK	55.22	1759.89	16	-5.7	587.632	34.98				103480			4	F4:14053	3842_CT_BSAU003_1_H.raw	0	0	0	0	1	0	0	tr|F1SCC9|F1SCC9_PIG			SPIDER	0	0	0	1	0	0	RFTHEADLSGVTGDKK
EQPQQNEC(+57.02)QIQK	55.21	1528.69	12	-9.4	765.347	23	4419700						10	F10:6243	3842_CT_BSAU003_8_H.raw	0	1	0	0	0	0	0	tr|A0A0R0KKD6|A0A0R0KKD6_SOYBN	Carbamidomethylation	C8:Carbamidomethylation:1000.00	PEAKS DB	0	0	2	0	0	0	EQPQQNECQIQK
G(sub R)FDSPFLFATVLR	55.09	1468.77	13	-0.2	735.393	71.59	198590						4	F4:37063	3842_CT_BSAU003_1_H.raw	0	1	0	0	0	0	0	tr|F1SCD1|F1SCD1_PIG:tr|A0A481CMM5|A0A481CMM5_PIG			SPIDER	0	0	1	0	0	0	GFDSPFLFATVLR
NKNPFLFGSNR	55.09	1292.66	11	-0.8	431.894	40.52	823400						10	F10:16762	3842_CT_BSAU003_8_H.raw	0	1	0	0	0	0	0	tr|F7J075|F7J075_SOYBN			PEAKS DB	0	0	1	0	0	0	NKNPFLFGSNR
LEEQLEEEEAARQK	55.06	1700.82	14	2.1	851.42	31.56					209180	178190	9	F9:8683	3842_CT_BSAU003_4_M.raw	0	0	0	0	0	1	1	tr|A0A480V0P0|A0A480V0P0_PIG:tr|A0A480KPW1|A0A480KPW1_PIG:tr|A0A480PTG0|A0A480PTG0_PIG:tr|A0A480SDR9|A0A480SDR9_PIG:tr|A0A480KU90|A0A480KU90_PIG:tr|A0A480EPP6|A0A480EPP6_PIG			PEAKS DB	0	0	0	0	1	1	LEEQLEEEEAARQK
VY(sub F)SDEADLSGVTEEQPLK	55.06	1978.94	18	0	990.476	45.46				394480			7	F7:18776	3842_CT_BSAU003_4_H.raw	0	0	0	0	1	0	0	NA			SPIDER	0	0	0	1	0	0	VYSDEADLSGVTEEQPLK
R(sub L)GEHNIDVLEGNEQFINAAK	55.01	2253.11	20	-4.4	1127.56	56.26	672170						4	F4:27250	3842_CT_BSAU003_1_H.raw	0	2	0	0	0	0	0	tr|A0A287B5W2|A0A287B5W2_PIG:tr|C5IWV5|C5IWV5_PIG			SPIDER	0	0	2	0	0	0	RGEHNIDVLEGNEQFINAAK
VFSDEADLSGVTEEE(sub Q)PLKLSK	54.99	2292.14	21	0.1	1147.08	50.05	4563100			163170			1	F1:20703	3842_CT_BSAU003_10_H.raw	0	3	0	0	1	0	0	NA			SPIDER	0	0	3	1	0	0	VFSDEADLSGVTEEEPLKLSK
AGEQPSVQPPLRPQQ	54.95	1630.84	15	-0.6	816.428	35.98			0			369750	3	F3:11504	3842_CT_BSAU003_10_M.raw	0	0	0	0	0	0	1	tr|A0A287AW81|A0A287AW81_PIG:tr|A0A481D4H1|A0A481D4H1_PIG:tr|A0A481C6D2|A0A481C6D2_PIG			PEAKS DB	0	1	0	0	0	2	AGEQPSVQPPLRPQQ
TGQAPGFSYTDANK	54.91	1455.66	14	-0.8	728.838	34.77	2644700			6348900			4	F4:14041	3842_CT_BSAU003_1_H.raw	0	1	0	0	2	0	0	tr|A0A480MM44|A0A480MM44_PIG			PEAKS DB	0	0	1	2	0	0	TGQAPGFSYTDANK
GTITLEVEPSDTIENVK	54.87	1843.94	17	-0.2	922.978	49.78	58011						4	F4:23145	3842_CT_BSAU003_1_H.raw	0	1	0	0	0	0	0	tr|A0A480Y4I4|A0A480Y4I4_PIG			PEAKS DB	0	0	1	0	0	0	GTITLEVEPSDTIENVK
DTQSIIFLGK	54.86	1120.61	10	-0.5	561.313	50.65	176000000			182750000			10	F10:22806	3842_CT_BSAU003_8_H.raw	0	1	0	0	1	0	0	tr|F1SCD1|F1SCD1_PIG:tr|A0A481CMM5|A0A481CMM5_PIG			PEAKS DB	0	0	5	6	0	0	DTQSIIFLGK
A(sub K)A(sub V)FTHEADLSGVTGDNK	54.77	1731.81	17	-0.7	866.91	49.6	4678000			4710400			4	F4:22864	3842_CT_BSAU003_1_H.raw	0	1	0	0	1	0	0	tr|A0A481AYQ5|A0A481AYQ5_PIG:tr|A0A481C109|A0A481C109_PIG			SPIDER	0	0	2	2	0	0	AAFTHEADLSGVTGDNK
DSGAPIKIPVGPE	54.76	1278.68	13	0	640.348	49.95	315060			692530			7	F7:21203	3842_CT_BSAU003_4_H.raw	0	1	0	0	2	0	0	tr|A0A480JUN1|A0A480JUN1_PIG:tr|A0A480W4R2|A0A480W4R2_PIG:tr|A0A480WG30|A0A480WG30_PIG:tr|A0A480MDB1|A0A480MDB1_PIG:tr|A0A480W4U3|A0A480W4U3_PIG:tr|A0A480WG16|A0A480WG16_PIG:tr|A0A480WG21|A0A480WG21_PIG:tr|A0A480LAV6|A0A480LAV6_PIG:tr|A0A481D392|A0A481D392_PIG:tr|A0A481D142|A0A481D142_PIG:tr|A0A480VN25|A0A480VN25_PIG:tr|A0A480UWK6|A0A480UWK6_PIG:tr|A0A481D5A4|A0A481D5A4_PIG:tr|A0A481AXQ1|A0A481AX…			PEAKS DB	0	0	1	2	0	0	DSGAPIKIPVGPE
EEAEEPDLEEDADQK	54.69	1745.71	15	-0.3	873.863	33.19				0			5	F5:8096	3842_CT_BSAU003_1_L.raw	0	0	0	0	0	0	0	tr|A0A480EUX7|A0A480EUX7_PIG:tr|G9F6X8|G9F6X8_PIG:tr|A0A480NI00|A0A480NI00_PIG			PEAKS DB	0	0	0	1	0	0	EEAEEPDLEEDADQK
KIKDPDAVKPE	54.68	1238.69	11	-1.1	620.35	23.97				6678500			4	F4:6983	3842_CT_BSAU003_1_H.raw	0	0	0	0	1	0	0	tr|A0A480M2E0|A0A480M2E0_PIG:tr|A0A480MDR4|A0A480MDR4_PIG:tr|A0A480MDV6|A0A480MDV6_PIG			PEAKS DB	0	0	0	2	0	0	KIKDPDAVKPE
N(sub A)IVVLVINEGEANIELVGIKEQQQR	54.65	2804.54	25	-0.6	935.853	74.37	262940						10	F10:38197	3842_CT_BSAU003_8_H.raw	0	1	0	0	0	0	0	tr|Q948Y0|Q948Y0_SOYBN:tr|Q0MUU5|Q0MUU5_SOYBN			SPIDER	0	0	1	0	0	0	NIVVLVINEGEANIELVGIKEQQQR
SSSGFTCQF(sub V)THEGTIVEK	54.64	1956.89	18	-7.3	979.444	42.52				771060			4	F4:18526	3842_CT_BSAU003_1_H.raw	0	0	0	0	1	0	0	tr|A0A286ZWN6|A0A286ZWN6_PIG:tr|A0A287A8U7|A0A287A8U7_PIG			SPIDER	0	0	0	1	0	0	SSSGFTCQFTHEGTIVEK
SINQFAVEFSK	54.57	1268.64	11	-0.3	635.327	49.4	2434300						1	F1:20362	3842_CT_BSAU003_10_H.raw	0	1	0	0	0	0	0	tr|F1SMW8|F1SMW8_PIG			PEAKS DB	0	0	1	0	0	0	SINQFAVEFSK
VGGQAGAHGAEAL	54.54	1136.56	13	-0.6	569.286	30.51						635600	9	F9:8012	3842_CT_BSAU003_4_M.raw	0	0	0	0	0	0	1	tr|F1RGX4|F1RGX4_PIG:tr|A0A480XAZ4|A0A480XAZ4_PIG:tr|A0A480LXP1|A0A480LXP1_PIG:tr|A0A481D8M3|A0A481D8M3_PIG:tr|A0A481A5L5|A0A481A5L5_PIG			PEAKS DB	0	0	0	0	0	1	VGGQAGAHGAEAL
GTDPEDVIRN	54.51	1114.53	10	0.2	558.27	32.59				1666800			6	F6:10750	3842_CT_BSAU003_1_M.raw	0	0	0	0	1	0	0	tr|A0A480M8E7|A0A480M8E7_PIG:tr|A0A480VPT1|A0A480VPT1_PIG:tr|A0A480X7X5|A0A480X7X5_PIG:tr|A0A480TGV4|A0A480TGV4_PIG:tr|A0A481CPM3|A0A481CPM3_PIG:tr|A0A480WGX9|A0A480WGX9_PIG:tr|A0A480W820|A0A480W820_PIG:tr|A0A480R2F3|A0A480R2F3_PIG:tr|A0A480VFL8|A0A480VFL8_PIG:tr|A0A480XGR4|A0A480XGR4_PIG:tr|A0A480YK19|A0A480YK19_PIG:tr|A0A481CGX4|A0A481CGX4_PIG:tr|A0A480Z0Z5|A0A480Z0Z5_PIG:tr|A0A481AM40|A0A481AM…			PEAKS DB	0	0	0	1	0	0	GTDPEDVIRN
VPMMGITGR	54.49	960.489	9	0.2	481.252	38.57	187090000			134220000			10	F10:15500	3842_CT_BSAU003_8_H.raw	0	1	0	0	1	0	0	tr|A0A481BCC2|A0A481BCC2_PIG:tr|A0A480RA22|A0A480RA22_PIG:tr|A0A480QUD5|A0A480QUD5_PIG			PEAKS DB	0	0	4	5	0	0	VPMMGITGR
GEVPPPRPPPPEEK	54.42	1524.79	14	-1.3	763.403	28.05			1682800			444280	12	F12:8766	3842_CT_BSAU003_8_M.raw	0	0	0	1	0	0	1	tr|A0A2C9F393|A0A2C9F393_PIG:tr|A0A480E9Y5|A0A480E9Y5_PIG:tr|A0A480N0U6|A0A480N0U6_PIG:tr|A0A480N6A2|A0A480N6A2_PIG:tr|A0A480S8S4|A0A480S8S4_PIG:tr|A0A480SI90|A0A480SI90_PIG:tr|A0A481BGI7|A0A481BGI7_PIG:tr|A0A480R0K5|A0A480R0K5_PIG:tr|A0A480MV49|A0A480MV49_PIG:tr|A0A481AYV2|A0A481AYV2_PIG:tr|A0A480ST69|A0A480ST69_PIG:tr|A0A287BSL4|A0A287BSL4_PIG:tr|A0A480SUZ4|A0A480SUZ4_PIG:tr|A0A481BA24|A0A481BA…			PEAKS DB	0	2	0	0	0	1	GEVPPPRPPPPEEK
DM(+15.99)DM(+15.99)SPLRPQNYLFGC(+57.02)ELK	54.4	2345.05	19	-0.6	782.69	54.24				789270			4	F4:25913	3842_CT_BSAU003_1_H.raw	0	0	0	0	2	0	0	tr|A0A480VAJ9|A0A480VAJ9_PIG:tr|I3LUP6|I3LUP6_PIG:tr|A0A480KIP2|A0A480KIP2_PIG:tr|A0A480NFG7|A0A480NFG7_PIG:tr|A0A481D6F9|A0A481D6F9_PIG:tr|A0A480WCE6|A0A480WCE6_PIG:tr|A0A481BM65|A0A481BM65_PIG:tr|A0A480YP24|A0A480YP24_PIG:tr|A0A481AXM8|A0A481AXM8_PIG:tr|A0A481BG75|A0A481BG75_PIG:tr|A0A480LZA4|A0A480LZA4_PIG	Oxidation (M); Carbamidomethylation	M2:Oxidation (M):1000.00;M4:Oxidation (M):1000.00;C16:Carbamidomethylation:1000.00	PEAKS DB	0	0	0	2	0	0	DMDMSPLRPQNYLFGCELK
GGPGTWKPGRPEPG	54.3	1391.69	14	0.4	696.855	30.69						637230	6	F6:9522	3842_CT_BSAU003_1_M.raw	0	0	0	0	0	0	1	tr|A0A480JMS0|A0A480JMS0_PIG:tr|A0A480EDL7|A0A480EDL7_PIG:tr|A0A480RMR3|A0A480RMR3_PIG:tr|A0A480Q3Q5|A0A480Q3Q5_PIG:tr|F1RX36|F1RX36_PIG:tr|A0A481AUN2|A0A481AUN2_PIG			PEAKS DB	0	0	0	0	0	1	GGPGTWKPGRPEPG
GTEDEVEKY	54.25	1068.46	9	-0.5	535.237	29.46	7439600		3399800	11391000		2624100	4	F4:10489	3842_CT_BSAU003_1_H.raw	0	2	0	1	1	0	1	tr|A1X899|A1X899_PIG:tr|A0A480YNG6|A0A480YNG6_PIG:tr|F1SG00|F1SG00_PIG:tr|A0A480RAK3|A0A480RAK3_PIG:tr|A0A287AD38|A0A287AD38_PIG			PEAKS DB	0	2	3	2	0	2	GTEDEVEKY
LHQLEDMLTK	54.24	1226.63	10	0.4	614.324	41.88	4510100			4706200			4	F4:19392	3842_CT_BSAU003_1_H.raw	0	2	0	0	1	0	0	tr|A0A481CMM1|A0A481CMM1_PIG			PEAKS DB	0	0	3	3	0	0	LHQLEDMLTK
M(+15.99)M(+15.99)DAEEVEVFLPR	54.19	1596.72	13	0.4	799.366	53	183650						1	F1:22298	3842_CT_BSAU003_10_H.raw	0	1	0	0	0	0	0	tr|I3LCP8|I3LCP8_PIG	Oxidation (M)	M1:Oxidation (M):1000.00;M2:Oxidation (M):1000.00	PEAKS DB	0	0	1	0	0	0	MMDAEEVEVFLPR
TTEYQLSTLEEK	54.17	1440.7	12	2.1	721.358	40.9				575960			4	F4:17548	3842_CT_BSAU003_1_H.raw	0	0	0	0	1	0	0	tr|F1RXG4|F1RXG4_PIG			PEAKS DB	0	0	0	1	0	0	TTEYQLSTLEEK
NRPFLFSIIHK	54.15	1370.78	11	0.3	457.935	51.66	857780						4	F4:24324	3842_CT_BSAU003_1_H.raw	0	3	0	0	0	0	0	tr|F1SCC6|F1SCC6_PIG:tr|A0A480QUD5|A0A480QUD5_PIG			PEAKS DB	0	0	5	0	0	0	NRPFLFSIIHK
SGEEIATRPF	54.05	1105.54	10	0.8	553.778	39.76			1550700				3	F3:13542	3842_CT_BSAU003_10_M.raw	0	0	0	1	0	0	0	tr|A0A480T9J2|A0A480T9J2_PIG:tr|A0A480WD16|A0A480WD16_PIG:tr|A0A287AZV4|A0A287AZV4_PIG:tr|A0A0K1TQS4|A0A0K1TQS4_PIG:tr|A0A480I7X0|A0A480I7X0_PIG:tr|A0A480KUH0|A0A480KUH0_PIG:tr|A0A481C700|A0A481C700_PIG:tr|A0A481CXX9|A0A481CXX9_PIG:tr|F1S0C1|F1S0C1_PIG:tr|A0A480X9P7|A0A480X9P7_PIG:tr|A0A481C3U3|A0A481C3U3_PIG:tr|A0A480TRN0|A0A480TRN0_PIG:tr|A0A480EMJ8|A0A480EMJ8_PIG			PEAKS DB	0	1	0	0	0	0	SGEEIATRPF
TVEKELTYER	54.02	1266.65	10	0.1	634.33	30.05	5324700			7670600			4	F4:10919	3842_CT_BSAU003_1_H.raw	0	1	0	0	1	0	0	tr|I3LCP8|I3LCP8_PIG			PEAKS DB	0	0	2	2	0	0	TVEKELTYER
ALHFDTVK	53.99	929.497	8	-0.4	465.756	35.14	33769000			21849000			7	F7:13363	3842_CT_BSAU003_4_H.raw	0	3	0	0	1	0	0	tr|A0A287B7P2|A0A287B7P2_PIG:tr|F2Z5B1|F2Z5B1_PIG			PEAKS DB	0	0	8	8	0	0	ALHFDTVK
TNVPRASVPDGFLSEL	53.88	1700.87	16	-0.5	851.443	59.88			1736300			11854000	3	F3:22297	3842_CT_BSAU003_10_M.raw	0	0	0	1	0	0	3	tr|A0A480WFB3|A0A480WFB3_PIG:tr|A0A480YUE8|A0A480YUE8_PIG:tr|A0A480WDR3|A0A480WDR3_PIG:tr|A0A480WFE0|A0A480WFE0_PIG:tr|A0A480WDS8|A0A480WDS8_PIG:tr|A0A480PPQ6|A0A480PPQ6_PIG:tr|A0A480K8R0|A0A480K8R0_PIG:tr|A0A480XRR9|A0A480XRR9_PIG			PEAKS DB	0	1	0	0	0	4	TNVPRASVPDGFLSEL
KGEREDLIAYLK	53.88	1433.79	12	-0.9	717.9	45.06	2502800						4	F4:20159	3842_CT_BSAU003_1_H.raw	0	1	0	0	0	0	0	tr|A0A480MM44|A0A480MM44_PIG			PEAKS DB	0	0	2	0	0	0	KGEREDLIAYLK
RGQLLVVPQNFVVAEQA(sub G)GEQGLEYF(sub V)VFK	53.87	3164.67	28	0	1055.9	81.68	4747700	11285000	6917600				10	F10:42350	3842_CT_BSAU003_8_H.raw	0	1	1	1	0	0	0	tr|A0A0R0GMV1|A0A0R0GMV1_SOYBN			SPIDER	1	2	2	0	0	0	RGQLLVVPQNFVVAEQAGEQGLEYFVFK
KC(+57.02)INDYVEK	53.87	1167.56	9	0.3	584.787	29.1	11364000			8357700			4	F4:10481	3842_CT_BSAU003_1_H.raw	0	1	0	0	1	0	0	tr|A0A481CMM1|A0A481CMM1_PIG	Carbamidomethylation	C2:Carbamidomethylation:1000.00	PEAKS DB	0	0	3	2	0	0	KCINDYVEK
DTGTLLFLGK	53.86	1063.59	10	-1.3	532.802	55.79	108640						4	F4:26947	3842_CT_BSAU003_1_H.raw	0	1	0	0	0	0	0	tr|A0A481AYQ5|A0A481AYQ5_PIG			PEAKS DB	0	0	1	0	0	0	DTGTLLFLGK
D(sub N)GHKPPGSSEPITVK	53.85	1547.79	15	-0.7	516.938	28.93	686840			0			7	F7:9465	3842_CT_BSAU003_4_H.raw	0	1	0	0	0	0	0	tr|A0A480EDL4|A0A480EDL4_PIG:tr|D3K5N7|D3K5N7_PIG			SPIDER	0	0	1	1	0	0	DGHKPPGSSEPITVK
PTDSKPEDWDKPEHIPD	53.83	2004.91	17	1.3	669.31	36.78						601660	9	F9:11834	3842_CT_BSAU003_4_M.raw	0	0	0	0	0	0	1	tr|A0A480M2E0|A0A480M2E0_PIG			PEAKS DB	0	0	0	0	0	1	PTDSKPEDWDKPEHIPD
VNWIQQTIAAN	53.79	1256.65	11	-0.2	629.333	54.61	19056000			17384000			4	F4:26196	3842_CT_BSAU003_1_H.raw	0	1	0	0	1	0	0	tr|A0A287B5W2|A0A287B5W2_PIG:tr|C5IWV5|C5IWV5_PIG			PEAKS DB	0	0	2	1	0	0	VNWIQQTIAAN
ADFSGMSSQR	53.79	1084.46	10	0.1	543.238	30.39	51269000			57732000			4	F4:11373	3842_CT_BSAU003_1_H.raw	0	1	0	0	1	0	0	tr|I3LCP8|I3LCP8_PIG			PEAKS DB	0	0	2	3	0	0	ADFSGMSSQR
ATAFFILPDQGK	53.78	1306.69	12	0.1	654.353	56.66	388310						4	F4:27499	3842_CT_BSAU003_1_H.raw	0	1	0	0	0	0	0	tr|A0A481CMM1|A0A481CMM1_PIG			PEAKS DB	0	0	1	0	0	0	ATAFFILPDQGK
M(+15.99)AAM(sub V)EAQLLPETLR	53.76	1588.8	14	-0.5	795.404	52.66	4305500			622650			4	F4:25041	3842_CT_BSAU003_1_H.raw	0	1	0	0	1	0	0	tr|F1SCC6|F1SCC6_PIG:tr|A0A481BCC2|A0A481BCC2_PIG:tr|A0A480RA22|A0A480RA22_PIG	Oxidation (M)	M1:Oxidation (M):1000.00	SPIDER	0	0	2	1	0	0	MAAMEAQLLPETLR
KETDFEHRIPK	53.71	1398.73	11	-4	350.687	28.09						687890	6	F6:7774	3842_CT_BSAU003_1_M.raw	0	0	0	0	0	0	2	tr|A0A480DUB7|A0A480DUB7_PIG:tr|A0A480L2W5|A0A480L2W5_PIG:tr|A0A480KL04|A0A480KL04_PIG:tr|A0A480LCZ2|A0A480LCZ2_PIG:tr|A0A480SZQ6|A0A480SZQ6_PIG:tr|F1RX49|F1RX49_PIG:tr|A0A480YPK8|A0A480YPK8_PIG:tr|A0A481DAG3|A0A481DAG3_PIG:tr|A0A480QGX4|A0A480QGX4_PIG:tr|A0A480KX84|A0A480KX84_PIG:tr|A0A480T819|A0A480T819_PIG:tr|A0A480PMR5|A0A480PMR5_PIG:tr|A0A480ZZU3|A0A480ZZU3_PIG:tr|I3LK68|I3LK68_PIG:tr|A0A480…			PEAKS DB	0	0	0	0	0	2	KETDFEHRIPK
SVEGEGEEEGEEY	53.63	1441.54	13	0.7	721.776	32.17		98636					5	F5:7421	3842_CT_BSAU003_1_L.raw	0	0	1	0	0	0	0	tr|A0A481CGU0|A0A481CGU0_PIG:tr|A0A480JKJ5|A0A480JKJ5_PIG:tr|A0A287ADK8|A0A287ADK8_PIG:tr|B6A7R0|B6A7R0_PIG:tr|A0A481CGY3|A0A481CGY3_PIG:tr|A0A481BQL1|A0A481BQL1_PIG:tr|A0A480JIV1|A0A480JIV1_PIG:tr|F2Z5T5|F2Z5T5_PIG			PEAKS DB	1	0	0	0	0	0	SVEGEGEEEGEEY
SEPEAEPPQAPELK	53.55	1520.74	14	0	761.375	36.23		1416000	7482000		4681500	0	3	F3:11572	3842_CT_BSAU003_10_M.raw	0	0	1	1	0	1	0	tr|A0A480L7K1|A0A480L7K1_PIG:tr|A0A480SMD2|A0A480SMD2_PIG:tr|A0A480K2S9|A0A480K2S9_PIG			PEAKS DB	1	1	0	0	1	2	SEPEAEPPQAPELK
D(sub N)GTDPEDVIRN	53.54	1229.55	11	-0.1	615.783	35.92				4595700	16812000	20160000	4	F4:14598	3842_CT_BSAU003_1_H.raw	0	0	0	0	1	1	2	tr|A0A480M8E7|A0A480M8E7_PIG:tr|A0A480VPT1|A0A480VPT1_PIG:tr|A0A480X7X5|A0A480X7X5_PIG:tr|A0A480TGV4|A0A480TGV4_PIG:tr|A0A481CPM3|A0A481CPM3_PIG:tr|A0A480WGX9|A0A480WGX9_PIG:tr|A0A480W820|A0A480W820_PIG:tr|A0A480R2F3|A0A480R2F3_PIG:tr|A0A480VFL8|A0A480VFL8_PIG:tr|A0A480XGR4|A0A480XGR4_PIG:tr|A0A480YK19|A0A480YK19_PIG:tr|A0A481CGX4|A0A481CGX4_PIG:tr|A0A480Z0Z5|A0A480Z0Z5_PIG:tr|A0A481AM40|A0A481AM…			SPIDER	0	0	0	1	1	2	DGTDPEDVIRN
SKFDPNLTQR	53.48	1204.62	10	0.1	603.317	31.77	39636000			65156000			4	F4:11993	3842_CT_BSAU003_1_H.raw	0	2	0	0	2	0	0	tr|A0A480RY26|A0A480RY26_PIG:tr|A0A287B9B3|A0A287B9B3_PIG:tr|A0A480JWW5|A0A480JWW5_PIG:tr|A0A481BY58|A0A481BY58_PIG:tr|A0A481BXF1|A0A481BXF1_PIG			PEAKS DB	0	0	5	7	0	0	SKFDPNLTQR
PEHTIESTFE(sub Q)VSK	53.47	1502.73	13	0.1	501.916	37.71	587640						4	F4:15700	3842_CT_BSAU003_1_H.raw	0	1	0	0	0	0	0	tr|F1SCC9|F1SCC9_PIG			SPIDER	0	0	1	0	0	0	PEHTIESTFEVSK
M(+15.99)GAPEYGM(+15.99)AEYLFDK	53.45	1752.74	15	-0.6	877.375	49.22	1084400			2634800			7	F7:20839	3842_CT_BSAU003_4_H.raw	0	1	0	0	1	0	0	tr|A0A480SR55|A0A480SR55_PIG:tr|A0A480E702|A0A480E702_PIG:tr|A0A480QC88|A0A480QC88_PIG:tr|I3LR69|I3LR69_PIG:tr|A0A287ARR1|A0A287ARR1_PIG:tr|A0A480Q2X5|A0A480Q2X5_PIG:tr|A0A480YS19|A0A480YS19_PIG:tr|A0A480SXP3|A0A480SXP3_PIG:tr|A0A480RWI8|A0A480RWI8_PIG:tr|A0A480RIZ3|A0A480RIZ3_PIG:tr|A0A287AL10|A0A287AL10_PIG:tr|A0A480Q2W4|A0A480Q2W4_PIG	Oxidation (M)	M1:Oxidation (M):1000.00;M8:Oxidation (M):1000.00	PEAKS DB	0	0	2	2	0	0	MGAPEYGMAEYLFDK
M(+15.99)EEEEEIPKPK	53.45	1373.64	11	-0.2	687.826	28.47			0	226440		0	6	F6:7975	3842_CT_BSAU003_1_M.raw	0	0	0	0	1	0	0	tr|A0A481C5S2|A0A481C5S2_PIG:tr|A0A480XHY4|A0A480XHY4_PIG:tr|A0A481C2U9|A0A481C2U9_PIG:tr|A0A480PQ72|A0A480PQ72_PIG:tr|A0A480PMI4|A0A480PMI4_PIG:tr|A0A480TGF5|A0A480TGF5_PIG:tr|A0A480TD68|A0A480TD68_PIG:tr|A0A480X1T8|A0A480X1T8_PIG:tr|A0A480KLI7|A0A480KLI7_PIG:tr|A0A480QLG6|A0A480QLG6_PIG:tr|A0A480XH88|A0A480XH88_PIG:tr|A0A480SNS2|A0A480SNS2_PIG:tr|A0A480XDU6|A0A480XDU6_PIG:tr|A0A480YGA2|A0A480YG…	Oxidation (M)	M1:Oxidation (M):1000.00	PEAKS DB	0	1	0	1	0	1	MEEEEEIPKPK
AGATYVVESTGVFTTM(+15.99)EK	53.36	1905.9	18	1.1	953.96	47.44	41510			0			1	F1:19342	3842_CT_BSAU003_10_H.raw	0	1	0	0	0	0	0	tr|A0A480L746|A0A480L746_PIG:tr|A0A287BBI5|A0A287BBI5_PIG:tr|A0A480VYK9|A0A480VYK9_PIG:tr|A0A480VYL6|A0A480VYL6_PIG:tr|A0A480L207|A0A480L207_PIG:tr|A0A481CCJ1|A0A481CCJ1_PIG:tr|A0A480W291|A0A480W291_PIG:tr|A0A480VES5|A0A480VES5_PIG:tr|A0A286ZVK5|A0A286ZVK5_PIG:tr|A0A286ZQE4|A0A286ZQE4_PIG:tr|A0A287BG23|A0A287BG23_PIG:tr|A0A481CMN0|A0A481CMN0_PIG	Oxidation (M)	M16:Oxidation (M):1000.00	PEAKS DB	0	0	1	1	0	0	AGATYVVESTGVFTTMEK
GSKPVKVPENPPS	53.35	1334.72	13	-0.3	668.367	27.77	621080			1071200	376670	557880	6	F6:7614	3842_CT_BSAU003_1_M.raw	0	1	0	0	1	1	1	tr|F1SJS8|F1SJS8_PIG:tr|A0A480P7C6|A0A480P7C6_PIG:tr|A0A287AZK2|A0A287AZK2_PIG:tr|A0A480R324|A0A480R324_PIG:tr|A0A480EEY3|A0A480EEY3_PIG			PEAKS DB	0	0	1	1	1	2	GSKPVKVPENPPS
MN(sub A)AVEAQLLPETLR	53.35	1583.83	14	-0.6	792.924	68.11				150830			4	F4:34869	3842_CT_BSAU003_1_H.raw	0	0	0	0	1	0	0	tr|A0A481BCC2|A0A481BCC2_PIG			SPIDER	0	0	0	1	0	0	MNAVEAQLLPETLR
QQEEED(sub N)EGSNILSGFAPEFLK	53.35	2366.09	21	-4	1184.05	63.59		0					10	F10:31454	3842_CT_BSAU003_8_H.raw	0	0	0	0	0	0	0	tr|A0A0R0KRW0|A0A0R0KRW0_SOYBN			SPIDER	1	0	0	0	0	0	QQEEEDEGSNILSGFAPEFLK
AAIEFINNYVK	53.3	1280.68	11	-0.4	641.345	52.28	2462600			498640			4	F4:24743	3842_CT_BSAU003_1_H.raw	0	1	0	0	1	0	0	tr|A0A481CM62|A0A481CM62_PIG			PEAKS DB	0	0	2	1	0	0	AAIEFINNYVK
NVGNAMFVDER	53.16	1250.57	11	0	626.293	40.68	137040						4	F4:17452	3842_CT_BSAU003_1_H.raw	0	1	0	0	0	0	0	tr|F1SCC6|F1SCC6_PIG:tr|A0A286ZTU7|A0A286ZTU7_PIG:tr|A0A480Z6H6|A0A480Z6H6_PIG			PEAKS DB	0	0	1	0	0	0	NVGNAMFVDER
SE(sub Q)SDNFEYVSFK	53.15	1450.63	12	0.5	726.32	44.89	756500						10	F10:19343	3842_CT_BSAU003_8_H.raw	0	1	0	0	0	0	0	tr|A0A0R0KKD6|A0A0R0KKD6_SOYBN:tr|A0A0R0KRW0|A0A0R0KRW0_SOYBN:tr|A0A0R0EZ76|A0A0R0EZ76_SOYBN			SPIDER	0	0	1	0	0	0	SESDNFEYVSFK
SPFLFATVLR	53.13	1149.65	10	-1.9	575.833	70.42	23945			12003			4	F4:36515	3842_CT_BSAU003_1_H.raw	0	1	0	0	1	0	0	tr|F1SCD1|F1SCD1_PIG:tr|A0A481CMM5|A0A481CMM5_PIG			PEAKS DB	0	0	1	1	0	0	SPFLFATVLR
GTEAAAATGIEM(+15.99)R	53.12	1292.6	13	0.1	647.309	29.47	18263000			8209000			4	F4:10521	3842_CT_BSAU003_1_H.raw	0	1	0	0	1	0	0	tr|A0A481AYQ5|A0A481AYQ5_PIG	Oxidation (M)	M12:Oxidation (M):1000.00	PEAKS DB	0	0	2	2	0	0	GTEAAAATGIEMR
TPFDPEHTIESTFE(sub H)VSK	53.11	1962.92	17	-0.1	655.314	54.53	7430900						4	F4:26151	3842_CT_BSAU003_1_H.raw	0	1	0	0	0	0	0	NA			SPIDER	0	0	1	0	0	0	TPFDPEHTIESTFEVSK
LM(+15.99)PEEDFIADHPFIF	53.06	1835.84	15	0.3	918.929	66.39						558690	6	F6:28400	3842_CT_BSAU003_1_M.raw	0	0	0	0	0	0	1	tr|A0A287B7P2|A0A287B7P2_PIG:tr|F2Z5B1|F2Z5B1_PIG	Oxidation (M)	M2:Oxidation (M):1000.00	PEAKS DB	0	0	0	0	0	1	LMPEEDFIADHPFIF
LADFAFSLYR	53.05	1201.61	10	0.4	601.814	58.86	884300			478110			4	F4:28884	3842_CT_BSAU003_1_H.raw	0	1	0	0	1	0	0	tr|A0A481CMM1|A0A481CMM1_PIG			PEAKS DB	0	0	1	1	0	0	LADFAFSLYR
MAAVEAD(sub N)LLPETLR	52.92	1527.8	14	-0.4	764.905	56.47	1141400						4	F4:27403	3842_CT_BSAU003_1_H.raw	0	1	0	0	0	0	0	tr|A0A480SK60|A0A480SK60_PIG			SPIDER	0	0	1	0	0	0	MAAVEADLLPETLR
GQHEEEYFSGPGPK	52.9	1560.68	14	5.8	781.354	32.5					0		5	F5:7963	3842_CT_BSAU003_1_L.raw	0	0	0	0	0	0	0	tr|K7GQF9|K7GQF9_PIG:tr|A0A480DZ44|A0A480DZ44_PIG:tr|A0A480RS52|A0A480RS52_PIG:tr|A0A286ZLQ7|A0A286ZLQ7_PIG:tr|A0A480NZE5|A0A480NZE5_PIG:tr|A0A2C9F3G7|A0A2C9F3G7_PIG			PEAKS DB	0	0	0	0	1	0	GQHEEEYFSGPGPK
DPGAAVVFID(sub N)DYVK	52.9	1507.76	14	0.3	754.885	60.78	502230			178420			4	F4:30152	3842_CT_BSAU003_1_H.raw	0	2	0	0	1	0	0	tr|A0A480SK60|A0A480SK60_PIG			SPIDER	0	0	2	1	0	0	DPGAAVVFIDDYVK
TPEAEIHQGF	52.85	1127.52	10	0.3	564.77	38.01	1030800			567810			7	F7:14731	3842_CT_BSAU003_4_H.raw	0	1	0	0	1	0	0	tr|F1SCC9|F1SCC9_PIG:tr|A0A481AYQ5|A0A481AYQ5_PIG:tr|Q9GMA6|Q9GMA6_PIG:tr|F1SCD1|F1SCD1_PIG:tr|A0A480SMR4|A0A480SMR4_PIG:tr|F1SCC6|F1SCC6_PIG:tr|A0A286ZTU7|A0A286ZTU7_PIG:tr|A0A481CM62|A0A481CM62_PIG:tr|A0A480SQB0|A0A480SQB0_PIG:tr|A0A480Z6H6|A0A480Z6H6_PIG			PEAKS DB	0	0	1	1	0	0	TPEAEIHQGF
C(+57.02)INDYVEK	52.76	1039.46	8	0.4	520.74	32.17	124290000			126140000			4	F4:12226	3842_CT_BSAU003_1_H.raw	0	1	0	0	1	0	0	tr|A0A481CMM1|A0A481CMM1_PIG	Carbamidomethylation	C1:Carbamidomethylation:1000.00	PEAKS DB	0	0	3	2	0	0	CINDYVEK
EE(sub Q)TEGKIPELLASGVVDSATK	52.73	2172.12	21	-0.4	725.046	53.17	1276800						1	F1:22413	3842_CT_BSAU003_10_H.raw	0	1	0	0	0	0	0	tr|A0A287B7P2|A0A287B7P2_PIG:tr|F2Z5B1|F2Z5B1_PIG			SPIDER	0	0	2	0	0	0	EETEGKIPELLASGVVDSATK
KVPENPPSM(+15.99)V	52.72	1112.55	10	0.6	557.284	30.42		784180	2885300		779970	2469700	3	F3:8376	3842_CT_BSAU003_10_M.raw	0	0	1	1	0	1	1	tr|F1SJS8|F1SJS8_PIG:tr|A0A480P7C6|A0A480P7C6_PIG:tr|A0A287AZK2|A0A287AZK2_PIG:tr|A0A480R324|A0A480R324_PIG:tr|A0A480EEY3|A0A480EEY3_PIG	Oxidation (M)	M9:Oxidation (M):1000.00	PEAKS DB	1	1	0	0	1	1	KVPENPPSMV
GEPIDERGPIKT	52.7	1310.68	12	-1	656.348	31.33						4796900	6	F6:9941	3842_CT_BSAU003_1_M.raw	0	0	0	0	0	0	1	tr|A0A480JUN1|A0A480JUN1_PIG:tr|A0A480W4R2|A0A480W4R2_PIG:tr|A0A480WG30|A0A480WG30_PIG:tr|A0A480MDB1|A0A480MDB1_PIG:tr|A0A480W4U3|A0A480W4U3_PIG:tr|A0A480WG16|A0A480WG16_PIG:tr|A0A480WG21|A0A480WG21_PIG:tr|A0A480LAV6|A0A480LAV6_PIG:tr|A0A481D392|A0A481D392_PIG:tr|A0A481D142|A0A481D142_PIG:tr|A0A480VN25|A0A480VN25_PIG:tr|A0A480UWK6|A0A480UWK6_PIG:tr|A0A481D5A4|A0A481D5A4_PIG:tr|A0A481AXQ1|A0A481AX…			PEAKS DB	0	0	0	0	0	1	GEPIDERGPIKT
IVQFQSKPNTILLPHHADADFLLFVLSGRAILTLVNNDDR	52.68	4500.43	40	0.4	901.093	72.33		0					2	F2:21729	3842_CT_BSAU003_10_L.raw	0	0	0	0	0	0	0	tr|O22121|O22121_SOYBN:tr|Q93VL9|Q93VL9_SOYBN:tr|F8WQS1|F8WQS1_SOYBN:tr|C6T9L1|C6T9L1_SOYBN			PEAKS DB	1	0	0	0	0	0	IVQFQSKPNTILLPHHADADFLLFVLSGRAILTLVNNDDR
PGISPSPKPVTK	52.66	1206.7	12	0	403.24	26.97			210990				12	F12:8120	3842_CT_BSAU003_8_M.raw	0	0	0	1	0	0	0	tr|A0A480RGS7|A0A480RGS7_PIG:tr|A0A480S2T1|A0A480S2T1_PIG:tr|A0A481D3E2|A0A481D3E2_PIG:tr|A0A480K0T7|A0A480K0T7_PIG:tr|A0A481CPH8|A0A481CPH8_PIG:tr|F1SMC0|F1SMC0_PIG:tr|A0A480VAT3|A0A480VAT3_PIG:tr|A0A480VDX3|A0A480VDX3_PIG:tr|A0A480VA63|A0A480VA63_PIG			PEAKS DB	0	1	0	0	0	0	PGISPSPKPVTK
DPEAAIVFID(sub N)DYVK	52.63	1593.79	14	0.2	797.904	57.1	125360						4	F4:27818	3842_CT_BSAU003_1_H.raw	0	1	0	0	0	0	0	tr|F1SCC9|F1SCC9_PIG			SPIDER	0	0	2	0	0	0	DPEAAIVFIDDYVK
DTQSIIFR(sub L)GKVVNPHPA	52.63	1878.01	17	-6.4	940.007	60.93	52205						1	F1:26127	3842_CT_BSAU003_10_H.raw	0	1	0	0	0	0	0	tr|F1SCD1|F1SCD1_PIG			SPIDER	0	0	1	0	0	0	DTQSIIFRGKVVNPHPA
TKPSPAPPPTTT	52.57	1193.63	12	-0.4	597.822	26.11						205500	6	F6:6439	3842_CT_BSAU003_1_M.raw	0	0	0	0	0	0	1	tr|A0A481AIJ3|A0A481AIJ3_PIG:tr|A0A480ZES4|A0A480ZES4_PIG:tr|A0A480MR64|A0A480MR64_PIG:tr|A0A480XN92|A0A480XN92_PIG:tr|A0A480LYX3|A0A480LYX3_PIG:tr|A0A287AH91|A0A287AH91_PIG:tr|A0A480K3E1|A0A480K3E1_PIG:tr|A0A480W8E2|A0A480W8E2_PIG:tr|A0A481BVM0|A0A481BVM0_PIG:tr|A0A480M7C5|A0A480M7C5_PIG:tr|A0A481BLX7|A0A481BLX7_PIG:tr|A0A480L9C2|A0A480L9C2_PIG:tr|A0A480K5X0|A0A480K5X0_PIG:tr|I3LRG2|I3LRG2_PIG:t…			PEAKS DB	0	0	0	0	0	1	TKPSPAPPPTTT
GNAM(+15.99)FIDEHLK	52.57	1289.61	11	-0.2	645.811	41.66	378630			320210			4	F4:18050	3842_CT_BSAU003_1_H.raw	0	1	0	0	1	0	0	tr|A0A481AYQ5|A0A481AYQ5_PIG:tr|A0A480SMR4|A0A480SMR4_PIG	Oxidation (M)	M4:Oxidation (M):1000.00	PEAKS DB	0	0	2	2	0	0	GNAMFIDEHLK
VKVPENPPSM(+15.99)	52.55	1112.55	10	0.1	557.284	30.08	682990	1602400	2105500		632280		5	F5:6129	3842_CT_BSAU003_1_L.raw	0	1	1	1	0	1	0	tr|F1SJS8|F1SJS8_PIG:tr|A0A480P7C6|A0A480P7C6_PIG:tr|A0A287AZK2|A0A287AZK2_PIG:tr|A0A480R324|A0A480R324_PIG:tr|A0A480EEY3|A0A480EEY3_PIG	Oxidation (M)	M10:Oxidation (M):1000.00	PEAKS DB	1	1	2	0	1	0	VKVPENPPSM
QNYSTEVEAFVNR	52.53	1555.73	13	0	778.871	48.56	352610						1	F1:19893	3842_CT_BSAU003_10_H.raw	0	1	0	0	0	0	0	tr|A0A480V780|A0A480V780_PIG:tr|A0A480QE50|A0A480QE50_PIG:tr|A0A480KM26|A0A480KM26_PIG:tr|A0A480KSX7|A0A480KSX7_PIG:tr|A0A481CAU5|A0A481CAU5_PIG:tr|A0A480QI55|A0A480QI55_PIG:tr|A0A480QGY9|A0A480QGY9_PIG:tr|A0A480Q9H7|A0A480Q9H7_PIG:tr|A0A481CMB6|A0A481CMB6_PIG:tr|A0A480VHY2|A0A480VHY2_PIG:tr|A0A480V6C6|A0A480V6C6_PIG:tr|A0A480V5M2|A0A480V5M2_PIG:tr|A0A480V762|A0A480V762_PIG			PEAKS DB	0	0	1	0	0	0	QNYSTEVEAFVNR
KPITDDDVDRI	52.5	1285.65	11	0.3	429.558	33.19						2409700	6	F6:11246	3842_CT_BSAU003_1_M.raw	0	0	0	0	0	0	3	tr|A0A480P945|A0A480P945_PIG:tr|F1S982|F1S982_PIG:tr|A0A480DNV1|A0A480DNV1_PIG:tr|A0A480MAQ0|A0A480MAQ0_PIG:tr|A0A480VQA9|A0A480VQA9_PIG:tr|A0A480RZC1|A0A480RZC1_PIG:tr|A0A480NT98|A0A480NT98_PIG:tr|A0A480LXB0|A0A480LXB0_PIG:tr|A0A480RMP0|A0A480RMP0_PIG:tr|A0A480RST2|A0A480RST2_PIG			PEAKS DB	0	0	0	0	0	4	KPITDDDVDRI
PEAAIVFID(sub N)DYVK	52.45	1478.77	13	-0.8	740.389	54.97				50043			4	F4:26489	3842_CT_BSAU003_1_H.raw	0	0	0	0	1	0	0	tr|F1SCC9|F1SCC9_PIG			SPIDER	0	0	0	1	0	0	PEAAIVFIDDYVK
TLNRPSNLLQLR	52.43	1423.83	12	0.9	475.616	44.47	79220000			92249000			4	F4:20149	3842_CT_BSAU003_1_H.raw	0	2	0	0	2	0	0	tr|A0A481AYQ5|A0A481AYQ5_PIG:tr|A0A480SMR4|A0A480SMR4_PIG			PEAKS DB	0	0	4	5	0	0	TLNRPSNLLQLR
LN(sub G)EHNIDVLEGNEQFINAAK	52.43	2267.12	20	-1.1	756.712	49.83	280850						4	F4:23188	3842_CT_BSAU003_1_H.raw	0	1	0	0	0	0	0	tr|A0A287B5W2|A0A287B5W2_PIG:tr|C5IWV5|C5IWV5_PIG			SPIDER	0	0	1	0	0	0	LNEHNIDVLEGNEQFINAAK
GFPPIPTQPIGF	52.41	1269.68	12	0.2	635.845	66.77			621900				6	F6:28878	3842_CT_BSAU003_1_M.raw	0	0	0	1	0	0	0	tr|A0A481B674|A0A481B674_PIG:tr|A0A480NY38|A0A480NY38_PIG:tr|A0A481BPB3|A0A481BPB3_PIG:tr|A0A481BIZ9|A0A481BIZ9_PIG:tr|A0A481BX58|A0A481BX58_PIG:tr|A0A481B536|A0A481B536_PIG:tr|A0A481BNG3|A0A481BNG3_PIG:tr|A0A481BL30|A0A481BL30_PIG:tr|A0A480RFD7|A0A480RFD7_PIG:tr|A0A481C056|A0A481C056_PIG:tr|A0A481B302|A0A481B302_PIG:tr|A0A481BRN2|A0A481BRN2_PIG:tr|A0A481BPD2|A0A481BPD2_PIG:tr|A0A480PQD8|A0A480PQ…			PEAKS DB	0	1	0	0	0	0	GFPPIPTQPIGF
AVVPSNTDFAFSLYK	52.31	1657.84	15	-0.5	829.924	57.13	735630						4	F4:27781	3842_CT_BSAU003_1_H.raw	0	1	0	0	0	0	0	tr|A0A481CM62|A0A481CM62_PIG			PEAKS DB	0	0	1	0	0	0	AVVPSNTDFAFSLYK
PLGPIPPVHPVPPGF	52.29	1519.86	15	0.9	760.936	58.55			0			0	3	F3:21785	3842_CT_BSAU003_10_M.raw	0	0	0	0	0	0	0	tr|F1SN67|F1SN67_PIG:tr|A0A481CS42|A0A481CS42_PIG			PEAKS DB	0	3	0	0	0	1	PLGPIPPVHPVPPGF
VFSHE(sub Q)ADLSGITDE(sub Q)AR	52.23	1745.82	16	1.6	873.92	41.4	4693300			625490			4	F4:17910	3842_CT_BSAU003_1_H.raw	0	2	0	0	1	0	0	tr|A0A286ZTU7|A0A286ZTU7_PIG:tr|A0A481BCC2|A0A481BCC2_PIG:tr|A0A480QUD5|A0A480QUD5_PIG			SPIDER	0	0	3	1	0	0	VFSHEADLSGITDEAR
EQDEDEDEDEDKPRPSRPSQGK	52.21	2585.11	22	-0.6	862.711	19.89	169580						10	F10:3966	3842_CT_BSAU003_8_H.raw	0	1	0	0	0	0	0	tr|I2E8E1|I2E8E1_SOYBN			PEAKS DB	0	0	1	0	0	0	EQDEDEDEDEDKPRPSRPSQGK
KVPENPPSM	52.21	997.49	9	0	499.752	32.4	2144100	4938800		0			4	F4:12436	3842_CT_BSAU003_1_H.raw	0	1	1	0	0	0	0	tr|F1SJS8|F1SJS8_PIG:tr|A0A480P7C6|A0A480P7C6_PIG:tr|A0A287AZK2|A0A287AZK2_PIG:tr|A0A480R324|A0A480R324_PIG:tr|A0A480EEY3|A0A480EEY3_PIG			PEAKS DB	2	0	3	1	0	0	KVPENPPSM
KSFENFIVR	52.15	1138.61	9	0.3	570.314	43.4				0			4	F4:19098	3842_CT_BSAU003_1_H.raw	0	0	0	0	0	0	0	tr|F1SCD1|F1SCD1_PIG:tr|A0A481CMM5|A0A481CMM5_PIG			PEAKS DB	0	0	0	1	0	0	KSFENFIVR
DLDVFLSVVDMNEGALFLPHFD(sub N)SK	52.12	2707.32	24	2.4	903.449	72.79			0				3	F3:27493	3842_CT_BSAU003_10_M.raw	0	0	0	0	0	0	0	tr|Q0MUU5|Q0MUU5_SOYBN			SPIDER	0	1	0	0	0	0	DLDVFLSVVDMNEGALFLPHFDSK
TVLGD(sub N)FAAFVQK	52.08	1294.69	12	0.1	648.353	58.42				258830			4	F4:28631	3842_CT_BSAU003_1_H.raw	0	0	0	0	1	0	0	tr|A0A481CJK4|A0A481CJK4_PIG:tr|A0A480MGB9|A0A480MGB9_PIG:tr|A0A481DAS4|A0A481DAS4_PIG:tr|A0A480PU26|A0A480PU26_PIG:tr|A0A287BAY9|A0A287BAY9_PIG			SPIDER	0	0	0	1	0	0	TVLGDFAAFVQK
KKFPFGYIK	52.08	1126.65	9	1.4	376.559	40.73	8386500			1783300			4	F4:17395	3842_CT_BSAU003_1_H.raw	0	2	0	0	3	0	0	tr|A0A287B7P2|A0A287B7P2_PIG:tr|F2Z5B1|F2Z5B1_PIG			PEAKS DB	0	0	18	4	0	0	KKFPFGYIK
VFSDEADLSGVTEEQPM(sub L)A(sub K)LS	52.08	2123.96	20	-0.1	1062.99	47.88	445280			620520			4	F4:21865	3842_CT_BSAU003_1_H.raw	0	1	0	0	1	0	0	NA			SPIDER	0	0	1	1	0	0	VFSDEADLSGVTEEQPMALS
GNWDNQFNK	52.08	1121.49	9	-0.1	561.752	34.7				32613000			4	F4:14241	3842_CT_BSAU003_1_H.raw	0	0	0	0	1	0	0	tr|I3LCP8|I3LCP8_PIG			PEAKS DB	0	0	0	2	0	0	GNWDNQFNK
TYHFLPEFLASTE(sub Q)K	52.03	1681.84	14	0.3	841.925	56.98	10851000			39619			4	F4:27762	3842_CT_BSAU003_1_H.raw	0	2	0	0	1	0	0	tr|A0A287B7P2|A0A287B7P2_PIG:tr|F2Z5B1|F2Z5B1_PIG			SPIDER	0	0	4	1	0	0	TYHFLPEFLASTEK
LHQLEDM(+15.99)LTK	52	1242.63	10	-0.4	622.321	29.94	195570000			142780000			10	F10:10418	3842_CT_BSAU003_8_H.raw	0	2	0	0	4	0	0	tr|A0A481CMM1|A0A481CMM1_PIG	Oxidation (M)	M7:Oxidation (M):1000.00	PEAKS DB	0	0	5	13	0	0	LHQLEDMLTK
KVLPSDPC(+57.02)PQ	51.98	1139.56	10	0.2	570.79	31.22				3222500			4	F4:11673	3842_CT_BSAU003_1_H.raw	0	0	0	0	1	0	0	tr|A0A480Q7C2|A0A480Q7C2_PIG	Carbamidomethylation	C8:Carbamidomethylation:1000.00	PEAKS DB	0	0	0	1	0	0	KVLPSDPCPQ
PFLFAVIDK	51.98	1048.6	9	0.2	525.305	61.8	215740						4	F4:30772	3842_CT_BSAU003_1_H.raw	0	1	0	0	0	0	0	tr|F1SCC9|F1SCC9_PIG:tr|A0A481AYQ5|A0A481AYQ5_PIG:tr|A0A480QA09|A0A480QA09_PIG			PEAKS DB	0	0	1	0	0	0	PFLFAVIDK
GDPKEEEEEEEELVD	51.97	1774.73	15	-0.6	888.37	36.34						3589900	6	F6:13201	3842_CT_BSAU003_1_M.raw	0	0	0	0	0	0	1	tr|A0A480TCT0|A0A480TCT0_PIG:tr|F1S3W0|F1S3W0_PIG:tr|A0A480QDH0|A0A480QDH0_PIG:tr|A0A480Q9R8|A0A480Q9R8_PIG:tr|A0A481CWM3|A0A481CWM3_PIG			PEAKS DB	0	0	0	0	0	1	GDPKEEEEEEEELVD
LGAC(+57.02)DNTLK	51.95	990.48	9	-0.5	496.247	28.6	2886600						4	F4:9926	3842_CT_BSAU003_1_H.raw	0	1	0	0	0	0	0	tr|F2Z5E2|F2Z5E2_PIG:tr|Q19AZ5|Q19AZ5_PIG	Carbamidomethylation	C4:Carbamidomethylation:1000.00	PEAKS DB	0	0	1	0	0	0	LGACDNTLK
LVEVSTVGGVSYER	51.91	1493.77	14	-0.3	747.893	42.58	3283400			13918000			4	F4:18545	3842_CT_BSAU003_1_H.raw	0	2	0	0	3	0	0	tr|F1RR40|F1RR40_PIG			PEAKS DB	0	0	3	5	0	0	LVEVSTVGGVSYER
ALVNYIFFK	51.88	1113.62	9	0.2	557.818	62.11	21495000			8093800			4	F4:30955	3842_CT_BSAU003_1_H.raw	0	1	0	0	1	0	0	tr|A0A481CMM1|A0A481CMM1_PIG			PEAKS DB	0	0	2	2	0	0	ALVNYIFFK
TLSDYNIQK	51.84	1080.55	9	-1.5	541.279	33.73	60259000			91999000			4	F4:13306	3842_CT_BSAU003_1_H.raw	0	2	0	0	1	0	0	tr|A0A2C9F3G2|A0A2C9F3G2_PIG			PEAKS DB	0	0	2	2	0	0	TLSDYNIQK
PTSEPEAEPPRAPELK	51.78	1746.88	16	0.2	583.3	34.44				195640		2224300	9	F9:10475	3842_CT_BSAU003_4_M.raw	0	0	0	0	1	0	1	tr|A0A287ARZ1|A0A287ARZ1_PIG:tr|A0A481DEX9|A0A481DEX9_PIG:tr|A0A481C1A9|A0A481C1A9_PIG:tr|A0A480P003|A0A480P003_PIG:tr|A0A480R838|A0A480R838_PIG:tr|A0A480MZA4|A0A480MZA4_PIG			PEAKS DB	0	0	0	1	0	1	PTSEPEAEPPRAPELK
PVVPVVPIGPPPA	51.78	1237.74	13	0.3	619.879	59.32			2550400	52531		1987500	3	F3:22076	3842_CT_BSAU003_10_M.raw	0	0	0	1	1	0	1	tr|A0A480MDM6|A0A480MDM6_PIG:tr|A0A480KF96|A0A480KF96_PIG:tr|A0A480YZK3|A0A480YZK3_PIG:tr|F1RUV5|F1RUV5_PIG:tr|Q7YS28|Q7YS28_PIG:tr|A0A480SPS5|A0A480SPS5_PIG:tr|A0A480XGQ6|A0A480XGQ6_PIG:tr|A0A480EV30|A0A480EV30_PIG:tr|A0A480K2G4|A0A480K2G4_PIG			PEAKS DB	0	1	0	1	0	2	PVVPVVPIGPPPA
SSNSFQTLFENE(sub Q)NGR	51.68	1728.77	15	-0.6	865.392	49.6	4848300	125880					10	F10:22365	3842_CT_BSAU003_8_H.raw	0	1	1	0	0	0	0	tr|O22121|O22121_SOYBN:tr|Q93VL9|Q93VL9_SOYBN:tr|F8WQS1|F8WQS1_SOYBN:tr|C6T9L1|C6T9L1_SOYBN			SPIDER	1	0	1	0	0	0	SSNSFQTLFENENGR
A(sub K)A(sub V)FSHQADLSGITDQAR	51.67	1786.86	17	0.4	894.438	51	1003800						4	F4:23868	3842_CT_BSAU003_1_H.raw	0	1	0	0	0	0	0	tr|A0A286ZTU7|A0A286ZTU7_PIG:tr|A0A481BCC2|A0A481BCC2_PIG:tr|A0A480QUD5|A0A480QUD5_PIG			SPIDER	0	0	1	0	0	0	AAFSHQADLSGITDQAR
GTEAAAATGIEMM(+15.99)	51.67	1267.54	13	0.8	634.779	38.88	325440			0			4	F4:16403	3842_CT_BSAU003_1_H.raw	0	1	0	0	0	0	0	tr|A0A480QA09|A0A480QA09_PIG	Oxidation (M)	M13:Oxidation (M):8.14	PEAKS DB	0	0	1	1	0	0	GTEAAAATGIEMM
LEEDYDM(+15.99)EGVLR	51.65	1483.65	12	-0.3	742.832	39.31	3867900			4866800			4	F4:16631	3842_CT_BSAU003_1_H.raw	0	1	0	0	1	0	0	tr|I3LCP8|I3LCP8_PIG	Oxidation (M)	M7:Oxidation (M):1000.00	PEAKS DB	0	0	1	2	0	0	LEEDYDMEGVLR
VFTHEADLSGVTG	51.64	1331.64	13	0	666.825	39.89	8948200			1117900			4	F4:16916	3842_CT_BSAU003_1_H.raw	0	1	0	0	1	0	0	tr|F1SCC9|F1SCC9_PIG:tr|A0A481AYQ5|A0A481AYQ5_PIG:tr|A0A481C109|A0A481C109_PIG:tr|A0A480QA09|A0A480QA09_PIG			PEAKS DB	0	0	2	1	0	0	VFTHEADLSGVTG
AKIPDEEATKPI	51.61	1310.71	12	0.3	437.91	32.82			1502200				3	F3:9802	3842_CT_BSAU003_10_M.raw	0	0	0	1	0	0	0	tr|A0A480EVV0|A0A480EVV0_PIG:tr|A0A480U937|A0A480U937_PIG:tr|A0A480XV97|A0A480XV97_PIG:tr|A0A480LTL4|A0A480LTL4_PIG:tr|A0A480VD60|A0A480VD60_PIG:tr|A0A287AXF5|A0A287AXF5_PIG:tr|F1S441|F1S441_PIG:tr|A0A287AME1|A0A287AME1_PIG			PEAKS DB	0	1	0	0	0	0	AKIPDEEATKPI
SSD(sub N)TDFAFSLYK	51.6	1379.62	12	-0.3	690.819	53.52				491700			4	F4:25501	3842_CT_BSAU003_1_H.raw	0	0	0	0	1	0	0	tr|A0A481AYQ5|A0A481AYQ5_PIG:tr|A0A480SMR4|A0A480SMR4_PIG:tr|A0A286ZTU7|A0A286ZTU7_PIG			SPIDER	0	0	0	1	0	0	SSDTDFAFSLYK
IIYGGSVTGATC(+57.02)K	51.59	1325.66	13	-0.2	663.84	35.27				205240			4	F4:14264	3842_CT_BSAU003_1_H.raw	0	0	0	0	1	0	0	tr|A0A480W9J7|A0A480W9J7_PIG:tr|A0A480LLL6|A0A480LLL6_PIG:tr|A0A480W4W0|A0A480W4W0_PIG:tr|Q1PC32|Q1PC32_PIG:tr|A0A480WG34|A0A480WG34_PIG:tr|A0A480W9D8|A0A480W9D8_PIG:tr|A0A480WG03|A0A480WG03_PIG:tr|A0A480WEY4|A0A480WEY4_PIG:tr|A0A480SK07|A0A480SK07_PIG:tr|A0A480W9Y0|A0A480W9Y0_PIG:tr|D0G7F6|D0G7F6_PIG:tr|Q1W5B8|Q1W5B8_PIG:tr|A0A480W9R4|A0A480W9R4_PIG:tr|A0A288CFT0|A0A288CFT0_PIG:tr|A0A480EKE9|A0A…	Carbamidomethylation	C12:Carbamidomethylation:1000.00	PEAKS DB	0	0	0	1	0	0	IIYGGSVTGATCK
LVESGGGLVQPGGSLR	51.44	1524.83	16	-0.3	763.42	41.62	733330			1363100			7	F7:16620	3842_CT_BSAU003_4_H.raw	0	1	0	0	1	0	0	tr|A0A480Q7C2|A0A480Q7C2_PIG:tr|A0A480JKW1|A0A480JKW1_PIG:tr|A0A286ZI90|A0A286ZI90_PIG:tr|A0A286ZTC9|A0A286ZTC9_PIG			PEAKS DB	0	0	1	1	0	0	LVESGGGLVQPGGSLR
SGPC(+57.02)LPYLLSR	51.38	1261.65	11	-0.1	631.832	54.22	5009100			1600600			1	F1:23015	3842_CT_BSAU003_10_H.raw	0	1	0	0	1	0	0	tr|A0A480RY26|A0A480RY26_PIG:tr|A0A287B9B3|A0A287B9B3_PIG:tr|A0A480JWW5|A0A480JWW5_PIG:tr|A0A481BY58|A0A481BY58_PIG:tr|A0A481BXF1|A0A481BXF1_PIG	Carbamidomethylation	C4:Carbamidomethylation:1000.00	PEAKS DB	0	0	2	1	0	0	SGPCLPYLLSR
DDWDFLPPK	51.37	1131.52	9	0.3	566.769	54.42			5186000	150330	0	8924300	6	F6:23910	3842_CT_BSAU003_1_M.raw	0	0	0	3	1	0	2	tr|A0A480M2E0|A0A480M2E0_PIG			PEAKS DB	0	5	0	1	1	11	DDWDFLPPK
SYGFLPSFK	51.36	1044.53	9	-1	523.271	53.31	125620000			137050000			10	F10:24677	3842_CT_BSAU003_8_H.raw	0	1	0	0	1	0	0	tr|I3LCP8|I3LCP8_PIG:tr|A0A480W1Z5|A0A480W1Z5_PIG			PEAKS DB	0	0	4	1	0	0	SYGFLPSFK
GVEENIC(+57.02)TLK	51.35	1161.57	10	-0.2	581.792	34.2	5011700						10	F10:12869	3842_CT_BSAU003_8_H.raw	0	1	0	0	0	0	0	tr|I2E8E1|I2E8E1_SOYBN:tr|I2E8D7|I2E8D7_SOYBN	Carbamidomethylation	C7:Carbamidomethylation:1000.00	PEAKS DB	0	0	1	0	0	0	GVEENICTLK
YGEEEVPRSPF	51.35	1308.6	11	-0.6	655.306	44.71						3602400	9	F9:16268	3842_CT_BSAU003_4_M.raw	0	0	0	0	0	0	1	tr|A0A287AW81|A0A287AW81_PIG:tr|A0A481D4H1|A0A481D4H1_PIG:tr|A0A481C6D2|A0A481C6D2_PIG			PEAKS DB	0	0	0	0	0	1	YGEEEVPRSPF
AVLDVGEEGTEAA	51.35	1259.59	13	-0.7	630.801	41.78				239860			4	F4:18104	3842_CT_BSAU003_1_H.raw	0	0	0	0	1	0	0	tr|F1SCC9|F1SCC9_PIG:tr|A0A480QA09|A0A480QA09_PIG			PEAKS DB	0	0	0	1	0	0	AVLDVGEEGTEAA
KTELEDTLDST	51.25	1250.59	11	0.4	626.301	34.1					0	2365900	6	F6:11782	3842_CT_BSAU003_1_M.raw	0	0	0	0	0	0	1	tr|A0A480V0P0|A0A480V0P0_PIG:tr|A0A480KPW1|A0A480KPW1_PIG:tr|A0A480PTG0|A0A480PTG0_PIG:tr|A0A480SDR9|A0A480SDR9_PIG:tr|A0A480KU90|A0A480KU90_PIG:tr|A0A480EPP6|A0A480EPP6_PIG:tr|A0A481AES4|A0A481AES4_PIG:tr|A0A481D1F0|A0A481D1F0_PIG			PEAKS DB	0	0	0	0	1	2	KTELEDTLDST
IEQHLTLEK	51.23	1109.61	9	0.3	555.812	31.78	14198000			3293800			4	F4:12037	3842_CT_BSAU003_1_H.raw	0	2	0	0	1	0	0	tr|A0A287B7P2|A0A287B7P2_PIG:tr|F2Z5B1|F2Z5B1_PIG			PEAKS DB	0	0	3	1	0	0	IEQHLTLEK
KVPENPPSM(+15.99)	51.23	1013.49	9	0.4	507.75	23.71	16463000		11841000	11475000		3517200	1	F1:6340	3842_CT_BSAU003_10_H.raw	0	1	0	1	1	0	1	tr|F1SJS8|F1SJS8_PIG:tr|A0A480P7C6|A0A480P7C6_PIG:tr|A0A287AZK2|A0A287AZK2_PIG:tr|A0A480R324|A0A480R324_PIG:tr|A0A480EEY3|A0A480EEY3_PIG	Oxidation (M)	M9:Oxidation (M):1000.00	PEAKS DB	0	4	4	3	0	3	KVPENPPSM
A(sub K)A(sub V)FTHEADLSGVTGDK	51.21	1617.76	16	-0.5	809.889	50.08				548590			4	F4:23300	3842_CT_BSAU003_1_H.raw	0	0	0	0	1	0	0	tr|F1SCC9|F1SCC9_PIG			SPIDER	0	0	0	1	0	0	AAFTHEADLSGVTGDK
NQLQLTTGNGLFIDKK	51.19	1788.97	16	0.2	597.332	48.03	263150						1	F1:19641	3842_CT_BSAU003_10_H.raw	0	1	0	0	0	0	0	>tr|A0A480RSG2|A0A480RSG2_PIG:>tr|A0A480R0Q0|A0A480R0Q0_PIG:>tr|A0A480RXW5|A0A480RXW5_PIG:>tr|A0A480R0R0|A0A480R0R0_PIG			PEAKS DB	0	0	2	0	0	0	NQLQLTTGNGLFIDKK
LITLAIPVNKPGR	51.14	1390.87	13	0	464.629	49.12	8754500		1357300				10	F10:21869	3842_CT_BSAU003_8_H.raw	0	2	0	1	0	0	0	tr|F7J075|F7J075_SOYBN:tr|Q948X9|Q948X9_SOYBN			PEAKS DB	0	1	4	0	0	0	LITLAIPVNKPGR
SEPEAEPPRAPEL	51.11	1420.68	13	-0.5	711.349	40.28	839330	1574600	6366800	1146600	2468800	8582700	3	F3:13726	3842_CT_BSAU003_10_M.raw	0	1	1	1	1	1	1	tr|A0A287ARZ1|A0A287ARZ1_PIG:tr|A0A481DEX9|A0A481DEX9_PIG:tr|A0A481C1A9|A0A481C1A9_PIG:tr|A0A480P003|A0A480P003_PIG:tr|A0A480R838|A0A480R838_PIG:tr|A0A480MZA4|A0A480MZA4_PIG			PEAKS DB	1	1	1	1	2	1	SEPEAEPPRAPEL
TAGWNIPMGLLYNK	51.05	1576.81	14	0.1	789.411	63.7				355750			4	F4:32099	3842_CT_BSAU003_1_H.raw	0	0	0	0	1	0	0	tr|A0A480TQC1|A0A480TQC1_PIG:tr|A0A480RB65|A0A480RB65_PIG			PEAKS DB	0	0	0	1	0	0	TAGWNIPMGLLYNK
KPEDWDEEM(+15.99)DGE	50.98	1494.55	12	-0.4	748.28	30.29	2001700		5232800	18233000		14488000	4	F4:10997	3842_CT_BSAU003_1_H.raw	0	3	0	2	3	0	3	tr|A0A480M2E0|A0A480M2E0_PIG:tr|A0A480MDR4|A0A480MDR4_PIG:tr|A0A480MDV6|A0A480MDV6_PIG	Oxidation (M)	M9:Oxidation (M):1000.00	PEAKS DB	0	5	7	8	0	9	KPEDWDEEMDGE
SEAD(sub N)GTFALTLLKK	50.96	1492.81	14	-1.2	498.611	52.39				1668700			4	F4:24990	3842_CT_BSAU003_1_H.raw	0	0	0	0	1	0	0	tr|I3LCP8|I3LCP8_PIG:tr|A0A480W1Z5|A0A480W1Z5_PIG			SPIDER	0	0	0	2	0	0	SEADGTFALTLLKK
A(sub K)A(sub V)FTHEADLSGVTGDKK	50.94	1745.86	17	-0.4	873.936	46.37	1724500						4	F4:20936	3842_CT_BSAU003_1_H.raw	0	1	0	0	0	0	0	tr|F1SCC9|F1SCC9_PIG			SPIDER	0	0	1	0	0	0	AAFTHEADLSGVTGDKK
RPGPLGPPGEPGPPADVDAC(+57.02)	50.86	1954.92	20	-7.9	978.46	42.18	1986400		6575000	2793500	333180	21861000	4	F4:18293	3842_CT_BSAU003_1_H.raw	0	1	0	1	1	1	1	tr|A0A287B821|A0A287B821_PIG	Carbamidomethylation	C20:Carbamidomethylation:1000.00	PEAKS DB	0	1	2	2	1	2	RPGPLGPPGEPGPPADVDAC
LLDEFVQDAR	50.76	1204.61	10	-0.2	603.312	47.44	1578100			2297600			4	F4:21583	3842_CT_BSAU003_1_H.raw	0	1	0	0	1	0	0	tr|A0A480Z6H6|A0A480Z6H6_PIG			PEAKS DB	0	0	1	2	0	0	LLDEFVQDAR
EKIEREKEELM(+15.99)E	50.7	1577.76	12	-0.5	789.887	25.69			1391600				6	F6:6208	3842_CT_BSAU003_1_M.raw	0	0	0	1	0	0	0	tr|A0A480PUB0|A0A480PUB0_PIG:tr|A0A480WC04|A0A480WC04_PIG:tr|F1RTN3|F1RTN3_PIG:tr|A0A287BED9|A0A287BED9_PIG:tr|A0A287AK19|A0A287AK19_PIG:tr|A0A480YX77|A0A480YX77_PIG:tr|A0A480XGS1|A0A480XGS1_PIG	Oxidation (M)	M11:Oxidation (M):1000.00	PEAKS DB	0	1	0	0	0	0	EKIEREKEELME
AFLEVD(sub N)EEGSEAAASTTIGIAGR	50.65	2293.11	23	7.4	1147.57	56.89				0			4	F4:27697	3842_CT_BSAU003_1_H.raw	0	0	0	0	0	0	0	tr|F2Z5E2|F2Z5E2_PIG:tr|Q19AZ5|Q19AZ5_PIG			SPIDER	0	0	0	1	0	0	AFLEVDEEGSEAAASTTIGIAGR
IEKKYDEELEER	50.63	1579.77	12	-0.6	527.598	29.13					1703800		8	F8:4871	3842_CT_BSAU003_4_L.raw	0	0	0	0	0	1	0	tr|F1SJS8|F1SJS8_PIG:tr|A0A480P7C6|A0A480P7C6_PIG:tr|A0A287AZK2|A0A287AZK2_PIG:tr|A0A480R324|A0A480R324_PIG:tr|A0A480EEY3|A0A480EEY3_PIG			PEAKS DB	0	0	0	0	2	0	IEKKYDEELEER
FSVSGDYQLK	50.57	1142.56	10	-0.3	572.288	42.18	66252000			42338000			4	F4:18642	3842_CT_BSAU003_1_H.raw	0	1	0	0	1	0	0	tr|F1SCC9|F1SCC9_PIG:tr|A0A481AYQ5|A0A481AYQ5_PIG			PEAKS DB	0	0	4	3	0	0	FSVSGDYQLK
FYE(sub Q)AEM(+15.99)EELDFVNTTEESR	50.57	2353.99	19	8.2	1178.01	50.04	329460						10	F10:22481	3842_CT_BSAU003_8_H.raw	0	1	0	0	0	0	0	tr|I3LCP8|I3LCP8_PIG:tr|A0A480W1Z5|A0A480W1Z5_PIG	Oxidation (M)	M6:Oxidation (M):1000.00	SPIDER	0	0	1	0	0	0	FYEAEMEELDFVNTTEESR
DAGATYVVESTGVFTTM(+15.99)EK	50.53	2020.93	19	-2.1	1011.47	50.22				43084			7	F7:21390	3842_CT_BSAU003_4_H.raw	0	0	0	0	1	0	0	tr|A0A480L746|A0A480L746_PIG:tr|A0A287BBI5|A0A287BBI5_PIG:tr|A0A480VYK9|A0A480VYK9_PIG:tr|A0A480VYL6|A0A480VYL6_PIG:tr|A0A480L207|A0A480L207_PIG:tr|A0A481CCJ1|A0A481CCJ1_PIG:tr|A0A480W291|A0A480W291_PIG:tr|A0A480VES5|A0A480VES5_PIG:tr|A0A286ZVK5|A0A286ZVK5_PIG:tr|A0A286ZQE4|A0A286ZQE4_PIG:tr|A0A287BG23|A0A287BG23_PIG:tr|A0A481CMN0|A0A481CMN0_PIG	Oxidation (M)	M17:Oxidation (M):1000.00	PEAKS DB	0	0	0	1	0	0	DAGATYVVESTGVFTTMEK
LP(sub G)NAMFIDEHLK	50.52	1426.73	12	-0.3	714.371	52.79	140460						4	F4:25065	3842_CT_BSAU003_1_H.raw	0	1	0	0	0	0	0	tr|A0A481AYQ5|A0A481AYQ5_PIG:tr|A0A480SMR4|A0A480SMR4_PIG			SPIDER	0	0	1	0	0	0	LPNAMFIDEHLK
INPRHPLIR	50.4	1114.67	9	0.4	372.565	28.94			21878000			17959000	3	F3:7624	3842_CT_BSAU003_10_M.raw	0	0	0	1	0	0	1	tr|A0A480UK85|A0A480UK85_PIG:tr|A0A481A3H8|A0A481A3H8_PIG:tr|A0A481AA38|A0A481AA38_PIG:tr|A0A480VY16|A0A480VY16_PIG:tr|A0A480W1T5|A0A480W1T5_PIG:tr|A0A480NTZ8|A0A480NTZ8_PIG:tr|A0A481CXP5|A0A481CXP5_PIG:tr|A0A481D7W5|A0A481D7W5_PIG:tr|A0A480RVV1|A0A480RVV1_PIG			PEAKS DB	0	5	0	0	0	1	INPRHPLIR
SSNILFLGRLSSP	50.3	1389.76	13	0.3	695.888	59.06						107760	6	F6:25146	3842_CT_BSAU003_1_M.raw	0	0	0	0	0	0	1	tr|A0A287B7P2|A0A287B7P2_PIG:tr|F2Z5B1|F2Z5B1_PIG			PEAKS DB	0	0	0	0	0	1	SSNILFLGRLSSP
GEPIDERGPIK	50.27	1209.64	11	0.6	605.825	30.66			12506000	1463000		22715000	11	F11:7157	3842_CT_BSAU003_8_L.raw	0	0	0	2	1	0	1	tr|A0A480JUN1|A0A480JUN1_PIG:tr|A0A480W4R2|A0A480W4R2_PIG:tr|A0A480WG30|A0A480WG30_PIG:tr|A0A480MDB1|A0A480MDB1_PIG:tr|A0A480W4U3|A0A480W4U3_PIG:tr|A0A480WG16|A0A480WG16_PIG:tr|A0A480WG21|A0A480WG21_PIG:tr|A0A480LAV6|A0A480LAV6_PIG:tr|A0A481D392|A0A481D392_PIG:tr|A0A481D142|A0A481D142_PIG:tr|A0A480VN25|A0A480VN25_PIG:tr|A0A480UWK6|A0A480UWK6_PIG:tr|A0A481D5A4|A0A481D5A4_PIG:tr|A0A481AXQ1|A0A481AX…			PEAKS DB	0	3	0	1	0	2	GEPIDERGPIK
SSGSSYPSLLQCLK	50.25	1468.72	14	-2.2	735.367	56.15	692890						1	F1:23795	3842_CT_BSAU003_10_H.raw	0	1	0	0	0	0	0	tr|A0A287B5W2|A0A287B5W2_PIG:tr|C5IWV5|C5IWV5_PIG			SPIDER	0	0	1	0	0	0	SSGSSYPSLLQCLK
STLFLLPDDGR	50.24	1232.64	11	-0.4	617.327	54.79	1317000			786050			4	F4:26349	3842_CT_BSAU003_1_H.raw	0	2	0	0	1	0	0	>tr|A0A481CQ97|A0A481CQ97_PIG			PEAKS DB	0	0	5	2	0	0	STLFLLPDDGR
STLFILPDDGR	50.24	1232.64	11	-0.4	617.327	54.79	1317000			786050			4	F4:26349	3842_CT_BSAU003_1_H.raw	0	2	0	0	1	0	0	tr|A0A480SMR4|A0A480SMR4_PIG:tr|A0A480SK60|A0A480SK60_PIG:tr|A0A480SQB0|A0A480SQB0_PIG:tr|A0A480QUD5|A0A480QUD5_PIG			PEAKS DB	0	0	5	2	0	0	STLFILPDDGR
GKPAQYIAVH	50.24	1082.59	10	0	542.301	30.06			1054000			2185700	6	F6:9090	3842_CT_BSAU003_1_M.raw	0	0	0	1	0	0	1	tr|A0A480WFB3|A0A480WFB3_PIG:tr|A0A480YUE8|A0A480YUE8_PIG:tr|A0A480WDR3|A0A480WDR3_PIG:tr|A0A480WFE0|A0A480WFE0_PIG:tr|A0A480WDS8|A0A480WDS8_PIG:tr|A0A480PPQ6|A0A480PPQ6_PIG:tr|A0A480K8R0|A0A480K8R0_PIG:tr|A0A480XRR9|A0A480XRR9_PIG			PEAKS DB	0	1	0	0	0	1	GKPAQYIAVH
GIDETIC(+57.02)TMR	50.24	1194.54	10	-0.7	598.275	39.35	8167900		282370				4	F4:16632	3842_CT_BSAU003_1_H.raw	0	1	0	1	0	0	0	tr|A0A0R0KKD6|A0A0R0KKD6_SOYBN:tr|A0A0R0KRW0|A0A0R0KRW0_SOYBN:tr|A0A0R0EZ76|A0A0R0EZ76_SOYBN	Carbamidomethylation	C7:Carbamidomethylation:1000.00	PEAKS DB	0	1	1	0	0	0	GIDETICTMR
F(sub V)VNCQGNAVFDGELRR	50.17	1823.87	16	-9.2	912.936	39.43	1570100						10	F10:16308	3842_CT_BSAU003_8_H.raw	0	1	0	0	0	0	0	tr|A0A0R0GMV1|A0A0R0GMV1_SOYBN			SPIDER	0	0	1	0	0	0	FVNCQGNAVFDGELRR
IPDEEATKPI	50.07	1111.58	10	-0.2	556.795	34.99			10550000	1083000		11615000	9	F9:10664	3842_CT_BSAU003_4_M.raw	0	0	0	2	1	0	1	tr|A0A480EVV0|A0A480EVV0_PIG:tr|A0A480U937|A0A480U937_PIG:tr|A0A480XV97|A0A480XV97_PIG:tr|A0A480LTL4|A0A480LTL4_PIG:tr|A0A480VD60|A0A480VD60_PIG:tr|A0A287AXF5|A0A287AXF5_PIG:tr|F1S441|F1S441_PIG:tr|A0A287AME1|A0A287AME1_PIG			PEAKS DB	0	4	0	1	0	2	IPDEEATKPI
KGDDLANINQWN(sub V)K	50	1514.75	13	-0.7	758.381	37.87	543870			2047600			4	F4:15800	3842_CT_BSAU003_1_H.raw	0	1	0	0	2	0	0	tr|A0A480RY26|A0A480RY26_PIG:tr|A0A287B9B3|A0A287B9B3_PIG:tr|A0A480JWW5|A0A480JWW5_PIG:tr|A0A481BY58|A0A481BY58_PIG:tr|A0A481BXF1|A0A481BXF1_PIG			SPIDER	0	0	3	2	0	0	KGDDLANINQWNK
EGLRGPRGDQGPVGR	49.96	1549.81	15	0	517.61	26.11			3944100			1919900	6	F6:6411	3842_CT_BSAU003_1_M.raw	0	0	0	1	0	0	1	tr|A0A480JJK1|A0A480JJK1_PIG:tr|A0A480JFZ1|A0A480JFZ1_PIG:tr|F1SFA7|F1SFA7_PIG:tr|A0A480XXM7|A0A480XXM7_PIG:tr|A0A480XXE3|A0A480XXE3_PIG:tr|A0A480XWZ1|A0A480XWZ1_PIG:tr|A0A480XXW6|A0A480XXW6_PIG:tr|A0A480XY88|A0A480XY88_PIG:tr|A0A481BC92|A0A481BC92_PIG:tr|A0A480KIV8|A0A480KIV8_PIG:tr|A0A480JJK4|A0A480JJK4_PIG:tr|A0A480LA87|A0A480LA87_PIG:tr|A0A481CFJ0|A0A481CFJ0_PIG:tr|A0A481CFJ8|A0A481CFJ8_PIG:t…			PEAKS DB	0	1	0	0	0	1	EGLRGPRGDQGPVGR
AEDAPWKKIQ	49.91	1184.62	10	-0.3	593.317	35.32		0			2894600		5	F5:9508	3842_CT_BSAU003_1_L.raw	0	0	0	0	0	2	0	tr|A0A480E4I9|A0A480E4I9_PIG:tr|A0A480THJ7|A0A480THJ7_PIG:tr|F1SMN5|F1SMN5_PIG:tr|A0A287A8C2|A0A287A8C2_PIG:tr|A0A480TJ24|A0A480TJ24_PIG:tr|A0A286ZRX8|A0A286ZRX8_PIG:tr|A0A480Z1N4|A0A480Z1N4_PIG:tr|A0A480LRJ7|A0A480LRJ7_PIG:tr|A0A480Z729|A0A480Z729_PIG:tr|A0A287AW81|A0A287AW81_PIG:tr|A0A481D4H1|A0A481D4H1_PIG:tr|A0A481C6D2|A0A481C6D2_PIG:tr|A0A480TTA7|A0A480TTA7_PIG:tr|A0A287BGW3|A0A287BGW3_PIG:t…			PEAKS DB	1	0	0	0	2	0	AEDAPWKKIQ
TDSEEEIREAF	49.88	1324.58	11	0.7	663.297	43.59						0	9	F9:15697	3842_CT_BSAU003_4_M.raw	0	0	0	0	0	0	0	tr|A0A480VB61|A0A480VB61_PIG:tr|A0A480Y5K2|A0A480Y5K2_PIG:tr|A0A480YJB9|A0A480YJB9_PIG:tr|A0A481CJV5|A0A481CJV5_PIG:tr|A0A481CJY2|A0A481CJY2_PIG:tr|A0A481CM38|A0A481CM38_PIG:tr|A0A481CJX1|A0A481CJX1_PIG:tr|A0A481CP34|A0A481CP34_PIG:tr|A0A480WA53|A0A480WA53_PIG:tr|A0A480WFZ7|A0A480WFZ7_PIG:tr|A0A480ZWH3|A0A480ZWH3_PIG:tr|A0A480WEB0|A0A480WEB0_PIG:tr|A0A480YIE7|A0A480YIE7_PIG:tr|F2Z5G3|F2Z5G3_PIG:t…			PEAKS DB	0	0	0	0	0	2	TDSEEEIREAF
VIISAPSADAPM(+15.99)FVM(+15.99)	49.87	1579.76	15	-1	790.888	52.28				572810			7	F7:22493	3842_CT_BSAU003_4_H.raw	0	0	0	0	1	0	0	tr|A0A480L746|A0A480L746_PIG:tr|A0A287BBI5|A0A287BBI5_PIG:tr|A0A480VYK9|A0A480VYK9_PIG:tr|A0A480VYL6|A0A480VYL6_PIG:tr|A0A480L207|A0A480L207_PIG:tr|A0A481CCJ1|A0A481CCJ1_PIG:tr|A0A480W291|A0A480W291_PIG:tr|A0A480VES5|A0A480VES5_PIG:tr|A0A286ZVK5|A0A286ZVK5_PIG:tr|A0A286ZQE4|A0A286ZQE4_PIG:tr|A0A287BG23|A0A287BG23_PIG:tr|A0A481CMN0|A0A481CMN0_PIG	Oxidation (M)	M12:Oxidation (M):1000.00;M15:Oxidation (M):1000.00	PEAKS DB	0	0	0	1	0	0	VIISAPSADAPMFVM
SKPVTTPEEIAQ	49.75	1298.67	12	-1	650.342	32.32						1763600	6	F6:10612	3842_CT_BSAU003_1_M.raw	0	0	0	0	0	0	1	tr|A0A480W4F8|A0A480W4F8_PIG:tr|A0A480UUD3|A0A480UUD3_PIG:tr|A0A480KDX1|A0A480KDX1_PIG:tr|G9F6X6|G9F6X6_PIG:tr|A0A480YMD8|A0A480YMD8_PIG:tr|F1SMZ7|F1SMZ7_PIG:tr|A0A480VQW4|A0A480VQW4_PIG:tr|A0A481CYK3|A0A481CYK3_PIG:tr|A0A287ATN8|A0A287ATN8_PIG:tr|A0A480NYS0|A0A480NYS0_PIG:tr|A0A480DSH9|A0A480DSH9_PIG:tr|A0A480RCZ8|A0A480RCZ8_PIG:tr|A0A481DWS5|A0A481DWS5_PIG			PEAKS DB	0	0	0	0	0	1	SKPVTTPEEIAQ
C(+57.02)GASYILK	49.74	910.458	8	0.4	456.236	36.65	10348000			10203000			1	F1:13647	3842_CT_BSAU003_10_H.raw	0	1	0	0	1	0	0	tr|A0A287B7P2|A0A287B7P2_PIG:tr|F2Z5B1|F2Z5B1_PIG	Carbamidomethylation	C1:Carbamidomethylation:1000.00	PEAKS DB	0	0	3	3	0	0	CGASYILK
AALEHTLEETK	49.62	1240.63	11	-0.5	621.322	31.45						302290	4	F4:11836	3842_CT_BSAU003_1_H.raw	0	0	0	0	0	0	1	tr|F1RXG4|F1RXG4_PIG			PEAKS DB	0	0	0	0	0	1	AALEHTLEETK
FVEWTRPDMM(+15.99)DAEEVEVFLPR	49.58	2611.21	21	-0.6	871.41	62.63				144340			7	F7:27298	3842_CT_BSAU003_4_H.raw	0	0	0	0	1	0	0	tr|I3LCP8|I3LCP8_PIG	Oxidation (M)	M10:Oxidation (M):0.00	PEAKS DB	0	0	0	1	0	0	FVEWTRPDMMDAEEVEVFLPR
LHDV(sub I)LPHLGIK	49.52	1240.73	11	0.3	414.584	44.04	7312100			844300			4	F4:19721	3842_CT_BSAU003_1_H.raw	0	1	0	0	1	0	0	tr|A0A286ZTU7|A0A286ZTU7_PIG:tr|A0A481BCC2|A0A481BCC2_PIG:tr|A0A480QUD5|A0A480QUD5_PIG			SPIDER	0	0	8	1	0	0	LHDVLPHLGIK
VNYIYFNAK	49.52	1130.58	9	-1.2	566.295	45.97	321860						4	F4:20716	3842_CT_BSAU003_1_H.raw	0	1	0	0	0	0	0	tr|F1SCC9|F1SCC9_PIG:tr|A0A480SK60|A0A480SK60_PIG			PEAKS DB	0	0	1	0	0	0	VNYIYFNAK
LKVSQVVHR	49.47	1064.65	9	0.1	355.889	28.35	5452100						4	F4:9801	3842_CT_BSAU003_1_H.raw	0	2	0	0	0	0	0	tr|F1SCC6|F1SCC6_PIG:tr|A0A480QUD5|A0A480QUD5_PIG			PEAKS DB	0	0	3	0	0	0	LKVSQVVHR
VGGQAGAHGAEALER	49.46	1421.7	15	-0.7	474.907	26.9	223650						4	F4:8884	3842_CT_BSAU003_1_H.raw	0	1	0	0	0	0	0	tr|F1RGX4|F1RGX4_PIG:tr|A0A480XAZ4|A0A480XAZ4_PIG:tr|A0A480LXP1|A0A480LXP1_PIG:tr|A0A481D8M3|A0A481D8M3_PIG:tr|A0A481A5L5|A0A481A5L5_PIG			PEAKS DB	0	0	1	0	0	0	VGGQAGAHGAEALER
SLLGNLGITK	49.43	1014.61	10	0.8	508.311	52.98	184720000			105460000			4	F4:25113	3842_CT_BSAU003_1_H.raw	0	1	0	0	1	0	0	tr|A0A481CMM1|A0A481CMM1_PIG			PEAKS DB	0	0	2	1	0	0	SLLGNLGITK
TLNRPSD(sub N)LLQLR	49.43	1424.81	12	-0.3	475.944	45.5	57384000			58294000			4	F4:20663	3842_CT_BSAU003_1_H.raw	0	2	0	0	2	0	0	tr|A0A481AYQ5|A0A481AYQ5_PIG:tr|A0A480SMR4|A0A480SMR4_PIG			SPIDER	0	0	3	4	0	0	TLNRPSDLLQLR
LAQAM(+15.99)MAFTR	49.41	1154.56	10	0.7	578.287	38.71	2704200			4479600			4	F4:16207	3842_CT_BSAU003_1_H.raw	0	1	0	0	1	0	0	tr|A0A480RY26|A0A480RY26_PIG:tr|A0A287B9B3|A0A287B9B3_PIG:tr|A0A480JWW5|A0A480JWW5_PIG:tr|A0A481BY58|A0A481BY58_PIG:tr|A0A481BXF1|A0A481BXF1_PIG	Oxidation (M)	M5:Oxidation (M):24.44	PEAKS DB	0	0	1	2	0	0	LAQAMMAFTR
D(sub N)VIFSPLSVSMALAFLSLGAR	49.38	2193.19	21	8.7	1097.61	74.85		0					2	F2:22994	3842_CT_BSAU003_10_L.raw	0	0	0	0	0	0	0	tr|F1SCC9|F1SCC9_PIG:tr|Q9GMA6|Q9GMA6_PIG:tr|A0A480SMR4|A0A480SMR4_PIG			SPIDER	1	0	0	0	0	0	DVIFSPLSVSMALAFLSLGAR
EDENNPFYFR	49.28	1329.56	10	-0.4	665.788	45.73	477080						10	F10:20561	3842_CT_BSAU003_8_H.raw	0	1	0	0	0	0	0	tr|O22121|O22121_SOYBN:tr|Q93VL9|Q93VL9_SOYBN			PEAKS DB	0	0	2	0	0	0	EDENNPFYFR
IYEETRGVLK	49.25	1206.66	10	-0.6	604.337	32.47			448690		3236600	14444000	9	F9:9175	3842_CT_BSAU003_4_M.raw	0	0	0	1	0	1	2	tr|A0A481DNE7|A0A481DNE7_PIG:tr|A0A480TD90|A0A480TD90_PIG:tr|A0A480U5Q6|A0A480U5Q6_PIG:tr|A0A481CZK5|A0A481CZK5_PIG:tr|A0A480XRH9|A0A480XRH9_PIG:tr|A0A480XNJ3|A0A480XNJ3_PIG:tr|A0A480XK28|A0A480XK28_PIG:tr|A0A480XUG7|A0A480XUG7_PIG:tr|A0A480YRX1|A0A480YRX1_PIG:tr|A0A480P8E8|A0A480P8E8_PIG:tr|A0A481A320|A0A481A320_PIG:tr|B9MST3|B9MST3_SOYBN:tr|A0A0R0EX12|A0A0R0EX12_SOYBN			PEAKS DB	0	1	0	0	1	2	IYEETRGVLK
SKPGISPSPKPV	49.24	1192.68	12	0.1	597.348	28.48	8048000	1033300	6842200	8243100		1456600	6	F6:8028	3842_CT_BSAU003_1_M.raw	0	2	1	1	2	0	1	tr|A0A480RGS7|A0A480RGS7_PIG:tr|A0A480S2T1|A0A480S2T1_PIG:tr|A0A481D3E2|A0A481D3E2_PIG:tr|A0A480K0T7|A0A480K0T7_PIG:tr|A0A481CPH8|A0A481CPH8_PIG:tr|F1SMC0|F1SMC0_PIG:tr|A0A480VAT3|A0A480VAT3_PIG:tr|A0A480VDX3|A0A480VDX3_PIG:tr|A0A480VA63|A0A480VA63_PIG			PEAKS DB	1	1	2	4	0	1	SKPGISPSPKPV
GAGVDDQED(sub N)WHEGK	49.18	1541.64	14	-0.4	771.826	28.72						2364900	6	F6:8157	3842_CT_BSAU003_1_M.raw	0	0	0	0	0	0	3	tr|A0A480YRG4|A0A480YRG4_PIG:tr|A0A480LFU6|A0A480LFU6_PIG:tr|I3LD43|I3LD43_PIG:tr|A0A480PF43|A0A480PF43_PIG:tr|A0A480R5S1|A0A480R5S1_PIG:tr|A0A480Q6X8|A0A480Q6X8_PIG			SPIDER	0	0	0	0	0	5	GAGVDDQEDWHEGK
EHM(+15.99)QPTHPIRL	49.18	1373.69	11	-1.1	687.85	31.08			2230700			385160	9	F9:8405	3842_CT_BSAU003_4_M.raw	0	0	0	1	0	0	1	tr|A0A480DYX0|A0A480DYX0_PIG:tr|A0A481A1V5|A0A481A1V5_PIG:tr|F2Z4Y1|F2Z4Y1_PIG:tr|A0A480YER1|A0A480YER1_PIG:tr|A0A480M8T2|A0A480M8T2_PIG	Oxidation (M)	M3:Oxidation (M):1000.00	PEAKS DB	0	1	0	0	0	1	EHMQPTHPIRL
GPPGPTGPGGDKGDTGPPGS(sub Q)QG	49.12	1888.86	22	0.7	945.436	25.9				912980			4	F4:8187	3842_CT_BSAU003_1_H.raw	0	0	0	0	1	0	0	tr|A0A481CL14|A0A481CL14_PIG:tr|A0A480VW82|A0A480VW82_PIG:tr|A0A480QRZ7|A0A480QRZ7_PIG:tr|A0A480VV89|A0A480VV89_PIG			SPIDER	0	0	0	1	0	0	GPPGPTGPGGDKGDTGPPGSQG
SEAPAPAPAPAPAPAPA	49.11	1481.75	17	0.4	741.883	35.65	0			0			1	F1:13111	3842_CT_BSAU003_10_H.raw	0	0	0	0	0	0	0	tr|A0A481CUH5|A0A481CUH5_PIG:tr|A0A480YEI1|A0A480YEI1_PIG:tr|I3LQ79|I3LQ79_PIG:tr|A0A480P9R8|A0A480P9R8_PIG:tr|A0A481D0F9|A0A481D0F9_PIG:tr|A0A481B0Z2|A0A481B0Z2_PIG:tr|A0A480QQU6|A0A480QQU6_PIG:tr|A0A481D010|A0A481D010_PIG:tr|A0A481CZL8|A0A481CZL8_PIG			PEAKS DB	0	0	1	1	0	0	SEAPAPAPAPAPAPAPA
EC(+57.02)DIETIGGKK	49.09	1248.6	11	-1.1	417.207	29.85				5527800			7	F7:10144	3842_CT_BSAU003_4_H.raw	0	0	0	0	1	0	0	tr|F1RR40|F1RR40_PIG	Carbamidomethylation	C2:Carbamidomethylation:1000.00	PEAKS DB	0	0	0	2	0	0	ECDIETIGGKK
LGEHNIDVLEGNEE(sub Q)FINAAK	49.08	2211.08	20	0.6	738.035	50.74	6853100			1127600			4	F4:23747	3842_CT_BSAU003_1_H.raw	0	2	0	0	1	0	0	tr|A0A287B5W2|A0A287B5W2_PIG:tr|C5IWV5|C5IWV5_PIG			SPIDER	0	0	2	2	0	0	LGEHNIDVLEGNEEFINAAK
ADFSGMSLER	49.08	1111.5	10	0.3	556.756	41.97	3483800						4	F4:18157	3842_CT_BSAU003_1_H.raw	0	1	0	0	0	0	0	tr|F1SMW8|F1SMW8_PIG			PEAKS DB	0	0	1	0	0	0	ADFSGMSLER
AVLDVGEEGTEAAAG(sub A)H(sub T)GIAM(+15.99)M(+15.99)	48.99	2059.92	21	-8	1030.96	48.9	1279000						1	F1:20089	3842_CT_BSAU003_10_H.raw	0	1	0	0	0	0	0	tr|F1SCC9|F1SCC9_PIG	Oxidation (M)	M20:Oxidation (M):1000.00;M21:Oxidation (M):1000.00	SPIDER	0	0	1	0	0	0	AVLDVGEEGTEAAAGHGIAMM
DVVTPKPPIEPE	48.87	1319.7	12	-0.2	660.856	42.09	0		2178400			1283000	3	F3:14755	3842_CT_BSAU003_10_M.raw	0	0	0	1	0	0	1	tr|A0A480QJF0|A0A480QJF0_PIG:tr|A0A480QHE3|A0A480QHE3_PIG:tr|A0A481B1I2|A0A481B1I2_PIG:tr|A0A480VIT5|A0A480VIT5_PIG:tr|A0A286ZTA9|A0A286ZTA9_PIG:tr|A0A480P5U2|A0A480P5U2_PIG:tr|A0A287B6Q8|A0A287B6Q8_PIG:tr|A0A480EL70|A0A480EL70_PIG:tr|A0A480KP42|A0A480KP42_PIG:tr|A0A480QDD8|A0A480QDD8_PIG:tr|A0A480Z7H2|A0A480Z7H2_PIG:tr|A0A480J4T8|A0A480J4T8_PIG:tr|A0A480QH05|A0A480QH05_PIG:tr|A0A480V6F3|A0A480V6…			PEAKS DB	0	1	1	0	0	1	DVVTPKPPIEPE
KVPKPEPVPEPKEPSPE	48.85	1883	17	0	628.675	31.81						816590	9	F9:8808	3842_CT_BSAU003_4_M.raw	0	0	0	0	0	0	1	tr|A0A480L947|A0A480L947_PIG:tr|A0A480N2D3|A0A480N2D3_PIG:tr|A0A480WW93|A0A480WW93_PIG:tr|A0A480JJZ6|A0A480JJZ6_PIG:tr|A0A480QDU1|A0A480QDU1_PIG:tr|A0A481CG15|A0A481CG15_PIG:tr|A0A287AL25|A0A287AL25_PIG:tr|A0A286ZM20|A0A286ZM20_PIG:tr|A0A480XIA6|A0A480XIA6_PIG:tr|A0A287A778|A0A287A778_PIG:tr|A0A480SAZ4|A0A480SAZ4_PIG:tr|A0A286ZXT2|A0A286ZXT2_PIG:tr|A0A480XIQ0|A0A480XIQ0_PIG:tr|A0A480XZU9|A0A480XZ…			PEAKS DB	0	0	0	0	0	1	KVPKPEPVPEPKEPSPE
GEGGEMGLPGLPGLPGM(+15.99)PGTG	48.84	1895.88	21	-5	948.94	47.25						0	9	F9:17530	3842_CT_BSAU003_4_M.raw	0	0	0	0	0	0	0	tr|A0A480ZMQ1|A0A480ZMQ1_PIG:tr|A0A480ET94|A0A480ET94_PIG	Oxidation (M)	M17:Oxidation (M):183.46	PEAKS DB	0	0	0	0	0	1	GEGGEMGLPGLPGLPGMPGTG
SKPVKVPENPPS	48.83	1277.7	12	-1	639.856	27.51		424990	969270		172830	254260	6	F6:7468	3842_CT_BSAU003_1_M.raw	0	0	1	1	0	1	1	tr|F1SJS8|F1SJS8_PIG:tr|A0A480P7C6|A0A480P7C6_PIG:tr|A0A287AZK2|A0A287AZK2_PIG:tr|A0A480R324|A0A480R324_PIG:tr|A0A480EEY3|A0A480EEY3_PIG			PEAKS DB	2	1	0	0	1	1	SKPVKVPENPPS
KIPDEEATKPIGW	48.8	1482.77	13	0	495.264	42.04			322780			295510	6	F6:16733	3842_CT_BSAU003_1_M.raw	0	0	0	1	0	0	1	tr|A0A480EVV0|A0A480EVV0_PIG:tr|A0A480U937|A0A480U937_PIG:tr|A0A480XV97|A0A480XV97_PIG:tr|A0A480LTL4|A0A480LTL4_PIG:tr|A0A480VD60|A0A480VD60_PIG:tr|A0A287AXF5|A0A287AXF5_PIG:tr|F1S441|F1S441_PIG:tr|A0A287AME1|A0A287AME1_PIG			PEAKS DB	0	1	0	0	0	2	KIPDEEATKPIGW
PVKVPENPPSM(+15.99)	48.79	1209.61	11	0.2	605.811	31.4	630630	524880					5	F5:6877	3842_CT_BSAU003_1_L.raw	0	1	1	0	0	0	0	tr|F1SJS8|F1SJS8_PIG:tr|A0A480P7C6|A0A480P7C6_PIG:tr|A0A287AZK2|A0A287AZK2_PIG:tr|A0A480R324|A0A480R324_PIG:tr|A0A480EEY3|A0A480EEY3_PIG	Oxidation (M)	M11:Oxidation (M):1000.00	PEAKS DB	1	0	1	0	0	0	PVKVPENPPSM
PGISPSPKPV	48.78	977.555	10	-0.3	489.784	32.67		233160	2781200			393430	3	F3:9621	3842_CT_BSAU003_10_M.raw	0	0	1	1	0	0	1	tr|A0A480RGS7|A0A480RGS7_PIG:tr|A0A480S2T1|A0A480S2T1_PIG:tr|A0A481D3E2|A0A481D3E2_PIG:tr|A0A480K0T7|A0A480K0T7_PIG:tr|A0A481CPH8|A0A481CPH8_PIG:tr|F1SMC0|F1SMC0_PIG:tr|A0A480VAT3|A0A480VAT3_PIG:tr|A0A480VDX3|A0A480VDX3_PIG:tr|A0A480VA63|A0A480VA63_PIG			PEAKS DB	1	1	0	0	0	1	PGISPSPKPV
GGHPVPKFPT	48.75	1035.55	10	0.6	518.783	34.56		638090					5	F5:9016	3842_CT_BSAU003_1_L.raw	0	0	1	0	0	0	0	tr|A0A480E4I9|A0A480E4I9_PIG:tr|A0A480THJ7|A0A480THJ7_PIG:tr|F1SMN5|F1SMN5_PIG:tr|A0A287A8C2|A0A287A8C2_PIG:tr|A0A480TJ24|A0A480TJ24_PIG:tr|A0A286ZRX8|A0A286ZRX8_PIG:tr|A0A480Z1N4|A0A480Z1N4_PIG:tr|A0A480LRJ7|A0A480LRJ7_PIG:tr|A0A480Z729|A0A480Z729_PIG			PEAKS DB	1	0	0	0	0	0	GGHPVPKFPT
LFDEHATF	48.74	978.445	8	-0.3	490.229	46.37	18211000			24104000			4	F4:21317	3842_CT_BSAU003_1_H.raw	0	2	0	0	2	0	0	tr|F1SCC9|F1SCC9_PIG:tr|A0A480SK60|A0A480SK60_PIG:tr|A0A480E4P7|A0A480E4P7_PIG			PEAKS DB	0	0	4	6	0	0	LFDEHATF
GGVNVPKSPF	48.74	1000.53	10	0.8	501.275	42.71		1774900					5	F5:13523	3842_CT_BSAU003_1_L.raw	0	0	1	0	0	0	0	tr|A0A480E4I9|A0A480E4I9_PIG:tr|A0A480THJ7|A0A480THJ7_PIG:tr|F1SMN5|F1SMN5_PIG:tr|A0A287A8C2|A0A287A8C2_PIG:tr|A0A480TJ24|A0A480TJ24_PIG:tr|A0A286ZRX8|A0A286ZRX8_PIG:tr|A0A480Z1N4|A0A480Z1N4_PIG:tr|A0A480LRJ7|A0A480LRJ7_PIG:tr|A0A480Z729|A0A480Z729_PIG			PEAKS DB	1	0	0	0	0	0	GGVNVPKSPF
STTTGHLIYK	48.73	1119.59	10	-0.2	560.803	29.54				2370000		0	4	F4:10592	3842_CT_BSAU003_1_H.raw	0	0	0	0	1	0	0	tr|A0A287A391|A0A287A391_PIG:tr|A0A288CG57|A0A288CG57_PIG:tr|Q0PY11|Q0PY11_PIG:tr|A0A480JQ30|A0A480JQ30_PIG:tr|A0A480WGI1|A0A480WGI1_PIG:tr|A0A481CHS8|A0A481CHS8_PIG:tr|A0A480E7W1|A0A480E7W1_PIG:tr|A0A480R0Y7|A0A480R0Y7_PIG:tr|A0A480RBM5|A0A480RBM5_PIG:tr|A0A286ZNV2|A0A286ZNV2_PIG:tr|B9W5V0|B9W5V0_PIG:tr|A0A480NBF9|A0A480NBF9_PIG:tr|A0A481CZB5|A0A481CZB5_PIG:tr|A0A480KG31|A0A480KG31_PIG:tr|A0A287…			PEAKS DB	0	0	0	3	0	1	STTTGHLIYK
GHPPPPPPPPEY	48.66	1280.62	12	0.3	641.317	33.03			0		0	1526000	6	F6:11156	3842_CT_BSAU003_1_M.raw	0	0	0	0	0	0	1	tr|A0A480ELI2|A0A480ELI2_PIG:tr|A0A480PBT4|A0A480PBT4_PIG:tr|A0A480X165|A0A480X165_PIG:tr|A0A480XMA0|A0A480XMA0_PIG:tr|A0A480SQH7|A0A480SQH7_PIG:tr|A0A480V7Z6|A0A480V7Z6_PIG:tr|A0A480ZVM0|A0A480ZVM0_PIG:tr|A0A480PD67|A0A480PD67_PIG:tr|A0A480VTI0|A0A480VTI0_PIG:tr|A0A480VUP6|A0A480VUP6_PIG:tr|A0A480W0V7|A0A480W0V7_PIG:tr|A0A480XME3|A0A480XME3_PIG:tr|A0A480YET9|A0A480YET9_PIG:tr|A0A480F5K0|A0A480F5…			PEAKS DB	0	1	0	0	2	2	GHPPPPPPPPEY
LAQAM(+15.99)M(+15.99)AFTR	48.54	1170.55	10	-0.1	586.283	31.71	14791000			22743000			4	F4:12131	3842_CT_BSAU003_1_H.raw	0	1	0	0	1	0	0	tr|A0A480RY26|A0A480RY26_PIG:tr|A0A287B9B3|A0A287B9B3_PIG:tr|A0A480JWW5|A0A480JWW5_PIG:tr|A0A481BY58|A0A481BY58_PIG:tr|A0A481BXF1|A0A481BXF1_PIG	Oxidation (M)	M5:Oxidation (M):1000.00;M6:Oxidation (M):1000.00	PEAKS DB	0	0	2	2	0	0	LAQAMMAFTR
EVALNTIIFM(+15.99)GR	48.54	1378.73	12	-1.1	690.37	56.28	3990800			2874300			4	F4:27200	3842_CT_BSAU003_1_H.raw	0	1	0	0	1	0	0	tr|F2Z5E2|F2Z5E2_PIG:tr|Q19AZ5|Q19AZ5_PIG	Oxidation (M)	M10:Oxidation (M):1000.00	PEAKS DB	0	0	2	1	0	0	EVALNTIIFMGR
MAAVEAKLLPETA(sub L)RR	48.53	1654.92	15	-6.5	552.643	49.75				2100800			7	F7:21055	3842_CT_BSAU003_4_H.raw	0	0	0	0	1	0	0	tr|F1SCC9|F1SCC9_PIG:tr|A0A481AYQ5|A0A481AYQ5_PIG			SPIDER	0	0	0	1	0	0	MAAVEAKLLPETARR
VPAGTTYYVVD(sub N)PDNDENLR	48.5	2137	19	8.4	1069.51	41.11		0					10	F10:17134	3842_CT_BSAU003_8_H.raw	0	0	0	0	0	0	0	tr|Q948Y0|Q948Y0_SOYBN:tr|Q0MUU5|Q0MUU5_SOYBN			SPIDER	1	0	0	0	0	0	VPAGTTYYVVDPDNDENLR
FDPNLTQR	48.48	989.493	8	1	495.754	34.51	7536300			11528000			4	F4:13728	3842_CT_BSAU003_1_H.raw	0	1	0	0	1	0	0	tr|A0A480RY26|A0A480RY26_PIG:tr|A0A287B9B3|A0A287B9B3_PIG:tr|A0A480JWW5|A0A480JWW5_PIG:tr|A0A481BY58|A0A481BY58_PIG:tr|A0A481BXF1|A0A481BXF1_PIG			PEAKS DB	0	0	1	1	0	0	FDPNLTQR
VIISAPSADAPM(+15.99)F	48.44	1333.66	13	-0.8	667.836	53.25				568940			7	F7:22913	3842_CT_BSAU003_4_H.raw	0	0	0	0	1	0	0	tr|A0A480L746|A0A480L746_PIG:tr|A0A287BBI5|A0A287BBI5_PIG:tr|A0A480VYK9|A0A480VYK9_PIG:tr|A0A480VYL6|A0A480VYL6_PIG:tr|A0A480L207|A0A480L207_PIG:tr|A0A481CCJ1|A0A481CCJ1_PIG:tr|A0A480W291|A0A480W291_PIG:tr|A0A480VES5|A0A480VES5_PIG:tr|A0A286ZVK5|A0A286ZVK5_PIG:tr|A0A286ZQE4|A0A286ZQE4_PIG:tr|A0A287BG23|A0A287BG23_PIG:tr|A0A481CMN0|A0A481CMN0_PIG	Oxidation (M)	M12:Oxidation (M):1000.00	PEAKS DB	0	0	0	1	0	0	VIISAPSADAPMF
PPEPPTEGDHDEL	48.43	1431.62	13	0.3	716.815	35.64						759140	5	F5:9691	3842_CT_BSAU003_1_L.raw	0	0	0	0	0	0	1	tr|A0A480RH92|A0A480RH92_PIG			PEAKS DB	0	0	0	0	0	1	PPEPPTEGDHDEL
TDFAFSLYK	48.39	1090.53	9	0	546.274	53.38	1943500			1258800			4	F4:25367	3842_CT_BSAU003_1_H.raw	0	1	0	0	1	0	0	tr|F1SCC9|F1SCC9_PIG:tr|A0A481AYQ5|A0A481AYQ5_PIG:tr|Q9GMA6|Q9GMA6_PIG:tr|F1SCD1|F1SCD1_PIG:tr|A0A480SMR4|A0A480SMR4_PIG:tr|F1SCC6|F1SCC6_PIG:tr|A0A286ZTU7|A0A286ZTU7_PIG:tr|A0A481CM62|A0A481CM62_PIG:tr|A0A480E639|A0A480E639_PIG			PEAKS DB	0	0	1	2	0	0	TDFAFSLYK
DNIQGITKPAIR	48.32	1324.75	12	0	663.38	37.14	0						1	F1:13855	3842_CT_BSAU003_10_H.raw	0	0	0	0	0	0	0	tr|A0A481DNE7|A0A481DNE7_PIG:tr|A0A480TD90|A0A480TD90_PIG:tr|A0A480U5Q6|A0A480U5Q6_PIG:tr|A0A481CZK5|A0A481CZK5_PIG:tr|A0A480XRH9|A0A480XRH9_PIG:tr|A0A480XNJ3|A0A480XNJ3_PIG:tr|A0A480XK28|A0A480XK28_PIG:tr|A0A480XUG7|A0A480XUG7_PIG:tr|A0A480YRX1|A0A480YRX1_PIG:tr|A0A480P8E8|A0A480P8E8_PIG:tr|A0A481A320|A0A481A320_PIG:tr|B9MST3|B9MST3_SOYBN:tr|A0A0R0EX12|A0A0R0EX12_SOYBN			PEAKS DB	0	0	1	0	0	0	DNIQGITKPAIR
G(sub R)DTQSIIFLGK	48.31	1177.63	11	-0.2	589.824	52.87				766580			4	F4:25095	3842_CT_BSAU003_1_H.raw	0	0	0	0	1	0	0	tr|F1SCD1|F1SCD1_PIG:tr|A0A481CMM5|A0A481CMM5_PIG			SPIDER	0	0	0	1	0	0	GDTQSIIFLGK
TGKFPSPM	48.25	863.421	8	0	432.718	38.08		1843300					5	F5:11188	3842_CT_BSAU003_1_L.raw	0	0	1	0	0	0	0	tr|A0A480DZG8|A0A480DZG8_PIG:tr|A0A480ZLU6|A0A480ZLU6_PIG:tr|A0A480PTE3|A0A480PTE3_PIG:tr|A0A480Q7Q7|A0A480Q7Q7_PIG			PEAKS DB	1	0	0	0	0	0	TGKFPSPM
DITM(+15.99)VLILPK	48.18	1157.67	10	-1.5	579.843	57.7	374000						4	F4:28252	3842_CT_BSAU003_1_H.raw	0	2	0	0	0	0	0	tr|F2Z5E2|F2Z5E2_PIG:tr|Q19AZ5|Q19AZ5_PIG	Oxidation (M)	M4:Oxidation (M):1000.00	PEAKS DB	0	0	2	0	0	0	DITMVLILPK
DAAVEFINNYVK	48.15	1381.69	12	0.8	691.852	57.55	0						1	F1:24666	3842_CT_BSAU003_10_H.raw	0	0	0	0	0	0	0	tr|F1SCC6|F1SCC6_PIG:tr|A0A286ZTU7|A0A286ZTU7_PIG:tr|A0A481BCC2|A0A481BCC2_PIG:tr|A0A480RA22|A0A480RA22_PIG:tr|A0A480Z6H6|A0A480Z6H6_PIG			PEAKS DB	0	0	1	0	0	0	DAAVEFINNYVK
IGDEDIGRVV	48.13	1071.56	10	-0.5	536.785	41.42						897510	6	F6:16242	3842_CT_BSAU003_1_M.raw	0	0	0	0	0	0	1	tr|A0A480XTH6|A0A480XTH6_PIG:tr|A0A480WFJ6|A0A480WFJ6_PIG:tr|A0A480W105|A0A480W105_PIG:tr|A0A480W5A2|A0A480W5A2_PIG:tr|A0A481D2M6|A0A481D2M6_PIG:tr|A0A481CZU7|A0A481CZU7_PIG:tr|A0A480YJB7|A0A480YJB7_PIG:tr|A0A480UH75|A0A480UH75_PIG:tr|A0A286ZKG9|A0A286ZKG9_PIG:tr|A0A480M3B8|A0A480M3B8_PIG:tr|A0A480VB64|A0A480VB64_PIG:tr|A0A480VDZ8|A0A480VDZ8_PIG:tr|A0A480VAJ7|A0A480VAJ7_PIG:tr|A0A480X4D8|A0A480X4…			PEAKS DB	0	0	0	0	0	1	IGDEDIGRVV
GKDGPRGPTGPIGPPGPS(sub A)	48.1	1642.84	18	-0.5	822.428	31.65						15817000	6	F6:10084	3842_CT_BSAU003_1_M.raw	0	0	0	0	0	0	1	tr|A0A481CL14|A0A481CL14_PIG:tr|A0A480VW82|A0A480VW82_PIG:tr|A0A480QRZ7|A0A480QRZ7_PIG:tr|A0A480VV89|A0A480VV89_PIG			SPIDER	0	0	0	0	0	2	GKDGPRGPTGPIGPPGPS
TEDEVERVIT	48.09	1189.58	10	0.3	595.799	37.22			3204500			3498600	6	F6:13772	3842_CT_BSAU003_1_M.raw	0	0	0	2	0	0	2	tr|A0A480NYR7|A0A480NYR7_PIG:tr|A0A480VWV0|A0A480VWV0_PIG:tr|A0A480V7L8|A0A480V7L8_PIG:tr|A0A480QE19|A0A480QE19_PIG:tr|A0A480KCE6|A0A480KCE6_PIG:tr|A0A480KCF6|A0A480KCF6_PIG:tr|A0A481DCJ8|A0A481DCJ8_PIG:tr|A0A480TIN2|A0A480TIN2_PIG:tr|A0A480KQQ7|A0A480KQQ7_PIG:tr|A0A480LBR5|A0A480LBR5_PIG:tr|A0A480YNE4|A0A480YNE4_PIG:tr|A0A480L2M0|A0A480L2M0_PIG:tr|A0A480L7K5|A0A480L7K5_PIG:tr|A0A481CMU9|A0A481CM…			PEAKS DB	0	3	0	0	0	3	TEDEVERVIT
AD(sub N)GESC(+57.02)SVSMM(+15.99)YQESK	48.07	1823.7	16	0.6	912.858	31.6	0						4	F4:11919	3842_CT_BSAU003_1_H.raw	0	0	0	0	0	0	0	tr|F2Z5E2|F2Z5E2_PIG:tr|Q19AZ5|Q19AZ5_PIG	Carbamidomethylation; Oxidation (M)	C6:Carbamidomethylation:1000.00;M11:Oxidation (M):24.44	SPIDER	0	0	1	0	0	0	ADGESCSVSMMYQESK
DDITM(+15.99)VLILPK	48.05	1272.7	11	-0.1	637.357	57.86	275080						1	F1:24777	3842_CT_BSAU003_10_H.raw	0	1	0	0	0	0	0	tr|F2Z5E2|F2Z5E2_PIG:tr|Q19AZ5|Q19AZ5_PIG	Oxidation (M)	M5:Oxidation (M):1000.00	PEAKS DB	0	0	1	0	0	0	DDITMVLILPK
PSSNILFLGR	48.05	1102.61	10	0.9	552.314	52.18	405740			212190			1	F1:21859	3842_CT_BSAU003_10_H.raw	0	1	0	0	1	0	0	tr|A0A287B7P2|A0A287B7P2_PIG:tr|F2Z5B1|F2Z5B1_PIG			PEAKS DB	0	0	1	1	0	0	PSSNILFLGR
TGTQYLLR	48.03	950.519	8	2.7	476.268	36.92	90093000			99496000			4	F4:15353	3842_CT_BSAU003_1_H.raw	0	1	0	0	1	0	0	tr|I3LCP8|I3LCP8_PIG:tr|A0A480W1Z5|A0A480W1Z5_PIG			PEAKS DB	0	0	5	5	0	0	TGTQYLLR
VLVNYIYFD(sub N)AK	48.02	1343.71	11	-1.2	672.863	54.65	711680			373680			4	F4:26255	3842_CT_BSAU003_1_H.raw	0	2	0	0	1	0	0	tr|F1SCC9|F1SCC9_PIG:tr|A0A480SK60|A0A480SK60_PIG			SPIDER	0	0	3	1	0	0	VLVNYIYFDAK
RVIISAPSADAPM(+15.99)FVM(+15.99)	48	1735.86	16	0	868.939	48.89				210600			7	F7:20629	3842_CT_BSAU003_4_H.raw	0	0	0	0	1	0	0	tr|A0A480L746|A0A480L746_PIG:tr|A0A287BBI5|A0A287BBI5_PIG:tr|A0A480VYK9|A0A480VYK9_PIG:tr|A0A480VYL6|A0A480VYL6_PIG:tr|A0A480L207|A0A480L207_PIG:tr|A0A481CCJ1|A0A481CCJ1_PIG:tr|A0A480W291|A0A480W291_PIG:tr|A0A480VES5|A0A480VES5_PIG:tr|A0A286ZVK5|A0A286ZVK5_PIG:tr|A0A286ZQE4|A0A286ZQE4_PIG:tr|A0A287BG23|A0A287BG23_PIG:tr|A0A481CMN0|A0A481CMN0_PIG	Oxidation (M)	M13:Oxidation (M):1000.00;M16:Oxidation (M):1000.00	PEAKS DB	0	0	0	1	0	0	RVIISAPSADAPMFVM
MAAVEANLLPG(sub E)MLRR	47.99	1640.89	15	4.1	547.971	49.34	332990						4	F4:22807	3842_CT_BSAU003_1_H.raw	0	1	0	0	0	0	0	NA			SPIDER	0	0	1	0	0	0	MAAVEANLLPGMLRR
KAINEWVK	47.98	986.555	8	-0.5	494.284	33.59	23916000			9419100			4	F4:13195	3842_CT_BSAU003_1_H.raw	0	1	0	0	1	0	0	tr|A0A287B7P2|A0A287B7P2_PIG:tr|F2Z5B1|F2Z5B1_PIG			PEAKS DB	0	0	9	6	0	0	KAINEWVK
VLEGNEQFINAAK	47.95	1431.74	13	0	716.875	40.72	315980						1	F1:15679	3842_CT_BSAU003_10_H.raw	0	1	0	0	0	0	0	tr|A0A287B5W2|A0A287B5W2_PIG:tr|C5IWV5|C5IWV5_PIG			PEAKS DB	0	0	1	0	0	0	VLEGNEQFINAAK
NLFLSNVFHK	47.94	1217.66	10	-0.4	609.835	53.76	6477800						4	F4:25968	3842_CT_BSAU003_1_H.raw	0	2	0	0	0	0	0	tr|F1SMW8|F1SMW8_PIG			PEAKS DB	0	0	3	0	0	0	NLFLSNVFHK
EVSQVVHR	47.93	952.509	8	0.6	477.262	33.79	10035000			9536300			1	F1:12271	3842_CT_BSAU003_10_H.raw	0	1	0	0	1	0	0	tr|A0A286ZTU7|A0A286ZTU7_PIG:tr|A0A480RA22|A0A480RA22_PIG			PEAKS DB	0	0	2	3	0	0	EVSQVVHR
NLE(sub Q)GENEEEDSGAIVTVK	47.93	1931.9	18	8.7	966.964	44.19	0						10	F10:18784	3842_CT_BSAU003_8_H.raw	0	0	0	0	0	0	0	tr|A0A0R0KRW0|A0A0R0KRW0_SOYBN			SPIDER	0	0	1	0	0	0	NLEGENEEEDSGAIVTVK
KEM(+15.99)QPTHPIRL	47.93	1364.72	11	-0.3	683.369	29.76			7460300		1004700	15034000	6	F6:8910	3842_CT_BSAU003_1_M.raw	0	0	0	1	0	1	2	tr|A0A480K4I2|A0A480K4I2_PIG:tr|A0A480DWF6|A0A480DWF6_PIG:tr|A0A480Z124|A0A480Z124_PIG:tr|F1SA98|F1SA98_PIG:tr|A0A480YJH5|A0A480YJH5_PIG:tr|A0A480YIH8|A0A480YIH8_PIG:tr|A0A480Z646|A0A480Z646_PIG:tr|A0A480TTI4|A0A480TTI4_PIG:tr|A0A480LPX7|A0A480LPX7_PIG:tr|A0A480LWD3|A0A480LWD3_PIG:tr|F1SDR7|F1SDR7_PIG:tr|A0A480LDG7|A0A480LDG7_PIG:tr|A0A481BLG8|A0A481BLG8_PIG:tr|A0A480L8G7|A0A480L8G7_PIG:tr|A0A480…	Oxidation (M)	M3:Oxidation (M):1000.00	PEAKS DB	0	1	0	0	1	2	KEMQPTHPIRL
EC(+57.02)DIETIGGK	47.91	1120.51	10	0	561.261	33.2	1084900			10161000			4	F4:12898	3842_CT_BSAU003_1_H.raw	0	1	0	0	1	0	0	tr|F1RR40|F1RR40_PIG	Carbamidomethylation	C2:Carbamidomethylation:1000.00	PEAKS DB	0	0	1	2	0	0	ECDIETIGGK
WTPDSPTIKPHPT	47.85	1475.74	13	-0.2	738.878	34.38						638460	6	F6:11979	3842_CT_BSAU003_1_M.raw	0	0	0	0	0	0	1	tr|A0A480ZEG9|A0A480ZEG9_PIG:tr|F1S418|F1S418_PIG:tr|A0A480DW02|A0A480DW02_PIG			PEAKS DB	0	0	0	0	0	1	WTPDSPTIKPHPT
AAAATGTIFM(+15.99)FR	47.81	1271.63	12	-0.4	636.824	51.3	2696600			2141200			4	F4:24076	3842_CT_BSAU003_1_H.raw	0	1	0	0	1	0	0	tr|F1SCE3|F1SCE3_PIG	Oxidation (M)	M10:Oxidation (M):1000.00	PEAKS DB	0	0	2	2	0	0	AAAATGTIFMFR
M(+15.99)VLVNAIYFK	47.8	1212.66	10	0.2	607.336	54.13	2685200						4	F4:25882	3842_CT_BSAU003_1_H.raw	0	1	0	0	0	0	0	tr|I3LJB0|I3LJB0_PIG:tr|A0A480E7P5|A0A480E7P5_PIG	Oxidation (M)	M1:Oxidation (M):1000.00	PEAKS DB	0	0	1	0	0	0	MVLVNAIYFK
M(+15.99)VLVNALYFK	47.8	1212.66	10	0.2	607.336	54.13	2685200						4	F4:25882	3842_CT_BSAU003_1_H.raw	0	1	0	0	0	0	0	tr|F1SMW8|F1SMW8_PIG	Oxidation (M)	M1:Oxidation (M):1000.00	PEAKS DB	0	0	1	0	0	0	MVLVNALYFK
IGKPAPEFQ	47.8	985.523	9	-0.7	493.769	32.34	523140			573530			6	F6:10641	3842_CT_BSAU003_1_M.raw	0	1	0	0	1	0	0	tr|A0A287BAZ6|A0A287BAZ6_PIG:tr|A0A480NET5|A0A480NET5_PIG:tr|A0A480NEZ4|A0A480NEZ4_PIG:tr|A0A287AJ76|A0A287AJ76_PIG:tr|A0A287A690|A0A287A690_PIG:tr|A0A480K9M4|A0A480K9M4_PIG:tr|A0A480VX21|A0A480VX21_PIG:tr|A0A480LU92|A0A480LU92_PIG:tr|F1SDX9|F1SDX9_PIG:tr|A0A481BIL7|A0A481BIL7_PIG:tr|A0A480XLW8|A0A480XLW8_PIG			PEAKS DB	0	0	1	1	0	0	IGKPAPEFQ
AVVEVDESGTK	47.79	1132.56	11	-0.2	567.288	29.16	12996000			12050000			1	F1:9557	3842_CT_BSAU003_10_H.raw	0	1	0	0	1	0	0	tr|F1SCE3|F1SCE3_PIG			PEAKS DB	0	0	2	2	0	0	AVVEVDESGTK
PITPPGEC(+57.02)C(+57.02)PVC(+57.02)PH	47.79	1619.69	14	-0.7	810.851	36.84	573240			534540			7	F7:14044	3842_CT_BSAU003_4_H.raw	0	1	0	0	1	0	0	tr|A0A480K872|A0A480K872_PIG:tr|A0A480WGC5|A0A480WGC5_PIG:tr|A0A480KSL1|A0A480KSL1_PIG:tr|A0A480YNP2|A0A480YNP2_PIG:tr|A0A287BF88|A0A287BF88_PIG:tr|A0A480N5F4|A0A480N5F4_PIG:tr|A0A480VZL5|A0A480VZL5_PIG:tr|A0A481BME6|A0A481BME6_PIG:tr|A0A480VFH1|A0A480VFH1_PIG:tr|F1RXW0|F1RXW0_PIG:tr|A0A287BPM1|A0A287BPM1_PIG:tr|A0A480W096|A0A480W096_PIG:tr|A0A480YZY0|A0A480YZY0_PIG:tr|Q59IP2|Q59IP2_PIG:tr|A0A480…	Carbamidomethylation	C8:Carbamidomethylation:1000.00;C9:Carbamidomethylation:1000.00;C12:Carbamidomethylation:1000.00	PEAKS DB	0	0	1	1	0	0	PITPPGECCPVCPH
QLVSLDPSK	47.76	985.544	9	-0.6	493.779	36.84	73782000			102770000			10	F10:14523	3842_CT_BSAU003_8_H.raw	0	2	0	0	3	0	0	tr|F1SCC9|F1SCC9_PIG:tr|A0A481CM62|A0A481CM62_PIG:tr|A0A480Z6H6|A0A480Z6H6_PIG:tr|A0A480E4P7|A0A480E4P7_PIG			PEAKS DB	0	0	6	8	0	0	QLVSLDPSK
VFSDEADLSGVTE	47.75	1367.61	13	0.7	684.812	45.59	534410						4	F4:20450	3842_CT_BSAU003_1_H.raw	0	1	0	0	0	0	0	tr|A0A481CMM1|A0A481CMM1_PIG			PEAKS DB	0	0	1	0	0	0	VFSDEADLSGVTE
DAEEVEVFLPR	47.74	1302.65	11	0.1	652.33	53.62	409290			163010			1	F1:22668	3842_CT_BSAU003_10_H.raw	0	2	0	0	1	0	0	tr|I3LCP8|I3LCP8_PIG			PEAKS DB	0	0	2	1	0	0	DAEEVEVFLPR
M(+15.99)AAVEAE(sub K)LLPETLR	47.73	1557.81	14	0	779.911	53.46				5660400			4	F4:25480	3842_CT_BSAU003_1_H.raw	0	0	0	0	1	0	0	tr|F1SCC9|F1SCC9_PIG:tr|A0A481AYQ5|A0A481AYQ5_PIG:tr|A0A481C109|A0A481C109_PIG	Oxidation (M)	M1:Oxidation (M):1000.00	SPIDER	0	0	0	1	0	0	MAAVEAELLPETLR
VGEEDEVSIR	47.72	1131.54	10	-0.6	566.777	33.57					560800		5	F5:8351	3842_CT_BSAU003_1_L.raw	0	0	0	0	0	1	0	tr|A0A480WF53|A0A480WF53_PIG:tr|A0A480UAL3|A0A480UAL3_PIG:tr|A0A480ZBW5|A0A480ZBW5_PIG:tr|A0A480UFV1|A0A480UFV1_PIG:tr|A0A481AZ53|A0A481AZ53_PIG:tr|A0A480N4T4|A0A480N4T4_PIG:tr|A0A480ZNE5|A0A480ZNE5_PIG:tr|F4MHU7|F4MHU7_PIG:tr|A0A480UAL5|A0A480UAL5_PIG:tr|A0A480NSS2|A0A480NSS2_PIG:tr|A0A480LDJ6|A0A480LDJ6_PIG:tr|A0A480YP42|A0A480YP42_PIG:tr|A0A480LGM6|A0A480LGM6_PIG:tr|A0A480Q9Q5|A0A480Q9Q5_PIG:t…			PEAKS DB	0	0	0	0	1	0	VGEEDEVSIR
YTAPQPGKY	47.66	1023.5	9	0.5	512.759	32.02		962430					11	F11:8008	3842_CT_BSAU003_8_L.raw	0	0	1	0	0	0	0	tr|A0A287AW81|A0A287AW81_PIG:tr|A0A481D4H1|A0A481D4H1_PIG:tr|A0A481C6D2|A0A481C6D2_PIG			PEAKS DB	1	0	0	0	0	0	YTAPQPGKY
SRDPIYSNK	47.64	1078.54	9	0.2	540.278	23.11	739670						10	F10:6031	3842_CT_BSAU003_8_H.raw	0	1	0	0	0	0	0	tr|F7J075|F7J075_SOYBN:tr|Q948Y0|Q948Y0_SOYBN:tr|Q0MUU5|Q0MUU5_SOYBN:tr|Q948X9|Q948X9_SOYBN			PEAKS DB	0	0	2	0	0	0	SRDPIYSNK
DLSLSTFVHK	47.63	1145.61	10	-0.9	573.811	49.34				2958200			4	F4:22828	3842_CT_BSAU003_1_H.raw	0	0	0	0	1	0	0	tr|A0PA01|A0PA01_PIG:tr|A0A480KIB4|A0A480KIB4_PIG			PEAKS DB	0	0	0	1	0	0	DLSLSTFVHK
VPMMGISGR	47.62	946.473	9	-0.2	474.244	39.6	21706000			11789000			1	F1:15201	3842_CT_BSAU003_10_H.raw	0	1	0	0	1	0	0	tr|F1SCC6|F1SCC6_PIG			PEAKS DB	0	0	2	3	0	0	VPMMGISGR
SPQLQNLR	47.54	954.525	8	-0.3	478.269	30.32	6682600						10	F10:10629	3842_CT_BSAU003_8_H.raw	0	1	0	0	0	0	0	tr|F7J075|F7J075_SOYBN:tr|Q948X9|Q948X9_SOYBN			PEAKS DB	0	0	1	0	0	0	SPQLQNLR
VVIGM(+15.99)DVAASEFYR	47.54	1571.77	14	-0.4	786.89	49.02	301200			781650			7	F7:20705	3842_CT_BSAU003_4_H.raw	0	1	0	0	1	0	0	tr|A0A480VHN0|A0A480VHN0_PIG:tr|A0A481AJU1|A0A481AJU1_PIG:tr|A0A480VBK3|A0A480VBK3_PIG:tr|A0A480VEG5|A0A480VEG5_PIG:tr|A0A480ZF55|A0A480ZF55_PIG:tr|A0A480XAW6|A0A480XAW6_PIG:tr|A0A481BEN3|A0A481BEN3_PIG:tr|A0A480S9C0|A0A480S9C0_PIG:tr|A0A480N327|A0A480N327_PIG:tr|A0A480P7S7|A0A480P7S7_PIG:tr|A0A480MDJ5|A0A480MDJ5_PIG:tr|A0A480MZA2|A0A480MZA2_PIG:tr|A0A480N2D5|A0A480N2D5_PIG:tr|A0A480ENK3|A0A480EN…	Oxidation (M)	M5:Oxidation (M):1000.00	PEAKS DB	0	0	1	1	0	0	VVIGMDVAASEFYR
AHLEEERDLK	47.47	1238.63	10	-1.1	413.882	24.56			4089100			6372900	6	F6:5416	3842_CT_BSAU003_1_M.raw	0	0	0	1	0	0	2	tr|A0A480V0P0|A0A480V0P0_PIG:tr|A0A480KPW1|A0A480KPW1_PIG:tr|A0A480PTG0|A0A480PTG0_PIG:tr|A0A480SDR9|A0A480SDR9_PIG:tr|A0A480KU90|A0A480KU90_PIG:tr|A0A480EPP6|A0A480EPP6_PIG:tr|A0A481AES4|A0A481AES4_PIG:tr|A0A481D1F0|A0A481D1F0_PIG			PEAKS DB	0	1	0	0	0	3	AHLEEERDLK
FM(+15.99)TEATKDAPFR	47.45	1428.67	12	0.3	715.343	35.09	2391900			1922800			7	F7:13098	3842_CT_BSAU003_4_H.raw	0	2	0	0	2	0	0	tr|A0A287B7P2|A0A287B7P2_PIG:tr|F2Z5B1|F2Z5B1_PIG	Oxidation (M)	M2:Oxidation (M):1000.00	PEAKS DB	0	0	2	2	0	0	FMTEATKDAPFR
KGGDAIKPPPIIG	47.39	1261.74	13	-1.4	631.876	42.06						217060	6	F6:16662	3842_CT_BSAU003_1_M.raw	0	0	0	0	0	0	1	tr|A0A480SA48|A0A480SA48_PIG:tr|A0A481AR77|A0A481AR77_PIG:tr|A0A481AJ74|A0A481AJ74_PIG:tr|A0A481B2S2|A0A481B2S2_PIG:tr|A0A481AMQ6|A0A481AMQ6_PIG:tr|A0A480PCK4|A0A480PCK4_PIG:tr|A0A480DSA2|A0A480DSA2_PIG:tr|A0A480VNK5|A0A480VNK5_PIG:tr|A0A480NJM3|A0A480NJM3_PIG:tr|K9IVP8|K9IVP8_PIG:tr|F1S062|F1S062_PIG:tr|A0A480R319|A0A480R319_PIG:tr|A0A480R7R0|A0A480R7R0_PIG			PEAKS DB	0	0	0	0	0	1	KGGDAIKPPPIIG
SEEEIREAF	47.37	1108.5	9	0.5	555.259	39.95			1395300		2179100	2026400	9	F9:13690	3842_CT_BSAU003_4_M.raw	0	0	0	1	0	1	1	tr|A0A480VB61|A0A480VB61_PIG:tr|A0A480Y5K2|A0A480Y5K2_PIG:tr|A0A480YJB9|A0A480YJB9_PIG:tr|A0A481CJV5|A0A481CJV5_PIG:tr|A0A481CJY2|A0A481CJY2_PIG:tr|A0A481CM38|A0A481CM38_PIG:tr|A0A481CJX1|A0A481CJX1_PIG:tr|A0A481CP34|A0A481CP34_PIG:tr|A0A480WA53|A0A480WA53_PIG:tr|A0A480WFZ7|A0A480WFZ7_PIG:tr|A0A480ZWH3|A0A480ZWH3_PIG:tr|A0A480WEB0|A0A480WEB0_PIG:tr|A0A480YIE7|A0A480YIE7_PIG:tr|F2Z5G3|F2Z5G3_PIG:t…			PEAKS DB	0	1	0	0	1	1	SEEEIREAF
GRTGDAGPVGPE(sub P)GPPGPE(sub P)GPPGPPSGGF	47.3	2496.17	28	-1.6	1249.09	40.88			3171900			9384600	3	F3:14154	3842_CT_BSAU003_10_M.raw	0	0	0	1	0	0	1	tr|A0A480NHP8|A0A480NHP8_PIG:tr|A0A287A1S6|A0A287A1S6_PIG:tr|A0A481B1Q4|A0A481B1Q4_PIG:tr|A0A480EEJ3|A0A480EEJ3_PIG			SPIDER	0	2	0	0	0	1	GRTGDAGPVGPEGPPGPEGPPGPPSGGF
IEEIEVAPPK	47.3	1123.61	10	1.2	562.814	39.99		525110	1283300			1094300	9	F9:13698	3842_CT_BSAU003_4_M.raw	0	0	1	1	0	0	1	tr|A0A480T9J2|A0A480T9J2_PIG:tr|A0A480WD16|A0A480WD16_PIG:tr|A0A287AZV4|A0A287AZV4_PIG:tr|A0A0K1TQS4|A0A0K1TQS4_PIG:tr|A0A480I7X0|A0A480I7X0_PIG:tr|A0A480KUH0|A0A480KUH0_PIG:tr|A0A481C700|A0A481C700_PIG:tr|A0A481CXX9|A0A481CXX9_PIG:tr|F1S0C1|F1S0C1_PIG:tr|A0A480X9P7|A0A480X9P7_PIG:tr|A0A481C3U3|A0A481C3U3_PIG:tr|A0A480TRN0|A0A480TRN0_PIG:tr|A0A480EMJ8|A0A480EMJ8_PIG			PEAKS DB	1	1	0	0	0	2	IEEIEVAPPK
GPPPPGPPPEVV	47.28	1138.6	12	-0.3	570.308	42.29			0				6	F6:16815	3842_CT_BSAU003_1_M.raw	0	0	0	0	0	0	0	tr|A0A287B7R3|A0A287B7R3_PIG:tr|A0A481CXR2|A0A481CXR2_PIG:tr|A0A480U3K6|A0A480U3K6_PIG:tr|A0A480KG28|A0A480KG28_PIG:tr|A0A480TT63|A0A480TT63_PIG:tr|A0A480U448|A0A480U448_PIG			PEAKS DB	0	1	0	0	0	0	GPPPPGPPPEVV
MAAVEAE(sub K)LLPETLR	47.28	1541.81	14	0.2	771.914	56.81	8811800						4	F4:27549	3842_CT_BSAU003_1_H.raw	0	1	0	0	0	0	0	tr|F1SCC9|F1SCC9_PIG:tr|A0A481AYQ5|A0A481AYQ5_PIG:tr|A0A481C109|A0A481C109_PIG			SPIDER	0	0	1	0	0	0	MAAVEAELLPETLR
AMFIDEHLK	47.28	1102.55	9	-0.7	552.281	41.53	442660						4	F4:17956	3842_CT_BSAU003_1_H.raw	0	2	0	0	0	0	0	tr|A0A481AYQ5|A0A481AYQ5_PIG:tr|A0A480SMR4|A0A480SMR4_PIG			PEAKS DB	0	0	2	0	0	0	AMFIDEHLK
SIEGPSKVDIN	47.26	1157.59	11	-0.5	579.803	34.92					728080		5	F5:9236	3842_CT_BSAU003_1_L.raw	0	0	0	0	0	1	0	tr|A0A480E4I9|A0A480E4I9_PIG:tr|A0A480THJ7|A0A480THJ7_PIG:tr|F1SMN5|F1SMN5_PIG:tr|A0A287A8C2|A0A287A8C2_PIG:tr|A0A480TJ24|A0A480TJ24_PIG:tr|A0A286ZRX8|A0A286ZRX8_PIG:tr|A0A480Z1N4|A0A480Z1N4_PIG:tr|A0A480LRJ7|A0A480LRJ7_PIG:tr|A0A480Z729|A0A480Z729_PIG:tr|A0A287AW81|A0A287AW81_PIG:tr|A0A481D4H1|A0A481D4H1_PIG:tr|A0A481C6D2|A0A481C6D2_PIG			PEAKS DB	0	0	0	0	1	0	SIEGPSKVDIN
NVNQSLLELHK	47.23	1293.7	11	-0.1	647.859	39.9	1489300			1982300			1	F1:15230	3842_CT_BSAU003_10_H.raw	0	1	0	0	2	0	0	tr|A0A480SR55|A0A480SR55_PIG:tr|A0A480E702|A0A480E702_PIG:tr|A0A480QC88|A0A480QC88_PIG:tr|I3LR69|I3LR69_PIG:tr|A0A287ARR1|A0A287ARR1_PIG:tr|A0A480Q2X5|A0A480Q2X5_PIG:tr|A0A480YS19|A0A480YS19_PIG:tr|A0A480SXP3|A0A480SXP3_PIG:tr|A0A480RWI8|A0A480RWI8_PIG:tr|A0A480RIZ3|A0A480RIZ3_PIG:tr|A0A287AL10|A0A287AL10_PIG:tr|A0A480Q2W4|A0A480Q2W4_PIG			PEAKS DB	0	0	1	2	0	0	NVNQSLLELHK
AVLDVGEEGTEAAAATGIC(sub A)M(+15.99)M	47.23	2053.9	21	8.7	1027.97	51.2				573480			7	F7:21895	3842_CT_BSAU003_4_H.raw	0	0	0	0	1	0	0	tr|F1SCC9|F1SCC9_PIG	Oxidation (M)	M20:Oxidation (M):0.00	SPIDER	0	0	0	1	0	0	AVLDVGEEGTEAAAATGICMM
TTPPQQDVDGTYFLYSK	47.14	1958.93	17	-0.8	980.47	47.42				672340			4	F4:21618	3842_CT_BSAU003_1_H.raw	0	0	0	0	1	0	0	tr|A0A480JKW1|A0A480JKW1_PIG			PEAKS DB	0	0	0	2	0	0	TTPPQQDVDGTYFLYSK
APEETIEIEVPEEK	47.12	1611.79	14	-1.5	806.9	46.46						0	9	F9:17157	3842_CT_BSAU003_4_M.raw	0	0	0	0	0	0	0	tr|A0A286ZRN2|A0A286ZRN2_PIG:tr|F1RLV1|F1RLV1_PIG:tr|A0A286ZNZ2|A0A286ZNZ2_PIG:tr|A0A480MXF4|A0A480MXF4_PIG			PEAKS DB	0	0	0	0	0	1	APEETIEIEVPEEK
RITALHLPR	47.08	1075.66	9	0.2	359.561	47.86	179590000			137610000			4	F4:21896	3842_CT_BSAU003_1_H.raw	0	1	0	0	1	0	0	tr|F1SCC6|F1SCC6_PIG:tr|A0A480RA22|A0A480RA22_PIG:tr|A0A480QUD5|A0A480QUD5_PIG			PEAKS DB	0	0	16	12	0	0	RITALHLPR
GITWGEETLM(+15.99)EYLENPK	47.07	2024.94	17	-0.5	675.987	62.17	71838						4	F4:31103	3842_CT_BSAU003_1_H.raw	0	2	0	0	0	0	0	tr|A0A480MM44|A0A480MM44_PIG	Oxidation (M)	M10:Oxidation (M):1000.00	PEAKS DB	0	0	2	0	0	0	GITWGEETLMEYLENPK
DTGKFPSPM(+15.99)	47.07	994.443	9	-0.5	498.228	31.43						3248200	6	F6:9918	3842_CT_BSAU003_1_M.raw	0	0	0	0	0	0	1	tr|A0A480DZG8|A0A480DZG8_PIG:tr|A0A480ZLU6|A0A480ZLU6_PIG:tr|A0A480PTE3|A0A480PTE3_PIG:tr|A0A480Q7Q7|A0A480Q7Q7_PIG	Oxidation (M)	M9:Oxidation (M):1000.00	PEAKS DB	0	0	0	0	0	1	DTGKFPSPM
L(sub V)GNAMFVDEHLK	47.02	1372.68	12	0.3	687.348	43.26	1418900			84197			4	F4:18979	3842_CT_BSAU003_1_H.raw	0	2	0	0	1	0	0	tr|A0A481CM62|A0A481CM62_PIG:tr|A0A480SQB0|A0A480SQB0_PIG			SPIDER	0	0	2	1	0	0	LGNAMFVDEHLK
D(sub N)VIGEPIDERGPIK	47	1536.81	14	-1.6	769.413	42.69			1889700			3439500	3	F3:15028	3842_CT_BSAU003_10_M.raw	0	0	0	1	0	0	2	tr|A0A480JUN1|A0A480JUN1_PIG:tr|A0A480W4R2|A0A480W4R2_PIG:tr|A0A480WG30|A0A480WG30_PIG:tr|A0A480MDB1|A0A480MDB1_PIG:tr|A0A480W4U3|A0A480W4U3_PIG:tr|A0A480WG16|A0A480WG16_PIG:tr|A0A480WG21|A0A480WG21_PIG:tr|A0A480LAV6|A0A480LAV6_PIG:tr|A0A481D392|A0A481D392_PIG:tr|A0A481D142|A0A481D142_PIG:tr|A0A480VN25|A0A480VN25_PIG:tr|A0A480UWK6|A0A480UWK6_PIG:tr|A0A481D5A4|A0A481D5A4_PIG:tr|A0A481AXQ1|A0A481AX…			SPIDER	0	1	0	0	0	2	DVIGEPIDERGPIK
VTNPSPPSAR	46.98	1024.53	10	0.8	513.273	24.95	73727000			68902000			7	F7:6864	3842_CT_BSAU003_4_H.raw	0	1	0	0	1	0	0	tr|A0A286ZTU7|A0A286ZTU7_PIG:tr|A0A480RA22|A0A480RA22_PIG			PEAKS DB	0	0	3	3	0	0	VTNPSPPSAR
VFSDEADLSGH(sub V)TEEQQPL	46.92	2000.9	18	-4.5	1001.45	47.6				2021700			4	F4:21740	3842_CT_BSAU003_1_H.raw	0	0	0	0	1	0	0	tr|A0A481CMM1|A0A481CMM1_PIG			SPIDER	0	0	0	1	0	0	VFSDEADLSGHTEEQQPL
TGPD(sub N)LHGLFGR	46.91	1168.6	11	-0.6	585.306	47.81	1279900			785630			4	F4:21835	3842_CT_BSAU003_1_H.raw	0	2	0	0	2	0	0	tr|A0A480MM44|A0A480MM44_PIG			SPIDER	0	0	2	2	0	0	TGPDLHGLFGR
FQPQEPDFPPPPPDLE	46.85	1848.86	16	1	925.437	55.21						465050	6	F6:23541	3842_CT_BSAU003_1_M.raw	0	0	0	0	0	0	3	tr|A0A2C9F393|A0A2C9F393_PIG:tr|A0A480E9Y5|A0A480E9Y5_PIG:tr|A0A480N0U6|A0A480N0U6_PIG:tr|A0A480N6A2|A0A480N6A2_PIG:tr|A0A480S8S4|A0A480S8S4_PIG:tr|A0A480SI90|A0A480SI90_PIG:tr|A0A481BGI7|A0A481BGI7_PIG:tr|A0A480R0K5|A0A480R0K5_PIG:tr|A0A480MV49|A0A480MV49_PIG:tr|A0A481AYV2|A0A481AYV2_PIG:tr|A0A480ST69|A0A480ST69_PIG:tr|A0A287BSL4|A0A287BSL4_PIG:tr|A0A480SUZ4|A0A480SUZ4_PIG:tr|A0A481BA24|A0A481BA…			PEAKS DB	0	0	0	0	0	6	FQPQEPDFPPPPPDLE
IPDEEATKPIGW	46.84	1354.68	12	0.3	678.346	47.32			176500	0			3	F3:17205	3842_CT_BSAU003_10_M.raw	0	0	0	1	0	0	0	tr|A0A480EVV0|A0A480EVV0_PIG:tr|A0A480U937|A0A480U937_PIG:tr|A0A480XV97|A0A480XV97_PIG:tr|A0A480LTL4|A0A480LTL4_PIG:tr|A0A480VD60|A0A480VD60_PIG:tr|A0A287AXF5|A0A287AXF5_PIG:tr|F1S441|F1S441_PIG:tr|A0A287AME1|A0A287AME1_PIG			PEAKS DB	0	2	0	1	0	0	IPDEEATKPIGW
ILEFNSKPNTLLLPNHADADY	46.82	2384.2	21	0.2	795.741	53.73	87665		299750				3	F3:19868	3842_CT_BSAU003_10_M.raw	0	1	0	1	0	0	0	tr|F7J075|F7J075_SOYBN:tr|Q948X9|Q948X9_SOYBN			PEAKS DB	0	1	1	0	0	0	ILEFNSKPNTLLLPNHADADY
M(+15.99)AAVEAKLLPETLR	46.82	1556.86	14	0.4	519.961	46.06	362050						1	F1:18547	3842_CT_BSAU003_10_H.raw	0	1	0	0	0	0	0	tr|F1SCC9|F1SCC9_PIG:tr|A0A481AYQ5|A0A481AYQ5_PIG:tr|Q9GMA6|Q9GMA6_PIG:tr|F1SCD1|F1SCD1_PIG:tr|A0A481C109|A0A481C109_PIG:tr|A0A480QUD5|A0A480QUD5_PIG	Oxidation (M)	M1:Oxidation (M):1000.00	PEAKS DB	0	0	1	0	0	0	MAAVEAKLLPETLR
DGEVIFPAPTPK	46.81	1269.66	12	-0.5	635.837	47.95			2537500			3996100	9	F9:17832	3842_CT_BSAU003_4_M.raw	0	0	0	1	0	0	1	tr|A0A480NSU6|A0A480NSU6_PIG:tr|F1SMG3|F1SMG3_PIG:tr|K9IW80|K9IW80_PIG:tr|A0A286ZZS0|A0A286ZZS0_PIG			PEAKS DB	0	3	0	0	0	3	DGEVIFPAPTPK
APIKIPVGPE	46.71	1019.6	10	0.3	510.808	45.84	400460	2734000		336980	4125600		1	F1:18402	3842_CT_BSAU003_10_H.raw	0	1	1	0	1	1	0	tr|A0A480JUN1|A0A480JUN1_PIG:tr|A0A480W4R2|A0A480W4R2_PIG:tr|A0A480WG30|A0A480WG30_PIG:tr|A0A480MDB1|A0A480MDB1_PIG:tr|A0A480W4U3|A0A480W4U3_PIG:tr|A0A480WG16|A0A480WG16_PIG:tr|A0A480WG21|A0A480WG21_PIG:tr|A0A480LAV6|A0A480LAV6_PIG:tr|A0A481D392|A0A481D392_PIG:tr|A0A481D142|A0A481D142_PIG:tr|A0A480VN25|A0A480VN25_PIG:tr|A0A480UWK6|A0A480UWK6_PIG:tr|A0A481D5A4|A0A481D5A4_PIG:tr|A0A481AXQ1|A0A481AX…			PEAKS DB	1	0	1	1	2	0	APIKIPVGPE
GS(sub A)PGDKGETGPSGPAGPT	46.7	1567.71	18	-0.2	784.863	25.25	6187000			15627000			7	F7:7121	3842_CT_BSAU003_4_H.raw	0	1	0	0	1	0	0	tr|A0A480NHP8|A0A480NHP8_PIG:tr|A0A287A1S6|A0A287A1S6_PIG:tr|A0A481B1Q4|A0A481B1Q4_PIG:tr|A0A480EEJ3|A0A480EEJ3_PIG			SPIDER	0	0	1	1	0	0	GSPGDKGETGPSGPAGPT
LDKFVQDAR	46.69	1090.58	9	0.4	546.296	40.04	1127800			2212000			4	F4:17163	3842_CT_BSAU003_1_H.raw	0	1	0	0	1	0	0	tr|F1SCC6|F1SCC6_PIG:tr|A0A286ZTU7|A0A286ZTU7_PIG:tr|A0A481BCC2|A0A481BCC2_PIG:tr|A0A481CM62|A0A481CM62_PIG:tr|A0A480SQB0|A0A480SQB0_PIG			PEAKS DB	0	0	1	1	0	0	LDKFVQDAR
TDM(+15.99)FQTVDLFEGK	46.68	1545.7	13	-0.1	773.858	53.72				157870			7	F7:23240	3842_CT_BSAU003_4_H.raw	0	0	0	0	1	0	0	tr|F1SJS8|F1SJS8_PIG:tr|A0A480P7C6|A0A480P7C6_PIG:tr|A0A287AZK2|A0A287AZK2_PIG:tr|A0A480R324|A0A480R324_PIG:tr|A0A480EEY3|A0A480EEY3_PIG	Oxidation (M)	M3:Oxidation (M):1000.00	PEAKS DB	0	0	0	1	0	0	TDMFQTVDLFEGK
TTPPQQDVDGT	46.68	1157.52	11	0	579.767	25.38				1869200			4	F4:7903	3842_CT_BSAU003_1_H.raw	0	0	0	0	1	0	0	tr|A0A480JKW1|A0A480JKW1_PIG			PEAKS DB	0	0	0	1	0	0	TTPPQQDVDGT
GVEENIC(+57.02)TMK	46.67	1179.53	10	-0.1	590.77	32.19	804640						10	F10:11499	3842_CT_BSAU003_8_H.raw	0	1	0	0	0	0	0	tr|A0A0R0GMV1|A0A0R0GMV1_SOYBN:tr|Q39858|Q39858_SOYBN	Carbamidomethylation	C7:Carbamidomethylation:1000.00	PEAKS DB	0	0	2	0	0	0	GVEENICTMK
NPFLFGSNR	46.66	1050.52	9	-0.4	526.269	44.74	2046400						10	F10:20239	3842_CT_BSAU003_8_H.raw	0	1	0	0	0	0	0	tr|F7J075|F7J075_SOYBN			PEAKS DB	0	0	1	0	0	0	NPFLFGSNR
AVLDVGEEGTEAAAATGIEM(+15.99)M(+15.99)TS	46.62	2284.01	23	0	1143.01	48.5	34483						1	F1:19897	3842_CT_BSAU003_10_H.raw	0	1	0	0	0	0	0	tr|A0A480QA09|A0A480QA09_PIG	Oxidation (M)	M20:Oxidation (M):1000.00;M21:Oxidation (M):1000.00	PEAKS DB	0	0	1	0	0	0	AVLDVGEEGTEAAAATGIEMMTS
VVHEKPDDLGR	46.53	1263.66	11	-0.6	422.226	23.52	396560						4	F4:6636	3842_CT_BSAU003_1_H.raw	0	1	0	0	0	0	0	tr|A0A481D106|A0A481D106_PIG:tr|Q95ME5|Q95ME5_PIG:tr|D9D839|D9D839_PIG:tr|A0A480XMA5|A0A480XMA5_PIG:tr|A0A480Z1U9|A0A480Z1U9_PIG:tr|A0A480MBA1|A0A480MBA1_PIG:tr|A0A480XVM3|A0A480XVM3_PIG:tr|A0A480XV65|A0A480XV65_PIG:tr|A0A480YFW4|A0A480YFW4_PIG:tr|A0A2C9F3F0|A0A2C9F3F0_PIG			PEAKS DB	0	0	3	0	0	0	VVHEKPDDLGR
VLR(sub F)GEEEEQRQQEGVIVELSK	46.48	2454.27	21	-3.4	1228.14	59.16			172500				3	F3:21981	3842_CT_BSAU003_10_M.raw	0	0	0	1	0	0	0	tr|O22121|O22121_SOYBN:tr|Q93VL9|Q93VL9_SOYBN:tr|F8WQS1|F8WQS1_SOYBN:tr|C6T9L1|C6T9L1_SOYBN			SPIDER	0	1	0	0	0	0	VLRGEEEEQRQQEGVIVELSK
PAQYIAVH	46.48	897.471	8	-0.8	449.742	32.91			763110				3	F3:9813	3842_CT_BSAU003_10_M.raw	0	0	0	1	0	0	0	tr|A0A480WFB3|A0A480WFB3_PIG:tr|A0A480YUE8|A0A480YUE8_PIG:tr|A0A480WDR3|A0A480WDR3_PIG:tr|A0A480WFE0|A0A480WFE0_PIG:tr|A0A480WDS8|A0A480WDS8_PIG:tr|A0A480PPQ6|A0A480PPQ6_PIG:tr|A0A480K8R0|A0A480K8R0_PIG:tr|A0A480XRR9|A0A480XRR9_PIG			PEAKS DB	0	1	0	0	0	0	PAQYIAVH
FPDAGEDELLK	46.46	1232.59	11	-0.6	617.303	45.99						1624700	6	F6:18826	3842_CT_BSAU003_1_M.raw	0	0	0	0	0	0	1	tr|A0A481BCQ1|A0A481BCQ1_PIG:tr|A0A480XEG6|A0A480XEG6_PIG:tr|F1RMJ4|F1RMJ4_PIG:tr|K9IWF9|K9IWF9_PIG:tr|I3LDA8|I3LDA8_PIG:tr|A0A480R7R1|A0A480R7R1_PIG:tr|A0A480E9C1|A0A480E9C1_PIG:tr|A0A287A7R5|A0A287A7R5_PIG:tr|A0A480LDL3|A0A480LDL3_PIG:tr|A0A480NLT5|A0A480NLT5_PIG			PEAKS DB	0	0	0	0	0	1	FPDAGEDELLK
VTHPNPEEGEK	46.44	1235.58	11	-0.5	412.866	21.3			1307200	176120		3016300	9	F9:3437	3842_CT_BSAU003_4_M.raw	0	0	0	2	1	0	2	tr|A0A481CT95|A0A481CT95_PIG:tr|A0A480QUM7|A0A480QUM7_PIG:tr|I3L759|I3L759_PIG:tr|A0A480NJP7|A0A480NJP7_PIG:tr|M3TYI1|M3TYI1_PIG:tr|F1S4K7|F1S4K7_PIG:tr|A0A480SLP7|A0A480SLP7_PIG			PEAKS DB	0	2	0	1	0	2	VTHPNPEEGEK
SPPLGPIPPVHPVPPGF	46.28	1703.94	17	-0.4	852.977	58.93			212700				3	F3:21906	3842_CT_BSAU003_10_M.raw	0	0	0	2	0	0	0	tr|F1SN67|F1SN67_PIG:tr|A0A481CS42|A0A481CS42_PIG			PEAKS DB	0	2	0	0	0	0	SPPLGPIPPVHPVPPGF
GDLGIEIPAEK	46.28	1140.6	11	0.2	571.309	46.26	118340						4	F4:20851	3842_CT_BSAU003_1_H.raw	0	1	0	0	0	0	0	tr|A0A287B8G0|A0A287B8G0_PIG:tr|A0A480STH3|A0A480STH3_PIG:tr|A0A481ATJ5|A0A481ATJ5_PIG:tr|A0A480SK21|A0A480SK21_PIG:tr|A0A480RYB8|A0A480RYB8_PIG:tr|A0A287ACX9|A0A287ACX9_PIG:tr|A0A480SWH1|A0A480SWH1_PIG:tr|A0A480K4W6|A0A480K4W6_PIG:tr|A0A480NE57|A0A480NE57_PIG:tr|A0A480NYF0|A0A480NYF0_PIG:tr|A0A480VAX3|A0A480VAX3_PIG:tr|A0A480EM08|A0A480EM08_PIG:tr|A0A480QML4|A0A480QML4_PIG:tr|A0A480NYJ3|A0A480NY…			PEAKS DB	0	0	1	0	0	0	GDLGIEIPAEK
MGAPEYGM(+15.99)AEYLFDK	46.28	1736.74	15	-1.2	869.378	51.52				283220			7	F7:22011	3842_CT_BSAU003_4_H.raw	0	0	0	0	1	0	0	tr|A0A480SR55|A0A480SR55_PIG:tr|A0A480E702|A0A480E702_PIG:tr|A0A480QC88|A0A480QC88_PIG:tr|I3LR69|I3LR69_PIG:tr|A0A287ARR1|A0A287ARR1_PIG:tr|A0A480Q2X5|A0A480Q2X5_PIG:tr|A0A480YS19|A0A480YS19_PIG:tr|A0A480SXP3|A0A480SXP3_PIG:tr|A0A480RWI8|A0A480RWI8_PIG:tr|A0A480RIZ3|A0A480RIZ3_PIG:tr|A0A287AL10|A0A287AL10_PIG:tr|A0A480Q2W4|A0A480Q2W4_PIG	Oxidation (M)	M8:Oxidation (M):83.89	PEAKS DB	0	0	0	2	0	0	MGAPEYGMAEYLFDK
VEEDDPVPEIR	46.17	1296.62	11	0.3	649.317	40.15						1628700	4	F4:17123	3842_CT_BSAU003_1_H.raw	0	0	0	0	0	0	1	tr|A0A286ZUM8|A0A286ZUM8_PIG:tr|F1SIH8|F1SIH8_PIG:tr|A0A286ZSB5|A0A286ZSB5_PIG:tr|A0A480IPJ6|A0A480IPJ6_PIG:tr|A0A480X7S8|A0A480X7S8_PIG:tr|A0A480EGY1|A0A480EGY1_PIG:tr|A0A480VY23|A0A480VY23_PIG:tr|A0A480LYG7|A0A480LYG7_PIG			PEAKS DB	0	0	0	0	0	1	VEEDDPVPEIR
PPSPDTPAHL	46.13	1030.51	10	-0.7	516.261	33.3						1091400	6	F6:11275	3842_CT_BSAU003_1_M.raw	0	0	0	0	0	0	1	tr|A0A480YRI1|A0A480YRI1_PIG:tr|A0A480Y9S1|A0A480Y9S1_PIG:tr|A0A480YNC2|A0A480YNC2_PIG:tr|A0A480YI86|A0A480YI86_PIG:tr|A0A480YEU5|A0A480YEU5_PIG:tr|A0A480VNJ4|A0A480VNJ4_PIG:tr|F1RJ50|F1RJ50_PIG:tr|A0A480ERG2|A0A480ERG2_PIG			PEAKS DB	0	0	0	0	0	1	PPSPDTPAHL
DSDN(sub A)AVEFINNYVK	46.12	1626.75	14	-0.4	814.383	63.2	644630						4	F4:31725	3842_CT_BSAU003_1_H.raw	0	1	0	0	0	0	0	tr|F1SCC6|F1SCC6_PIG:tr|A0A286ZTU7|A0A286ZTU7_PIG:tr|A0A481BCC2|A0A481BCC2_PIG:tr|A0A480Z6H6|A0A480Z6H6_PIG			SPIDER	0	0	1	0	0	0	DSDNAVEFINNYVK
IPPVHPVPPGF	46.1	1155.64	11	-0.3	578.829	49.79			11680000			8416400	9	F9:18702	3842_CT_BSAU003_4_M.raw	0	0	0	1	0	0	1	tr|F1SN67|F1SN67_PIG:tr|A0A481CS42|A0A481CS42_PIG			PEAKS DB	0	1	0	0	0	2	IPPVHPVPPGF
SALFILPDDGR	46.07	1202.63	11	-1.4	602.321	55.01	12821000			3719400			4	F4:26478	3842_CT_BSAU003_1_H.raw	0	2	0	0	2	0	0	tr|F1SCC9|F1SCC9_PIG:tr|A0A481AYQ5|A0A481AYQ5_PIG:tr|Q9GMA6|Q9GMA6_PIG:tr|F1SCD1|F1SCD1_PIG:tr|F1SCC6|F1SCC6_PIG:tr|A0A286ZTU7|A0A286ZTU7_PIG:tr|A0A481C109|A0A481C109_PIG:tr|A0A481BCC2|A0A481BCC2_PIG:tr|A0A480RA22|A0A480RA22_PIG			PEAKS DB	0	0	7	6	0	0	SALFILPDDGR
ESWHGKPLPQ	46.02	1177.59	10	0.7	589.802	30.74			0			804930	6	F6:9524	3842_CT_BSAU003_1_M.raw	0	0	0	0	0	0	1	tr|A0A480TV44|A0A480TV44_PIG:tr|A0A480LMG8|A0A480LMG8_PIG:tr|A0A480V1P5|A0A480V1P5_PIG:tr|A0A480RU48|A0A480RU48_PIG:tr|A0A480MGT6|A0A480MGT6_PIG:tr|A8U4R4|A8U4R4_PIG:tr|A0A480LXD5|A0A480LXD5_PIG:tr|A0A480SCK9|A0A480SCK9_PIG:tr|A0A480S247|A0A480S247_PIG:tr|A0A480RZG2|A0A480RZG2_PIG:tr|A0A480MDJ7|A0A480MDJ7_PIG:tr|A0A480H9Y3|A0A480H9Y3_PIG:tr|A0A480YKA4|A0A480YKA4_PIG:tr|A0A480YH62|A0A480YH62_PIG:t…			PEAKS DB	0	1	0	0	0	2	ESWHGKPLPQ
GSEVTPFPGIT	46.02	1103.55	11	0.9	552.783	53.07			1098400			2209300	3	F3:19569	3842_CT_BSAU003_10_M.raw	0	0	0	1	0	0	1	tr|A0A480SN30|A0A480SN30_PIG:tr|F1SAF0|F1SAF0_PIG:tr|A0A480XQB0|A0A480XQB0_PIG			PEAKS DB	0	1	0	0	0	2	GSEVTPFPGIT
DSDN(sub A)AIEFINNYVK	46.01	1640.77	14	-0.4	821.391	66.11				114950			4	F4:33618	3842_CT_BSAU003_1_H.raw	0	0	0	0	1	0	0	tr|A0A481CM62|A0A481CM62_PIG			SPIDER	0	0	0	1	0	0	DSDNAIEFINNYVK
VVLVNYIYFK	46	1256.72	10	0.7	629.366	59.25				797530			4	F4:29120	3842_CT_BSAU003_1_H.raw	0	0	0	0	1	0	0	tr|Q9GMA6|Q9GMA6_PIG:tr|F1SCD1|F1SCD1_PIG			PEAKS DB	0	0	0	1	0	0	VVLVNYIYFK
DLYVSDAFHK	46	1193.57	10	-0.6	597.793	41.63				1672500			4	F4:17984	3842_CT_BSAU003_1_H.raw	0	0	0	0	1	0	0	tr|F2Z5E2|F2Z5E2_PIG:tr|Q19AZ5|Q19AZ5_PIG			PEAKS DB	0	0	0	1	0	0	DLYVSDAFHK
LGEHNIDVLEGNEQF	46	1712.8	15	0.2	857.408	50.47	733870			272040			1	F1:20953	3842_CT_BSAU003_10_H.raw	0	1	0	0	1	0	0	tr|A0A287B5W2|A0A287B5W2_PIG:tr|C5IWV5|C5IWV5_PIG			PEAKS DB	0	0	1	1	0	0	LGEHNIDVLEGNEQF
VDIEPPTPIC(+57.02)PE	45.98	1365.65	12	0.2	683.832	50.06	178140			428400			7	F7:21314	3842_CT_BSAU003_4_H.raw	0	1	0	0	1	0	0	>tr|A0A480MSN5|A0A480MSN5_PIG:>tr|A0A480RIJ5|A0A480RIJ5_PIG:>tr|A0A480YAE5|A0A480YAE5_PIG:>tr|A0A480R0B8|A0A480R0B8_PIG:>tr|A0A480KDZ6|A0A480KDZ6_PIG:>tr|A0A480ZUU5|A0A480ZUU5_PIG:>tr|A0A480RJP1|A0A480RJP1_PIG:>tr|A0A480MY75|A0A480MY75_PIG:>tr|L8B0U7|L8B0U7_PIG:>tr|A0A481BST7|A0A481BST7_PIG:>tr|A0A480YRG5|A0A480YRG5_PIG:>tr|A0A480Q8J9|A0A480Q8J9_PIG:>tr|A0A480RIM0|A0A480RIM0_PIG:>tr|A0A480NV70|A0…	Carbamidomethylation	C10:Carbamidomethylation:1000.00	PEAKS DB	0	0	1	2	0	0	VDIEPPTPICPE
AEADVASLNR	45.97	1044.52	10	-0.3	523.267	30.86	4688500			1652900			7	F7:10610	3842_CT_BSAU003_4_H.raw	0	1	0	0	1	0	0	tr|A0A287BCP0|A0A287BCP0_PIG:tr|A0A480VYS2|A0A480VYS2_PIG:tr|A0A287A6T5|A0A287A6T5_PIG:tr|A0A480VZ68|A0A480VZ68_PIG:tr|A0A480MYL2|A0A480MYL2_PIG:tr|A0A480EJU7|A0A480EJU7_PIG:tr|A0A286ZRE1|A0A286ZRE1_PIG:tr|A0A480VWR1|A0A480VWR1_PIG:tr|A0A481CDB8|A0A481CDB8_PIG:tr|A0A480VEH3|A0A480VEH3_PIG:tr|A1X899|A1X899_PIG:tr|A0A480YNG6|A0A480YNG6_PIG:tr|F1SG00|F1SG00_PIG:tr|A0A480RAK3|A0A480RAK3_PIG:tr|A0A287…			PEAKS DB	0	0	2	2	0	0	AEADVASLNR
IVPSNTDFAFSLYK	45.95	1600.81	14	-0.9	801.413	56.63	183510						4	F4:27494	3842_CT_BSAU003_1_H.raw	0	1	0	0	0	0	0	>tr|A0A287ARJ8|A0A287ARJ8_PIG:>tr|A0A480U7W0|A0A480U7W0_PIG:>tr|A0A480Q952|A0A480Q952_PIG:>tr|A0A287AT48|A0A287AT48_PIG:>tr|A0A480T350|A0A480T350_PIG:>tr|A0A480QBT1|A0A480QBT1_PIG:>tr|A0A481C5Y9|A0A481C5Y9_PIG:>tr|A0A481CSY3|A0A481CSY3_PIG:>tr|A0A480TZP2|A0A480TZP2_PIG:>tr|A0A480Q2B8|A0A480Q2B8_PIG:>tr|A0A480QBV6|A0A480QBV6_PIG:>tr|A0A480P138|A0A480P138_PIG:>tr|A0A480Q897|A0A480Q897_PIG:>tr|F1SCD…			PEAKS DB	0	0	1	0	0	0	IVPSNTDFAFSLYK
FASDVFSTD(sub N)FKD	45.94	1377.61	12	0.2	689.812	49.89	999790						4	F4:23183	3842_CT_BSAU003_1_H.raw	0	1	0	0	0	0	0	tr|F1SCC9|F1SCC9_PIG:tr|A0A480SK60|A0A480SK60_PIG			SPIDER	0	0	1	0	0	0	FASDVFSTDFKD
SPQLENLR	45.91	955.509	8	0.2	478.762	30.68	6050900						10	F10:11327	3842_CT_BSAU003_8_H.raw	0	1	0	0	0	0	0	tr|O22121|O22121_SOYBN:tr|Q93VL9|Q93VL9_SOYBN:tr|F8WQS1|F8WQS1_SOYBN:tr|C6T9L1|C6T9L1_SOYBN:tr|A0A0R0HYM3|A0A0R0HYM3_SOYBN:tr|A0A0R0I6G3|A0A0R0I6G3_SOYBN			PEAKS DB	0	0	2	0	0	0	SPQLENLR
IQ(sub E)SEGGLIETWNPNNKPFQC(+57.02)AGVALSR	45.9	2985.48	27	-7.7	996.159	55.69	0						10	F10:26086	3842_CT_BSAU003_8_H.raw	0	0	0	0	0	0	0	tr|A0A0R0KKD6|A0A0R0KKD6_SOYBN	Carbamidomethylation	C20:Carbamidomethylation:1000.00	SPIDER	0	0	1	0	0	0	IQSEGGLIETWNPNNKPFQCAGVALSR
RVNKPPYPK	45.83	1097.63	9	0.6	366.886	22.76			3255800			4831000	6	F6:4389	3842_CT_BSAU003_1_M.raw	0	0	0	2	0	0	1	tr|F1RK02|F1RK02_PIG:tr|A0A287ANV7|A0A287ANV7_PIG:tr|A0A480DRC6|A0A480DRC6_PIG:tr|A0A480LD12|A0A480LD12_PIG			PEAKS DB	0	8	0	0	0	8	RVNKPPYPK
KDGPRGPTGPIGPPGPS(sub A)	45.68	1585.82	17	-0.6	793.917	33.25						1599600	9	F9:9626	3842_CT_BSAU003_4_M.raw	0	0	0	0	0	0	1	tr|A0A481CL14|A0A481CL14_PIG:tr|A0A480VW82|A0A480VW82_PIG:tr|A0A480QRZ7|A0A480QRZ7_PIG:tr|A0A480VV89|A0A480VV89_PIG			SPIDER	0	0	0	0	0	1	KDGPRGPTGPIGPPGPS
HEM(+15.99)PPHIY	45.61	1038.46	8	-0.6	520.237	30.25	6032800			4380500			6	F6:9259	3842_CT_BSAU003_1_M.raw	0	1	0	0	1	0	0	tr|A0A480V0P0|A0A480V0P0_PIG:tr|A0A480KPW1|A0A480KPW1_PIG:tr|A0A480PTG0|A0A480PTG0_PIG:tr|A0A480SDR9|A0A480SDR9_PIG:tr|A0A480KU90|A0A480KU90_PIG:tr|A0A480EPP6|A0A480EPP6_PIG:tr|A0A481AES4|A0A481AES4_PIG:tr|A0A481D1F0|A0A481D1F0_PIG	Oxidation (M)	M3:Oxidation (M):1000.00	PEAKS DB	0	0	1	1	0	0	HEMPPHIY
GTEEC(+57.02)EEC(+57.02)PPR	45.58	1362.52	11	0.1	682.266	23.21	0						1	F1:5928	3842_CT_BSAU003_10_H.raw	0	0	0	0	0	0	0	tr|F1SN67|F1SN67_PIG:tr|A0A481CS42|A0A481CS42_PIG	Carbamidomethylation	C5:Carbamidomethylation:1000.00;C8:Carbamidomethylation:1000.00	PEAKS DB	0	0	1	0	0	0	GTEECEECPPR
GLNQALVDLHALGSAR	45.54	1633.89	16	-1.4	817.951	50.41	355310						1	F1:20949	3842_CT_BSAU003_10_H.raw	0	2	0	0	0	0	0	tr|A0A480V780|A0A480V780_PIG:tr|A0A480QE50|A0A480QE50_PIG:tr|A0A480KM26|A0A480KM26_PIG:tr|A0A480KSX7|A0A480KSX7_PIG:tr|A0A481CAU5|A0A481CAU5_PIG:tr|A0A480QI55|A0A480QI55_PIG:tr|A0A480QGY9|A0A480QGY9_PIG:tr|A0A480Q9H7|A0A480Q9H7_PIG:tr|A0A481CMB6|A0A481CMB6_PIG:tr|A0A480VHY2|A0A480VHY2_PIG:tr|A0A480V6C6|A0A480V6C6_PIG:tr|A0A480V5M2|A0A480V5M2_PIG:tr|A0A480V762|A0A480V762_PIG			PEAKS DB	0	0	2	0	0	0	GLNQALVDLHALGSAR
RTTPPQQDVDGT	45.45	1313.62	12	0.6	657.818	23.06				898980			12	F12:5678	3842_CT_BSAU003_8_M.raw	0	0	0	0	1	0	0	tr|A0A480JKW1|A0A480JKW1_PIG			PEAKS DB	0	0	0	1	0	0	RTTPPQQDVDGT
GAAVVFINDYVK	45.38	1294.69	12	-0.7	648.353	53.08	158180						4	F4:25297	3842_CT_BSAU003_1_H.raw	0	1	0	0	0	0	0	tr|A0A480SK60|A0A480SK60_PIG			PEAKS DB	0	0	1	0	0	0	GAAVVFINDYVK
DPGAAL(sub V)VFINDYVK	45.38	1520.79	14	-0.8	761.4	73	22160						1	F1:31090	3842_CT_BSAU003_10_H.raw	0	1	0	0	0	0	0	tr|A0A480SK60|A0A480SK60_PIG			SPIDER	0	0	1	0	0	0	DPGAALVFINDYVK
SFENFIVR	45.38	1010.52	8	0.3	506.267	50.74	34868000			34487000			1	F1:21258	3842_CT_BSAU003_10_H.raw	0	2	0	0	2	0	0	tr|F1SCD1|F1SCD1_PIG:tr|A0A481CMM5|A0A481CMM5_PIG			PEAKS DB	0	0	3	4	0	0	SFENFIVR
SC(+57.02)AAAGTEC(+57.02)LISGWA(sub G)NTK	45.37	1895.85	18	-1	948.932	48.99				677480			4	F4:22585	3842_CT_BSAU003_1_H.raw	0	0	0	0	1	0	0	tr|A0A287B5W2|A0A287B5W2_PIG:tr|C5IWV5|C5IWV5_PIG	Carbamidomethylation	C2:Carbamidomethylation:1000.00;C9:Carbamidomethylation:1000.00	SPIDER	0	0	0	1	0	0	SCAAAGTECLISGWANTK
SEVTPFPGIT	45.32	1046.53	10	-0.6	524.271	53.73			914030			1077000	6	F6:22604	3842_CT_BSAU003_1_M.raw	0	0	0	1	0	0	1	tr|A0A480SN30|A0A480SN30_PIG:tr|F1SAF0|F1SAF0_PIG:tr|A0A480XQB0|A0A480XQB0_PIG			PEAKS DB	0	1	0	0	0	1	SEVTPFPGIT
KESYSIYVYK	45.28	1278.65	10	-0.8	640.332	38.47	228620						1	F1:14533	3842_CT_BSAU003_10_H.raw	0	1	0	0	0	0	0	tr|A0A480UAS0|A0A480UAS0_PIG:tr|A0A480UAF0|A0A480UAF0_PIG:tr|A0A287A7G8|A0A287A7G8_PIG:tr|A0A480Z738|A0A480Z738_PIG:tr|A0A481B3W7|A0A481B3W7_PIG			PEAKS DB	0	0	1	0	0	0	KESYSIYVYK
MAAVEAQLLPS(sub E)TLRR	45.26	1654.92	15	-6.5	552.643	49.75	1786800			2100800			7	F7:21217	3842_CT_BSAU003_4_H.raw	0	1	0	0	1	0	0	tr|A0A481BCC2|A0A481BCC2_PIG			SPIDER	0	0	1	1	0	0	MAAVEAQLLPSTLRR
DLDIFLSIVDMNEGALLLPHFD(sub N)SK	45.18	2701.37	24	4.1	901.467	73.37	0						1	F1:31230	3842_CT_BSAU003_10_H.raw	0	0	0	0	0	0	0	tr|F7J075|F7J075_SOYBN:tr|Q948X9|Q948X9_SOYBN:tr|Q39853|Q39853_SOYBN			SPIDER	0	0	1	0	0	0	DLDIFLSIVDMNEGALLLPHFDSK
SERFPEDGPELE	45.16	1403.62	12	-0.5	702.817	39.64			234910			3182100	6	F6:15461	3842_CT_BSAU003_1_M.raw	0	0	0	1	0	0	1	tr|A0A480IS16|A0A480IS16_PIG:tr|A0A480YTV8|A0A480YTV8_PIG:tr|A0A480QVW7|A0A480QVW7_PIG:tr|A0A480LCL2|A0A480LCL2_PIG:tr|A0A480XYX0|A0A480XYX0_PIG:tr|A0A480X8U0|A0A480X8U0_PIG:tr|A0A480K949|A0A480K949_PIG:tr|F1RU52|F1RU52_PIG:tr|A0A480I4L6|A0A480I4L6_PIG:tr|A0A480U4W1|A0A480U4W1_PIG:tr|I3LGH6|I3LGH6_PIG:tr|A0A480T9G8|A0A480T9G8_PIG			PEAKS DB	0	2	0	0	0	2	SERFPEDGPELE
PFLFSIIHK	45.15	1100.64	9	1	367.887	57.15	283270						4	F4:27829	3842_CT_BSAU003_1_H.raw	0	1	0	0	0	0	0	tr|F1SCC6|F1SCC6_PIG:tr|A0A480QUD5|A0A480QUD5_PIG			PEAKS DB	0	0	1	0	0	0	PFLFSIIHK
TVTAM(+15.99)DVVYALK	45.12	1325.69	12	0	663.852	50.79	6119800			1606500			7	F7:21705	3842_CT_BSAU003_4_H.raw	0	3	0	0	1	0	0	tr|A0A481DNE7|A0A481DNE7_PIG:tr|A0A480TD90|A0A480TD90_PIG:tr|A0A480U5Q6|A0A480U5Q6_PIG:tr|A0A481CZK5|A0A481CZK5_PIG:tr|A0A480XRH9|A0A480XRH9_PIG:tr|A0A480XNJ3|A0A480XNJ3_PIG:tr|A0A480XK28|A0A480XK28_PIG:tr|A0A480XUG7|A0A480XUG7_PIG:tr|A0A480YRX1|A0A480YRX1_PIG:tr|A0A480P8E8|A0A480P8E8_PIG:tr|A0A481A320|A0A481A320_PIG:tr|B9MST3|B9MST3_SOYBN:tr|A0A0R0EX12|A0A0R0EX12_SOYBN	Oxidation (M)	M5:Oxidation (M):1000.00	PEAKS DB	0	0	3	1	0	0	TVTAMDVVYALK
AM(+15.99)EAALHLEK	45.09	1127.56	10	-0.2	564.789	31.04	0						1	F1:10584	3842_CT_BSAU003_10_H.raw	0	0	0	0	0	0	0	tr|A0A480V780|A0A480V780_PIG:tr|A0A480QE50|A0A480QE50_PIG:tr|A0A480KM26|A0A480KM26_PIG:tr|A0A480KSX7|A0A480KSX7_PIG:tr|A0A481CAU5|A0A481CAU5_PIG:tr|A0A480QI55|A0A480QI55_PIG:tr|A0A480QGY9|A0A480QGY9_PIG:tr|A0A480Q9H7|A0A480Q9H7_PIG:tr|A0A481CMB6|A0A481CMB6_PIG:tr|A0A480VHY2|A0A480VHY2_PIG:tr|A0A480V6C6|A0A480V6C6_PIG:tr|A0A480V5M2|A0A480V5M2_PIG:tr|A0A480V762|A0A480V762_PIG	Oxidation (M)	M2:Oxidation (M):1000.00	PEAKS DB	0	0	1	0	0	0	AMEAALHLEK
LAQAMM(+15.99)AFTR	45.06	1154.56	10	-0.8	578.286	40.79	11939000			12503000			4	F4:17461	3842_CT_BSAU003_1_H.raw	0	1	0	0	1	0	0	tr|A0A480RY26|A0A480RY26_PIG:tr|A0A287B9B3|A0A287B9B3_PIG:tr|A0A480JWW5|A0A480JWW5_PIG:tr|A0A481BY58|A0A481BY58_PIG:tr|A0A481BXF1|A0A481BXF1_PIG	Oxidation (M)	M6:Oxidation (M):17.01	PEAKS DB	0	0	2	2	0	0	LAQAMMAFTR
MITLAIPVNKPGR	45.05	1408.82	13	-0.5	705.418	45.93	1914300		91723				10	F10:20416	3842_CT_BSAU003_8_H.raw	0	2	0	1	0	0	0	tr|Q948Y0|Q948Y0_SOYBN:tr|Q0MUU5|Q0MUU5_SOYBN			PEAKS DB	0	1	2	0	0	0	MITLAIPVNKPGR
VHQGFQNLLTEVNR	45.03	1653.86	14	0.6	552.294	48.1	1555700						4	F4:22020	3842_CT_BSAU003_1_H.raw	0	2	0	0	0	0	0	tr|I3LCP8|I3LCP8_PIG:tr|A0A480W1Z5|A0A480W1Z5_PIG			PEAKS DB	0	0	3	0	0	0	VHQGFQNLLTEVNR
GIHETTYD(sub N)SIM(+15.99)K	45.02	1409.65	12	-1	705.831	28.05						774340	6	F6:7709	3842_CT_BSAU003_1_M.raw	0	0	0	0	0	0	1	tr|A0A480KN77|A0A480KN77_PIG:tr|A0A480MHK1|A0A480MHK1_PIG:tr|A0A480KKV4|A0A480KKV4_PIG:tr|A0A287BGY0|A0A287BGY0_PIG	Oxidation (M)	M11:Oxidation (M):1000.00	SPIDER	0	0	0	0	0	1	GIHETTYDSIMK
SFVEVNQ(sub E)EGTEAAAATAAIMMMR	44.93	2427.12	23	-9.4	1214.56	69.9				0			4	F4:36062	3842_CT_BSAU003_1_H.raw	0	0	0	0	0	0	0	tr|I3LCP8|I3LCP8_PIG			SPIDER	0	0	0	1	0	0	SFVEVNQEGTEAAAATAAIMMMR
STPDEFPTDIPGTK	44.81	1503.71	14	-1.5	752.861	43.95				339690			6	F6:17736	3842_CT_BSAU003_1_M.raw	0	0	0	0	1	0	0	tr|A0A480P553|A0A480P553_PIG:tr|A0A480PX80|A0A480PX80_PIG:tr|A0A480PYU6|A0A480PYU6_PIG:tr|A0A480PX78|A0A480PX78_PIG:tr|A0A480PYH1|A0A480PYH1_PIG:tr|I3LUM9|I3LUM9_PIG:tr|A0A480E7U8|A0A480E7U8_PIG:tr|A0A481CB80|A0A481CB80_PIG:tr|A0A480PXI7|A0A480PXI7_PIG:tr|A0A480PXC3|A0A480PXC3_PIG:tr|A0A480P860|A0A480P860_PIG:tr|A0A480TZR6|A0A480TZR6_PIG:tr|A0A480EFK1|A0A480EFK1_PIG:tr|A0A480T4I5|A0A480T4I5_PIG:t…			PEAKS DB	0	0	0	1	0	0	STPDEFPTDIPGTK
D(sub S)EPEAEPPRAPELK	44.79	1576.77	14	-0.1	789.394	37.16						1834100	9	F9:12014	3842_CT_BSAU003_4_M.raw	0	0	0	0	0	0	1	tr|A0A287ARZ1|A0A287ARZ1_PIG:tr|A0A481DEX9|A0A481DEX9_PIG:tr|A0A481C1A9|A0A481C1A9_PIG:tr|A0A480P003|A0A480P003_PIG:tr|A0A480R838|A0A480R838_PIG:tr|A0A480MZA4|A0A480MZA4_PIG			SPIDER	0	0	0	0	0	1	DEPEAEPPRAPELK
NILEASYDTK	44.77	1152.57	10	0	577.29	37.09	5581400						10	F10:14722	3842_CT_BSAU003_8_H.raw	0	1	0	0	0	0	0	tr|F7J075|F7J075_SOYBN:tr|Q948Y0|Q948Y0_SOYBN:tr|Q0MUU5|Q0MUU5_SOYBN:tr|Q948X9|Q948X9_SOYBN			PEAKS DB	0	0	1	0	0	0	NILEASYDTK
TC(+57.02)VADESAENC(+57.02)DK	44.76	1497.57	13	-0.6	749.792	23.34						320080	9	F9:4123	3842_CT_BSAU003_4_M.raw	0	0	0	0	0	0	1	tr|A0A481CJK4|A0A481CJK4_PIG:tr|A0A480MGB9|A0A480MGB9_PIG:tr|A0A481DAS4|A0A481DAS4_PIG:tr|A0A480PU26|A0A480PU26_PIG:tr|A0A287BAY9|A0A287BAY9_PIG	Carbamidomethylation	C2:Carbamidomethylation:1000.00;C11:Carbamidomethylation:1000.00	PEAKS DB	0	0	0	0	0	1	TCVADESAENCDK
LTISGTYDLK	44.69	1109.6	10	-0.6	555.805	43.55	202730000			106380000			4	F4:19129	3842_CT_BSAU003_1_H.raw	0	1	0	0	1	0	0	tr|A0A481CMM1|A0A481CMM1_PIG			PEAKS DB	0	0	2	3	0	0	LTISGTYDLK
P(sub K)VFT(sub S)HQADLSGITDQAR	44.62	1854.92	17	-0.9	928.468	45.49	7654900			7440400			4	F4:20503	3842_CT_BSAU003_1_H.raw	0	1	0	0	1	0	0	tr|A0A286ZTU7|A0A286ZTU7_PIG:tr|A0A481BCC2|A0A481BCC2_PIG:tr|A0A480QUD5|A0A480QUD5_PIG			SPIDER	0	0	1	2	0	0	PVFTHQADLSGITDQAR
LVLVNAIYFK	44.42	1178.71	10	1.3	590.361	59.58				3990600			4	F4:29321	3842_CT_BSAU003_1_H.raw	0	0	0	0	1	0	0	tr|I3LCP8|I3LCP8_PIG:tr|A0A287B7P2|A0A287B7P2_PIG:tr|F2Z5B1|F2Z5B1_PIG:tr|F1SMX7|F1SMX7_PIG			PEAKS DB	0	0	0	1	0	0	LVLVNAIYFK
YDEELEER	44.42	1081.46	8	0.4	541.736	29.27	15104000		4048600	33046000			4	F4:10447	3842_CT_BSAU003_1_H.raw	0	2	0	1	2	0	0	tr|F1SJS8|F1SJS8_PIG:tr|A0A480P7C6|A0A480P7C6_PIG:tr|A0A287AZK2|A0A287AZK2_PIG:tr|A0A480R324|A0A480R324_PIG:tr|A0A480EEY3|A0A480EEY3_PIG			PEAKS DB	0	2	3	4	0	0	YDEELEER
IDAPGHRDFIK	44.41	1267.67	11	-0.5	634.841	30.76						793510	6	F6:9574	3842_CT_BSAU003_1_M.raw	0	0	0	0	0	0	1	tr|A0A287A391|A0A287A391_PIG:tr|A0A288CG57|A0A288CG57_PIG:tr|Q0PY11|Q0PY11_PIG:tr|A0A480JQ30|A0A480JQ30_PIG:tr|A0A480WGI1|A0A480WGI1_PIG:tr|A0A481CHS8|A0A481CHS8_PIG:tr|A0A480E7W1|A0A480E7W1_PIG:tr|A0A480R0Y7|A0A480R0Y7_PIG:tr|A0A480RBM5|A0A480RBM5_PIG:tr|A0A286ZNV2|A0A286ZNV2_PIG:tr|B9W5V0|B9W5V0_PIG:tr|A0A480NBF9|A0A480NBF9_PIG:tr|A0A481CZB5|A0A481CZB5_PIG:tr|A0A480KG31|A0A480KG31_PIG:tr|A0A287…			PEAKS DB	0	0	0	0	0	2	IDAPGHRDFIK
TITLEVEPSDTIED(sub N)VK	44.34	1787.9	16	2.4	894.961	49.21				0			4	F4:22732	3842_CT_BSAU003_1_H.raw	0	0	0	0	0	0	0	tr|A0A2C9F3G2|A0A2C9F3G2_PIG:tr|A0A480Y4I4|A0A480Y4I4_PIG			SPIDER	0	0	0	1	0	0	TITLEVEPSDTIEDVK
TIGKEC(+57.02)DIETIGGK	44.32	1519.76	14	-0.3	507.592	34.35				181730			7	F7:12686	3842_CT_BSAU003_4_H.raw	0	0	0	0	1	0	0	tr|F1RR40|F1RR40_PIG	Carbamidomethylation	C6:Carbamidomethylation:1000.00	PEAKS DB	0	0	0	1	0	0	TIGKECDIETIGGK
VFTHEADLSGVTGDL(sub K)	44.28	1559.75	15	0.5	780.881	48.63	358490						1	F1:19926	3842_CT_BSAU003_10_H.raw	0	1	0	0	0	0	0	tr|F1SCC9|F1SCC9_PIG			SPIDER	0	0	2	0	0	0	VFTHEADLSGVTGDL
DTQSILFSGK	44.26	1094.56	10	0.2	548.288	42.81	120510000			96108000			7	F7:17227	3842_CT_BSAU003_4_H.raw	0	2	0	0	2	0	0	tr|A0A286ZTU7|A0A286ZTU7_PIG:tr|A0A480RA22|A0A480RA22_PIG			PEAKS DB	0	0	6	7	0	0	DTQSILFSGK
DTQSIIFSGK	44.26	1094.56	10	0.2	548.288	42.81	120510000			96108000			7	F7:17227	3842_CT_BSAU003_4_H.raw	0	2	0	0	2	0	0	tr|F1SCC6|F1SCC6_PIG:tr|A0A480QUD5|A0A480QUD5_PIG			PEAKS DB	0	0	6	7	0	0	DTQSIIFSGK
ALSEAD(sub N)GTFALTLLK	44.11	1548.84	15	-0.1	775.427	61.3	1380200			189080			4	F4:30527	3842_CT_BSAU003_1_H.raw	0	1	0	0	1	0	0	tr|I3LCP8|I3LCP8_PIG:tr|A0A480W1Z5|A0A480W1Z5_PIG			SPIDER	0	0	1	1	0	0	ALSEADGTFALTLLK
G(sub E)LLDKFVQDAR	44.07	1260.68	11	-0.3	631.348	43.02	140450						4	F4:18865	3842_CT_BSAU003_1_H.raw	0	1	0	0	0	0	0	NA			SPIDER	0	0	1	0	0	0	GLLDKFVQDAR
HINTWVAE(sub Q)K	44.04	1096.57	9	-0.2	549.29	32.46	8849400						1	F1:11550	3842_CT_BSAU003_10_H.raw	0	1	0	0	0	0	0	tr|I3LCP8|I3LCP8_PIG:tr|A0A480W1Z5|A0A480W1Z5_PIG			SPIDER	0	0	4	0	0	0	HINTWVAEK
TGDDTPHVPDEK	44.04	1309.58	12	0.8	437.534	27.49						1014800	6	F6:7321	3842_CT_BSAU003_1_M.raw	0	0	0	0	0	0	1	tr|A0A480QRG9|A0A480QRG9_PIG:tr|A0A287BQT0|A0A287BQT0_PIG:tr|A0A480RND0|A0A480RND0_PIG:tr|A0A480NSZ2|A0A480NSZ2_PIG:tr|A0A480QRU1|A0A480QRU1_PIG:tr|A0A480RLV6|A0A480RLV6_PIG:tr|F1STN0|F1STN0_PIG:tr|A0A480YIE4|A0A480YIE4_PIG:tr|A0A481BBI8|A0A481BBI8_PIG:tr|A0A480E9W3|A0A480E9W3_PIG			PEAKS DB	0	0	0	0	0	2	TGDDTPHVPDEK
GAPIKIPVGPE	44.04	1076.62	11	0.7	539.319	46.43	1141300	5262900		1230500			4	F4:21008	3842_CT_BSAU003_1_H.raw	0	1	1	0	1	0	0	tr|A0A480JUN1|A0A480JUN1_PIG:tr|A0A480W4R2|A0A480W4R2_PIG:tr|A0A480WG30|A0A480WG30_PIG:tr|A0A480MDB1|A0A480MDB1_PIG:tr|A0A480W4U3|A0A480W4U3_PIG:tr|A0A480WG16|A0A480WG16_PIG:tr|A0A480WG21|A0A480WG21_PIG:tr|A0A480LAV6|A0A480LAV6_PIG:tr|A0A481D392|A0A481D392_PIG:tr|A0A481D142|A0A481D142_PIG:tr|A0A480VN25|A0A480VN25_PIG:tr|A0A480UWK6|A0A480UWK6_PIG:tr|A0A481D5A4|A0A481D5A4_PIG:tr|A0A481AXQ1|A0A481AX…			PEAKS DB	1	0	1	2	0	0	GAPIKIPVGPE
KGDDLANINQWM(sub V)K	44.01	1531.75	13	10.3	766.888	43.96	155260						4	F4:19458	3842_CT_BSAU003_1_H.raw	0	1	0	0	0	0	0	tr|A0A480RY26|A0A480RY26_PIG:tr|A0A287B9B3|A0A287B9B3_PIG:tr|A0A480JWW5|A0A480JWW5_PIG:tr|A0A481BY58|A0A481BY58_PIG:tr|A0A481BXF1|A0A481BXF1_PIG			SPIDER	0	0	1	0	0	0	KGDDLANINQWMK
GTFALTLLK	43.98	962.58	9	0	482.297	57.01	1752900			500020			4	F4:27724	3842_CT_BSAU003_1_H.raw	0	1	0	0	1	0	0	tr|I3LCP8|I3LCP8_PIG:tr|A0A480W1Z5|A0A480W1Z5_PIG			PEAKS DB	0	0	2	2	0	0	GTFALTLLK
FQSLNADINK	43.96	1148.58	10	-0.2	575.298	36.72	49944000			44568000			4	F4:15073	3842_CT_BSAU003_1_H.raw	0	1	0	0	1	0	0	tr|A0A287B7P2|A0A287B7P2_PIG:tr|F2Z5B1|F2Z5B1_PIG			PEAKS DB	0	0	1	1	0	0	FQSLNADINK
MAAVEANLLPS(sub E)TLRR	43.94	1640.9	15	-7.6	821.453	49.34				460440			4	F4:22813	3842_CT_BSAU003_1_H.raw	0	0	0	0	1	0	0	tr|A0A480SK60|A0A480SK60_PIG			SPIDER	0	0	0	1	0	0	MAAVEANLLPSTLRR
VHLLPPPSEEL	43.93	1229.67	11	-0.3	615.84	50.53	1117400		11083000	46045			12	F12:20686	3842_CT_BSAU003_8_M.raw	0	1	0	1	1	0	0	tr|A0A480Q7C2|A0A480Q7C2_PIG			PEAKS DB	0	6	3	1	0	0	VHLLPPPSEEL
GLIDEVNQDFTNR	43.88	1519.73	13	-0.7	760.87	50.44				120310			7	F7:21494	3842_CT_BSAU003_4_H.raw	0	0	0	0	1	0	0	tr|A0A480JMS0|A0A480JMS0_PIG:tr|A0A480EDL7|A0A480EDL7_PIG:tr|A0A480RMR3|A0A480RMR3_PIG:tr|A0A480Q3Q5|A0A480Q3Q5_PIG:tr|F1RX36|F1RX36_PIG:tr|A0A481AUN2|A0A481AUN2_PIG			PEAKS DB	0	0	0	1	0	0	GLIDEVNQDFTNR
VDVPAKPITT	43.84	1039.59	10	0.1	520.803	34.75						1477900	6	F6:12216	3842_CT_BSAU003_1_M.raw	0	0	0	0	0	0	1	tr|A0A480PED6|A0A480PED6_PIG:tr|A0A480SP88|A0A480SP88_PIG:tr|A0A480R7L7|A0A480R7L7_PIG:tr|K7GKH7|K7GKH7_PIG:tr|A0A480X072|A0A480X072_PIG:tr|A0A480X7J5|A0A480X7J5_PIG:tr|A0A480X7N5|A0A480X7N5_PIG:tr|I3LEH4|I3LEH4_PIG:tr|A0A480Y7C5|A0A480Y7C5_PIG:tr|A0A480YGR0|A0A480YGR0_PIG:tr|A0A480XMG5|A0A480XMG5_PIG:tr|A0A480R0F0|A0A480R0F0_PIG:tr|A0A480RQ84|A0A480RQ84_PIG:tr|A0A480TAY6|A0A480TAY6_PIG:tr|A0A480…			PEAKS DB	0	0	0	0	0	1	VDVPAKPITT
PPPPM(+15.99)EPDHPFY	43.73	1438.62	12	0.3	720.319	41.01			1740700			12785000	9	F9:14337	3842_CT_BSAU003_4_M.raw	0	0	0	1	0	0	2	tr|A0A480YJS1|A0A480YJS1_PIG	Oxidation (M)	M5:Oxidation (M):1000.00	PEAKS DB	0	1	0	0	0	4	PPPPMEPDHPFY
IKDPDAVKPE	43.71	1110.59	10	0.3	556.303	26.23				3328900		5016200	7	F7:7787	3842_CT_BSAU003_4_H.raw	0	0	0	0	1	0	1	tr|A0A480M2E0|A0A480M2E0_PIG:tr|A0A480MDR4|A0A480MDR4_PIG:tr|A0A480MDV6|A0A480MDV6_PIG			PEAKS DB	0	0	0	1	0	2	IKDPDAVKPE
VPMM(+15.99)GISGR	43.71	962.468	9	0.2	482.241	31.88	13053000			11683000			4	F4:12175	3842_CT_BSAU003_1_H.raw	0	1	0	0	1	0	0	tr|F1SCC6|F1SCC6_PIG	Oxidation (M)	M4:Oxidation (M):30.46	PEAKS DB	0	0	1	2	0	0	VPMMGISGR
ANRPFLVLIR	43.66	1197.73	10	0	400.252	51.51				3034400			4	F4:25259	3842_CT_BSAU003_1_H.raw	0	0	0	0	1	0	0	tr|F2Z5E2|F2Z5E2_PIG:tr|Q19AZ5|Q19AZ5_PIG			PEAKS DB	0	0	0	1	0	0	ANRPFLVLIR
GEEEVPRSPF	43.64	1145.54	10	-1.5	573.774	41.44		86569000	126890000	1190800		114510000	2	F2:11719	3842_CT_BSAU003_10_L.raw	0	0	1	1	1	0	1	tr|A0A287AW81|A0A287AW81_PIG:tr|A0A481D4H1|A0A481D4H1_PIG:tr|A0A481C6D2|A0A481C6D2_PIG			PEAKS DB	1	1	0	1	0	1	GEEEVPRSPF
EM(+15.99)QPTHPIRL	43.59	1236.63	10	-1.3	619.321	34.53			8446300			12765000	9	F9:10434	3842_CT_BSAU003_4_M.raw	0	0	0	1	0	0	1	tr|A0A480K4I2|A0A480K4I2_PIG:tr|A0A480DWF6|A0A480DWF6_PIG:tr|A0A480Z124|A0A480Z124_PIG:tr|F1SA98|F1SA98_PIG:tr|A0A480YJH5|A0A480YJH5_PIG:tr|A0A480YIH8|A0A480YIH8_PIG:tr|A0A480Z646|A0A480Z646_PIG:tr|A0A480TTI4|A0A480TTI4_PIG:tr|A0A480LPX7|A0A480LPX7_PIG:tr|A0A480LWD3|A0A480LWD3_PIG:tr|F1SDR7|F1SDR7_PIG:tr|A0A480LDG7|A0A480LDG7_PIG:tr|A0A481BLG8|A0A481BLG8_PIG:tr|A0A480L8G7|A0A480L8G7_PIG:tr|A0A480…	Oxidation (M)	M2:Oxidation (M):1000.00	PEAKS DB	0	2	0	0	0	1	EMQPTHPIRL
SDDEKFLF	43.57	999.455	8	-0.9	500.734	52.35	649560			2042000	32899000		4	F4:24787	3842_CT_BSAU003_1_H.raw	0	1	0	0	1	2	0	tr|A0A480V0P0|A0A480V0P0_PIG:tr|A0A480KPW1|A0A480KPW1_PIG:tr|A0A480PTG0|A0A480PTG0_PIG:tr|A0A480SDR9|A0A480SDR9_PIG:tr|A0A480KU90|A0A480KU90_PIG:tr|A0A480EPP6|A0A480EPP6_PIG:tr|A0A481AES4|A0A481AES4_PIG:tr|A0A481D1F0|A0A481D1F0_PIG			PEAKS DB	0	0	2	3	5	0	SDDEKFLF
DLN(sub D)IFLSSVDINEGALLLPHFNSK	43.45	2655.39	24	-7	886.131	67.31		0					2	F2:19251	3842_CT_BSAU003_10_L.raw	0	0	0	0	0	0	0	tr|O22121|O22121_SOYBN:tr|Q93VL9|Q93VL9_SOYBN:tr|F8WQS1|F8WQS1_SOYBN:tr|C6T9L1|C6T9L1_SOYBN			SPIDER	1	0	0	0	0	0	DLNIFLSSVDINEGALLLPHFNSK
SAPVPEPEPK	43.38	1049.54	10	-0.4	525.777	29.88				1520700		708210	9	F9:7681	3842_CT_BSAU003_4_M.raw	0	0	0	0	1	0	1	tr|A0A286ZI90|A0A286ZI90_PIG:tr|A0A286ZTC9|A0A286ZTC9_PIG			PEAKS DB	0	0	0	1	0	1	SAPVPEPEPK
HDFVEDK	43.38	888.398	7	0.5	445.206	26.41				8196100			7	F7:7702	3842_CT_BSAU003_4_H.raw	0	0	0	0	1	0	0	tr|A0A481CJK4|A0A481CJK4_PIG:tr|A0A480MGB9|A0A480MGB9_PIG:tr|A0A481DAS4|A0A481DAS4_PIG:tr|A0A480PU26|A0A480PU26_PIG:tr|A0A287BAY9|A0A287BAY9_PIG			PEAKS DB	0	0	0	5	0	0	HDFVEDK
PTDEFFLK	43.34	995.496	8	0.2	498.755	48.21			9830200			10998000	12	F12:19622	3842_CT_BSAU003_8_M.raw	0	0	0	2	0	0	2	tr|A0A480K4E4|A0A480K4E4_PIG:tr|A0A480JVP2|A0A480JVP2_PIG:tr|A0A480WWY7|A0A480WWY7_PIG:tr|A0A480PFW4|A0A480PFW4_PIG:tr|A0A480KGD8|A0A480KGD8_PIG:tr|A0A480KIT4|A0A480KIT4_PIG:tr|A0A480LTC4|A0A480LTC4_PIG:tr|A0A480ZF30|A0A480ZF30_PIG:tr|A0A480YE22|A0A480YE22_PIG:tr|A0A480YF90|A0A480YF90_PIG:tr|A0A480PJL7|A0A480PJL7_PIG:tr|A0A480KBQ1|A0A480KBQ1_PIG:tr|A0A480WQJ8|A0A480WQJ8_PIG:tr|A0A480PPU3|A0A480PP…			PEAKS DB	0	3	0	0	0	2	PTDEFFLK
MQ(sub A)AVEAQLLPETLR	43.31	1597.85	14	-0.7	799.932	55.98				337270			7	F7:24391	3842_CT_BSAU003_4_H.raw	0	0	0	0	1	0	0	tr|A0A481BCC2|A0A481BCC2_PIG			SPIDER	0	0	0	1	0	0	MQAVEAQLLPETLR
VVDVGTEPRAPK	43.3	1266.69	12	0.4	634.354	29.64			138520			2269700	9	F9:7518	3842_CT_BSAU003_4_M.raw	0	0	0	1	0	0	2	tr|A0A480DV97|A0A480DV97_PIG:tr|A0A481CY63|A0A481CY63_PIG:tr|A0A286ZRR3|A0A286ZRR3_PIG:tr|A0A480MUY4|A0A480MUY4_PIG:tr|A0A480STE1|A0A480STE1_PIG:tr|A0A480R616|A0A480R616_PIG:tr|A0A480SDS0|A0A480SDS0_PIG:tr|A0A480M372|A0A480M372_PIG:tr|A0A480QP20|A0A480QP20_PIG:tr|A0A481DDP2|A0A481DDP2_PIG:tr|A0A480X4Y6|A0A480X4Y6_PIG:tr|A0A480MSK5|A0A480MSK5_PIG:tr|A0A480KNP9|A0A480KNP9_PIG:tr|A0A480VVV8|A0A480VV…			PEAKS DB	0	1	0	0	0	2	VVDVGTEPRAPK
KLLAPPERKY	43.3	1213.72	10	-0.7	405.58	28.15			8562200		7161900	24226000	6	F6:7757	3842_CT_BSAU003_1_M.raw	0	0	0	1	0	1	1	>tr|A0A481DKJ8|A0A481DKJ8_PIG			PEAKS DB	0	1	0	0	1	1	KLLAPPERKY
KIIAPPERKY	43.3	1213.72	10	-0.7	405.58	28.15			8562200		7161900	24226000	6	F6:7757	3842_CT_BSAU003_1_M.raw	0	0	0	1	0	1	1	tr|A0A480KN77|A0A480KN77_PIG:tr|A0A480MHK1|A0A480MHK1_PIG:tr|A0A480KKV4|A0A480KKV4_PIG:tr|A0A287BGY0|A0A287BGY0_PIG			PEAKS DB	0	1	0	0	1	1	KIIAPPERKY
VY(sub F)N(sub S)HQADLSGITDQAR	43.29	1786.86	16	-1	596.627	51				431670			4	F4:23902	3842_CT_BSAU003_1_H.raw	0	0	0	0	1	0	0	tr|A0A286ZTU7|A0A286ZTU7_PIG:tr|A0A481BCC2|A0A481BCC2_PIG:tr|A0A480QUD5|A0A480QUD5_PIG			SPIDER	0	0	0	1	0	0	VYNHQADLSGITDQAR
PFLFATVLR	43.27	1062.62	9	-2.8	532.317	70.42	0						4	F4:36505	3842_CT_BSAU003_1_H.raw	0	0	0	0	0	0	0	tr|F1SCD1|F1SCD1_PIG:tr|A0A481CMM5|A0A481CMM5_PIG			PEAKS DB	0	0	1	0	0	0	PFLFATVLR
LVEEELDRAQ	43.26	1200.6	10	0	601.307	34.58			230800		351330		5	F5:9043	3842_CT_BSAU003_1_L.raw	0	0	0	1	0	1	0	tr|A0A287BCP0|A0A287BCP0_PIG:tr|A0A480VYS2|A0A480VYS2_PIG:tr|A0A287A6T5|A0A287A6T5_PIG:tr|A0A480VZ68|A0A480VZ68_PIG:tr|A0A480MYL2|A0A480MYL2_PIG:tr|A0A480EJU7|A0A480EJU7_PIG:tr|A0A286ZRE1|A0A286ZRE1_PIG:tr|A0A480VWR1|A0A480VWR1_PIG:tr|A0A481CDB8|A0A481CDB8_PIG:tr|A0A480VEH3|A0A480VEH3_PIG:tr|A1X899|A1X899_PIG:tr|A0A480YNG6|A0A480YNG6_PIG:tr|F1SG00|F1SG00_PIG:tr|A0A480RAK3|A0A480RAK3_PIG:tr|A0A287…			PEAKS DB	0	1	0	0	1	0	LVEEELDRAQ
KVPQVSTPTL	43.25	1068.62	10	-0.6	535.316	42.74	189800			345250		473550	4	F4:18698	3842_CT_BSAU003_1_H.raw	0	1	0	0	1	0	1	tr|A0A481CJK4|A0A481CJK4_PIG:tr|A0A480MGB9|A0A480MGB9_PIG:tr|A0A481DAS4|A0A481DAS4_PIG:tr|A0A480PU26|A0A480PU26_PIG:tr|A0A287BAY9|A0A287BAY9_PIG			PEAKS DB	0	0	1	1	0	1	KVPQVSTPTL
TVKVPMM(+15.99)SLR	43.24	1176.64	10	-0.6	393.219	36.57	405520						4	F4:15001	3842_CT_BSAU003_1_H.raw	0	1	0	0	0	0	0	tr|F1SCC9|F1SCC9_PIG:tr|A0A481AYQ5|A0A481AYQ5_PIG:tr|A0A480SK60|A0A480SK60_PIG:tr|A0A481C109|A0A481C109_PIG	Oxidation (M)	M7:Oxidation (M):30.46	PEAKS DB	0	0	1	0	0	0	TVKVPMMSLR
M(+15.99)AAVEANLLPG(sub E)MLRR	43.22	1656.88	15	2.7	553.302	46.2	665010			1422500			1	F1:18599	3842_CT_BSAU003_10_H.raw	0	1	0	0	2	0	0	NA	Oxidation (M)	M1:Oxidation (M):187.47	SPIDER	0	0	2	2	0	0	MAAVEANLLPGMLRR
TEEEFEKF	43.2	1057.46	8	0.7	529.738	41.05			21293000			12130000	9	F9:14256	3842_CT_BSAU003_4_M.raw	0	0	0	1	0	0	1	tr|A0A480KG95|A0A480KG95_PIG:tr|A0A480KIP9|A0A480KIP9_PIG:tr|A0A480W4I7|A0A480W4I7_PIG:tr|A0A480N6D5|A0A480N6D5_PIG:tr|A0A480W9E0|A0A480W9E0_PIG:tr|A0A480W263|A0A480W263_PIG:tr|E1CAJ5|E1CAJ5_PIG:tr|A0A480MMI7|A0A480MMI7_PIG:tr|A0A480DW73|A0A480DW73_PIG			PEAKS DB	0	1	0	0	0	1	TEEEFEKF
VPMMSLR	43.09	832.43	7	-0.6	417.222	38.75	108340000			66548000			10	F10:15648	3842_CT_BSAU003_8_H.raw	0	1	0	0	1	0	0	tr|F1SCC9|F1SCC9_PIG:tr|A0A481AYQ5|A0A481AYQ5_PIG:tr|A0A480SK60|A0A480SK60_PIG:tr|A0A481C109|A0A481C109_PIG			PEAKS DB	0	0	3	3	0	0	VPMMSLR
VIC(+57.02)DDEDIRDSPFIA	43.08	1763.8	15	-0.4	882.909	50.54				0			6	F6:21141	3842_CT_BSAU003_1_M.raw	0	0	0	0	0	0	0	tr|A0A480E4I9|A0A480E4I9_PIG:tr|A0A480THJ7|A0A480THJ7_PIG:tr|F1SMN5|F1SMN5_PIG:tr|A0A287A8C2|A0A287A8C2_PIG:tr|A0A480TJ24|A0A480TJ24_PIG:tr|A0A286ZRX8|A0A286ZRX8_PIG:tr|A0A480Z1N4|A0A480Z1N4_PIG:tr|A0A480LRJ7|A0A480LRJ7_PIG:tr|A0A480Z729|A0A480Z729_PIG	Carbamidomethylation	C3:Carbamidomethylation:1000.00	PEAKS DB	0	0	0	1	0	0	VICDDEDIRDSPFIA
KEEPFFPPPEEF	43.07	1491.69	12	0.6	746.854	57.16						1408600	6	F6:24253	3842_CT_BSAU003_1_M.raw	0	0	0	0	0	0	1	tr|A0A480P995|A0A480P995_PIG:tr|A0A480PCL1|A0A480PCL1_PIG:tr|A0A480NSZ0|A0A480NSZ0_PIG:tr|A0A480ZX75|A0A480ZX75_PIG:tr|A0A481C4E1|A0A481C4E1_PIG:tr|A0A480TV38|A0A480TV38_PIG:tr|A0A481D363|A0A481D363_PIG:tr|A0A481D212|A0A481D212_PIG:tr|A0A480WCT6|A0A480WCT6_PIG:tr|A0A481D524|A0A481D524_PIG:tr|A0A481D2I2|A0A481D2I2_PIG:tr|A0A481BUM4|A0A481BUM4_PIG:tr|A0A480NST0|A0A480NST0_PIG:tr|A0A480Z8Z0|A0A480Z8…			PEAKS DB	0	0	0	0	0	2	KEEPFFPPPEEF
YEAGVVPPGAR	43.06	1114.58	11	-0.1	558.296	30.49	354900						10	F10:10794	3842_CT_BSAU003_8_H.raw	0	1	0	0	0	0	0	tr|I1N747|I1N747_SOYBN			PEAKS DB	0	0	1	0	0	0	YEAGVVPPGAR
VPPPPM(+15.99)EPDHPFY	43.03	1537.69	13	-0.7	769.852	43.31				908210		14471000	9	F9:15588	3842_CT_BSAU003_4_M.raw	0	0	0	0	1	0	1	tr|A0A480YJS1|A0A480YJS1_PIG	Oxidation (M)	M6:Oxidation (M):1000.00	PEAKS DB	0	0	0	1	0	2	VPPPPMEPDHPFY
DVALEGVSHFFR	43.01	1375.69	12	-0.8	459.57	54.58	371820			274370			1	F1:23077	3842_CT_BSAU003_10_H.raw	0	1	0	0	2	0	0	tr|A0A480V780|A0A480V780_PIG:tr|A0A480QE50|A0A480QE50_PIG:tr|A0A480KM26|A0A480KM26_PIG:tr|A0A480KSX7|A0A480KSX7_PIG:tr|A0A481CAU5|A0A481CAU5_PIG:tr|A0A480QI55|A0A480QI55_PIG:tr|A0A480QGY9|A0A480QGY9_PIG:tr|A0A480Q9H7|A0A480Q9H7_PIG:tr|A0A481CMB6|A0A481CMB6_PIG:tr|A0A480VHY2|A0A480VHY2_PIG:tr|A0A480V6C6|A0A480V6C6_PIG:tr|A0A480V5M2|A0A480V5M2_PIG:tr|A0A480V762|A0A480V762_PIG			PEAKS DB	0	0	1	2	0	0	DVALEGVSHFFR
LEESYDLD(sub N)APLAR	42.94	1490.73	13	0.1	746.37	46.71	2483900						1	F1:18867	3842_CT_BSAU003_10_H.raw	0	1	0	0	0	0	0	tr|A0A287B7P2|A0A287B7P2_PIG:tr|F2Z5B1|F2Z5B1_PIG			SPIDER	0	0	1	0	0	0	LEESYDLDAPLAR
GETGPSGPAGPT	42.92	1026.46	12	0.2	514.238	26.94	0			0			7	F7:8238	3842_CT_BSAU003_4_H.raw	0	0	0	0	0	0	0	tr|A0A480NHP8|A0A480NHP8_PIG:tr|A0A287A1S6|A0A287A1S6_PIG:tr|A0A481B1Q4|A0A481B1Q4_PIG:tr|A0A480EEJ3|A0A480EEJ3_PIG			PEAKS DB	0	0	1	1	0	0	GETGPSGPAGPT
YRAELSEDDVFVIPAAYPFVVNATSNLNFLAFGINAENNQR	42.9	4588.27	41	-0.3	1148.07	72.86		0					2	F2:22025	3842_CT_BSAU003_10_L.raw	0	0	0	0	0	0	0	tr|O22121|O22121_SOYBN:tr|Q93VL9|Q93VL9_SOYBN:tr|F8WQS1|F8WQS1_SOYBN:tr|C6T9L1|C6T9L1_SOYBN			PEAKS DB	2	0	0	0	0	0	YRAELSEDDVFVIPAAYPFVVNATSNLNFLAFGINAENNQR
GGVSYERVSK	42.88	1080.56	10	-0.8	541.285	29.59						363750	9	F9:7495	3842_CT_BSAU003_4_M.raw	0	0	0	0	0	0	1	tr|F1RR40|F1RR40_PIG			PEAKS DB	0	0	0	0	0	1	GGVSYERVSK
M(+15.99)S(sub A)AVEAQLLPETLR	42.87	1572.82	14	-0.6	787.416	53.26				1006600			7	F7:23118	3842_CT_BSAU003_4_H.raw	0	0	0	0	1	0	0	tr|A0A481BCC2|A0A481BCC2_PIG	Oxidation (M)	M1:Oxidation (M):1000.00	SPIDER	0	0	0	1	0	0	MSAVEAQLLPETLR
D(sub N)RTGPPPPGPPPEVV	42.86	1510.78	15	-7.7	756.39	42.5					0		8	F8:11911	3842_CT_BSAU003_4_L.raw	0	0	0	0	0	0	0	tr|A0A287B7R3|A0A287B7R3_PIG:tr|A0A481CXR2|A0A481CXR2_PIG:tr|A0A480U3K6|A0A480U3K6_PIG:tr|A0A480KG28|A0A480KG28_PIG:tr|A0A480TT63|A0A480TT63_PIG:tr|A0A480U448|A0A480U448_PIG			SPIDER	0	0	0	0	1	0	DRTGPPPPGPPPEVV
APVLSDSSC(+57.02)K	42.84	1062.5	10	0.3	532.258	27.53	760680						4	F4:9314	3842_CT_BSAU003_1_H.raw	0	1	0	0	0	0	0	tr|A0A287B5W2|A0A287B5W2_PIG:tr|C5IWV5|C5IWV5_PIG	Carbamidomethylation	C9:Carbamidomethylation:1000.00	PEAKS DB	0	0	1	0	0	0	APVLSDSSCK
GVPVPGSPFPL	42.83	1065.59	11	0.2	533.8	62.86			7124300				3	F3:23383	3842_CT_BSAU003_10_M.raw	0	0	0	1	0	0	0	tr|A0A287AW81|A0A287AW81_PIG:tr|A0A481D4H1|A0A481D4H1_PIG:tr|A0A481C6D2|A0A481C6D2_PIG			PEAKS DB	0	1	0	0	0	0	GVPVPGSPFPL
VPM(+15.99)MGITGR	42.82	976.483	9	0.6	489.249	32.72	215530000			212550000			10	F10:12045	3842_CT_BSAU003_8_H.raw	0	1	0	0	1	0	0	tr|A0A481BCC2|A0A481BCC2_PIG:tr|A0A480RA22|A0A480RA22_PIG:tr|A0A480QUD5|A0A480QUD5_PIG	Oxidation (M)	M3:Oxidation (M):30.46	PEAKS DB	0	0	3	2	0	0	VPMMGITGR
D(sub K)SFENFIVR	42.79	1125.55	9	-1	563.779	54.71	241760			190740			4	F4:26325	3842_CT_BSAU003_1_H.raw	0	1	0	0	1	0	0	tr|F1SCD1|F1SCD1_PIG:tr|A0A481CMM5|A0A481CMM5_PIG			SPIDER	0	0	1	1	0	0	DSFENFIVR
EETIEIEVPEEK	42.78	1443.7	12	-0.6	722.856	45.39				371680		2559600	9	F9:16621	3842_CT_BSAU003_4_M.raw	0	0	0	0	1	0	1	tr|A0A286ZRN2|A0A286ZRN2_PIG:tr|F1RLV1|F1RLV1_PIG:tr|A0A286ZNZ2|A0A286ZNZ2_PIG:tr|A0A480MXF4|A0A480MXF4_PIG			PEAKS DB	0	0	0	1	0	1	EETIEIEVPEEK
FALDLFR	42.75	880.481	7	0.2	441.248	60.42	36746000			24695000			4	F4:29862	3842_CT_BSAU003_1_H.raw	0	1	0	0	1	0	0	tr|A0A287B7P2|A0A287B7P2_PIG:tr|F2Z5B1|F2Z5B1_PIG			PEAKS DB	0	0	1	3	0	0	FALDLFR
C(+57.02)C(+57.02)TESLVNR	42.71	1137.49	9	-1.2	569.752	29.88				966220		1528700	9	F9:7664	3842_CT_BSAU003_4_M.raw	0	0	0	0	1	0	1	tr|A0A481CJK4|A0A481CJK4_PIG:tr|A0A480MGB9|A0A480MGB9_PIG:tr|A0A481DAS4|A0A481DAS4_PIG:tr|A0A480PU26|A0A480PU26_PIG:tr|A0A287BAY9|A0A287BAY9_PIG	Carbamidomethylation	C1:Carbamidomethylation:1000.00;C2:Carbamidomethylation:1000.00	PEAKS DB	0	0	0	1	0	1	CCTESLVNR
GEQPSVQPPLRPQQ	42.69	1559.81	14	0.1	780.91	36.3						0	9	F9:11546	3842_CT_BSAU003_4_M.raw	0	0	0	0	0	0	0	tr|A0A287AW81|A0A287AW81_PIG:tr|A0A481D4H1|A0A481D4H1_PIG:tr|A0A481C6D2|A0A481C6D2_PIG			PEAKS DB	0	0	0	0	0	1	GEQPSVQPPLRPQQ
KTTIPEEEEEEEEAA	42.67	1732.75	15	0.4	867.384	32.84	440170			863510		2474100	5	F5:7844	3842_CT_BSAU003_1_L.raw	0	1	0	0	1	0	1	tr|A0A480KTU3|A0A480KTU3_PIG:tr|A0A480XFR9|A0A480XFR9_PIG:tr|A0A480EWN3|A0A480EWN3_PIG:tr|A0A480TE81|A0A480TE81_PIG:tr|F1RKM0|F1RKM0_PIG			PEAKS DB	0	0	1	1	0	1	KTTIPEEEEEEEEAA
ELINLATM(+15.99)C(+57.02)R	42.66	1235.6	10	-0.8	618.807	40.57	0						10	F10:16734	3842_CT_BSAU003_8_H.raw	0	0	0	0	0	0	0	tr|A0A0R0GVW3|A0A0R0GVW3_SOYBN	Oxidation (M); Carbamidomethylation	M8:Oxidation (M):1000.00;C9:Carbamidomethylation:1000.00	PEAKS DB	0	0	1	0	0	0	ELINLATMCR
VLDELTLTK	42.66	1030.59	9	-0.3	516.303	45.07	458800						4	F4:20089	3842_CT_BSAU003_1_H.raw	0	1	0	0	0	0	0	tr|I3LDS3|I3LDS3_PIG			PEAKS DB	0	0	1	0	0	0	VLDELTLTK
TNSILFYGR	42.65	1069.56	9	-1.1	535.784	47.06	860300						4	F4:21319	3842_CT_BSAU003_1_H.raw	0	1	0	0	0	0	0	tr|F1SMW8|F1SMW8_PIG			PEAKS DB	0	0	1	0	0	0	TNSILFYGR
GIDGRPGPIGPA	42.62	1105.59	12	0.3	553.801	34.99			1646400		1951400	2844900	6	F6:12569	3842_CT_BSAU003_1_M.raw	0	0	0	1	0	1	1	tr|A0A480JJK1|A0A480JJK1_PIG:tr|A0A480JFZ1|A0A480JFZ1_PIG:tr|F1SFA7|F1SFA7_PIG:tr|A0A480XXM7|A0A480XXM7_PIG:tr|A0A480XXE3|A0A480XXE3_PIG:tr|A0A480XWZ1|A0A480XWZ1_PIG:tr|A0A480XXW6|A0A480XXW6_PIG:tr|A0A480XY88|A0A480XY88_PIG:tr|A0A481BC92|A0A481BC92_PIG:tr|A0A480KIV8|A0A480KIV8_PIG:tr|A0A480JJK4|A0A480JJK4_PIG:tr|A0A480LA87|A0A480LA87_PIG:tr|A0A481CFJ0|A0A481CFJ0_PIG:tr|A0A481CFJ8|A0A481CFJ8_PIG:t…			PEAKS DB	0	1	0	0	1	1	GIDGRPGPIGPA
GGDLYVPEDPK	42.59	1188.57	11	0.2	595.29	37.58						770400	9	F9:12295	3842_CT_BSAU003_4_M.raw	0	0	0	0	0	0	1	tr|A0A480UK47|A0A480UK47_PIG:tr|A0A480XTL5|A0A480XTL5_PIG:tr|A0A286ZNV5|A0A286ZNV5_PIG:tr|A0A480K171|A0A480K171_PIG:tr|A0A480K9H1|A0A480K9H1_PIG:tr|A0A480XPZ3|A0A480XPZ3_PIG:tr|F1S232|F1S232_PIG:tr|A0A480KYE2|A0A480KYE2_PIG:tr|A0A480EY37|A0A480EY37_PIG			PEAKS DB	0	0	0	0	0	1	GGDLYVPEDPK
ESEDKPEIE	42.54	1074.47	9	0.5	538.243	27.32	2112200		6630300	7061300		8713000	4	F4:9134	3842_CT_BSAU003_1_H.raw	0	1	0	1	1	0	1	tr|A0A480V601|A0A480V601_PIG:tr|A0A480NHK1|A0A480NHK1_PIG:tr|A0A480VZR7|A0A480VZR7_PIG:tr|A0A481B468|A0A481B468_PIG:tr|A0A480P2Z8|A0A480P2Z8_PIG:tr|A0A287B8J5|A0A287B8J5_PIG:tr|A0A287AQK7|A0A287AQK7_PIG:tr|A0A481AZZ9|A0A481AZZ9_PIG:tr|A0A480DTG2|A0A480DTG2_PIG			PEAKS DB	0	1	1	1	0	1	ESEDKPEIE
SIEEIEVAPPK	42.53	1210.64	11	2.2	606.331	41.91						756300	9	F9:14763	3842_CT_BSAU003_4_M.raw	0	0	0	0	0	0	1	tr|A0A480T9J2|A0A480T9J2_PIG:tr|A0A480WD16|A0A480WD16_PIG:tr|A0A287AZV4|A0A287AZV4_PIG:tr|A0A0K1TQS4|A0A0K1TQS4_PIG:tr|A0A480I7X0|A0A480I7X0_PIG:tr|A0A480KUH0|A0A480KUH0_PIG:tr|A0A481C700|A0A481C700_PIG:tr|A0A481CXX9|A0A481CXX9_PIG:tr|F1S0C1|F1S0C1_PIG:tr|A0A480X9P7|A0A480X9P7_PIG:tr|A0A481C3U3|A0A481C3U3_PIG:tr|A0A480TRN0|A0A480TRN0_PIG:tr|A0A480EMJ8|A0A480EMJ8_PIG			PEAKS DB	0	0	0	0	0	1	SIEEIEVAPPK
VIGFYPPDIHVE	42.5	1384.7	12	-0.3	693.358	57.62				69946			6	F6:24446	3842_CT_BSAU003_1_M.raw	0	0	0	0	1	0	0	tr|A0A480JKW1|A0A480JKW1_PIG			PEAKS DB	0	0	0	1	0	0	VIGFYPPDIHVE
VPPPPM(+15.99)EPDHPF	42.48	1374.63	12	0.3	459.217	38.82	1720300		35334000			62273000	6	F6:14772	3842_CT_BSAU003_1_M.raw	0	2	0	1	0	0	1	tr|A0A480YJS1|A0A480YJS1_PIG	Oxidation (M)	M6:Oxidation (M):1000.00	PEAKS DB	0	1	2	0	0	2	VPPPPMEPDHPF
GIDETIC(+57.02)TM(+15.99)R	42.48	1210.53	10	-0.5	606.273	32.88	10006000	568630					1	F1:11714	3842_CT_BSAU003_10_H.raw	0	1	1	0	0	0	0	tr|A0A0R0KKD6|A0A0R0KKD6_SOYBN:tr|A0A0R0KRW0|A0A0R0KRW0_SOYBN:tr|A0A0R0EZ76|A0A0R0EZ76_SOYBN	Carbamidomethylation; Oxidation (M)	C7:Carbamidomethylation:1000.00;M9:Oxidation (M):1000.00	PEAKS DB	1	0	2	0	0	0	GIDETICTMR
KFPFGYIK	42.48	998.559	8	-0.5	500.286	47.51	21160000			7970500			4	F4:21528	3842_CT_BSAU003_1_H.raw	0	1	0	0	1	0	0	tr|A0A287B7P2|A0A287B7P2_PIG:tr|F2Z5B1|F2Z5B1_PIG			PEAKS DB	0	0	1	1	0	0	KFPFGYIK
DLYAD(sub N)TVLSGGTTM(+15.99)YPGIADR	42.42	2231.04	21	0.6	1116.53	50.98				175090			7	F7:21813	3842_CT_BSAU003_4_H.raw	0	0	0	0	1	0	0	NA	Oxidation (M)	M14:Oxidation (M):1000.00	SPIDER	0	0	0	1	0	0	DLYADTVLSGGTTMYPGIADR
VFSDEW(sub A)DLSGVTEEQPLK	42.4	2077.98	18	-7.5	1039.99	47.07	3776600						1	F1:19068	3842_CT_BSAU003_10_H.raw	0	2	0	0	0	0	0	NA			SPIDER	0	0	2	0	0	0	VFSDEWDLSGVTEEQPLK
PRDDDLNLR	42.38	1112.56	9	-0.8	371.859	29.79						2469700	6	F6:8918	3842_CT_BSAU003_1_M.raw	0	0	0	0	0	0	1	tr|A0A480XSP6|A0A480XSP6_PIG:tr|A0A481BBL8|A0A481BBL8_PIG:tr|A0A480S5D6|A0A480S5D6_PIG:tr|A0A481B1C1|A0A481B1C1_PIG:tr|A0A481BH01|A0A481BH01_PIG:tr|A0A480RUK7|A0A480RUK7_PIG:tr|A0A480RTC2|A0A480RTC2_PIG:tr|A0A480JHJ0|A0A480JHJ0_PIG:tr|A0A480UEB0|A0A480UEB0_PIG:tr|A0A480RWT9|A0A480RWT9_PIG:tr|A0A480RQY8|A0A480RQY8_PIG:tr|A0A480W6C8|A0A480W6C8_PIG:tr|A0A480EAE2|A0A480EAE2_PIG:tr|I3LQ84|I3LQ84_PIG:t…			PEAKS DB	0	0	0	0	0	1	PRDDDLNLR
WY(sub K)TPFNPNLTTEADFHVSK	42.37	2266.07	19	-2.1	756.362	45.22				3465300			4	F4:20371	3842_CT_BSAU003_1_H.raw	0	0	0	0	1	0	0	tr|Q9GMA6|Q9GMA6_PIG:tr|F1SCD1|F1SCD1_PIG			SPIDER	0	0	0	1	0	0	WYTPFNPNLTTEADFHVSK
VIGEPIDERGPIKT	42.34	1522.84	14	-0.2	762.425	37.65						0	5	F5:10982	3842_CT_BSAU003_1_L.raw	0	0	0	0	0	0	0	tr|A0A480JUN1|A0A480JUN1_PIG:tr|A0A480W4R2|A0A480W4R2_PIG:tr|A0A480WG30|A0A480WG30_PIG:tr|A0A480MDB1|A0A480MDB1_PIG:tr|A0A480W4U3|A0A480W4U3_PIG:tr|A0A480WG16|A0A480WG16_PIG:tr|A0A480WG21|A0A480WG21_PIG:tr|A0A480LAV6|A0A480LAV6_PIG:tr|A0A481D392|A0A481D392_PIG:tr|A0A481D142|A0A481D142_PIG:tr|A0A480VN25|A0A480VN25_PIG:tr|A0A480UWK6|A0A480UWK6_PIG:tr|A0A481D5A4|A0A481D5A4_PIG:tr|A0A481AXQ1|A0A481AX…			PEAKS DB	0	0	0	0	0	1	VIGEPIDERGPIKT
KELEEDFIK	42.32	1149.59	9	1	575.804	37.73			997650			3487400	5	F5:10999	3842_CT_BSAU003_1_L.raw	0	0	0	1	0	0	2	tr|A0A480UFH2|A0A480UFH2_PIG:tr|A0A480X5V9|A0A480X5V9_PIG:tr|A0A287AJU1|A0A287AJU1_PIG			PEAKS DB	0	1	0	0	0	2	KELEEDFIK
LLDKFVE(sub Q)DAR	42.29	1204.65	10	0.3	603.33	41.46	104140000			7578300			1	F1:16155	3842_CT_BSAU003_10_H.raw	0	2	0	0	1	0	0	tr|A0A286ZTU7|A0A286ZTU7_PIG:tr|A0A481BCC2|A0A481BCC2_PIG:tr|A0A481CM62|A0A481CM62_PIG			SPIDER	0	0	8	2	0	0	LLDKFVEDAR
GHPVPKFPT	42.27	978.529	9	-0.5	490.271	34.37		3393700			1931700		5	F5:8874	3842_CT_BSAU003_1_L.raw	0	0	1	0	0	1	0	tr|A0A480E4I9|A0A480E4I9_PIG:tr|A0A480THJ7|A0A480THJ7_PIG:tr|F1SMN5|F1SMN5_PIG:tr|A0A287A8C2|A0A287A8C2_PIG:tr|A0A480TJ24|A0A480TJ24_PIG:tr|A0A286ZRX8|A0A286ZRX8_PIG:tr|A0A480Z1N4|A0A480Z1N4_PIG:tr|A0A480LRJ7|A0A480LRJ7_PIG:tr|A0A480Z729|A0A480Z729_PIG			PEAKS DB	2	0	0	0	2	0	GHPVPKFPT
SVSETSPKIFPL	42.27	1303.7	12	-0.4	652.858	55.75					3510000		8	F8:15357	3842_CT_BSAU003_4_L.raw	0	0	0	0	0	1	0	tr|A0A480Q7C2|A0A480Q7C2_PIG			PEAKS DB	0	0	0	0	1	0	SVSETSPKIFPL
FPFGYIK	42.27	870.464	7	-0.2	436.239	51.64	18486000			7199100			4	F4:24237	3842_CT_BSAU003_1_H.raw	0	1	0	0	1	0	0	tr|A0A287B7P2|A0A287B7P2_PIG:tr|F2Z5B1|F2Z5B1_PIG			PEAKS DB	0	0	3	3	0	0	FPFGYIK
EDQTEYLEER	42.26	1310.56	10	-0.3	656.288	33.13	236920			2654300			4	F4:12891	3842_CT_BSAU003_1_H.raw	0	1	0	0	1	0	0	tr|A0A480V601|A0A480V601_PIG:tr|A0A480NHK1|A0A480NHK1_PIG:tr|A0A480VZR7|A0A480VZR7_PIG:tr|A0A481B468|A0A481B468_PIG:tr|A0A480P2Z8|A0A480P2Z8_PIG:tr|A0A287B8J5|A0A287B8J5_PIG:tr|A0A287AQK7|A0A287AQK7_PIG:tr|A0A481AZZ9|A0A481AZZ9_PIG:tr|A0A480DTG2|A0A480DTG2_PIG:tr|A0A287A9T4|A0A287A9T4_PIG:tr|A0A480E6P0|A0A480E6P0_PIG:tr|A0A286ZR68|A0A286ZR68_PIG:tr|F1RQU2|F1RQU2_PIG			PEAKS DB	0	0	1	1	0	0	EDQTEYLEER
M(+15.99)S(sub A)AVEANLLPETLR	42.21	1558.8	14	-0.4	780.408	52.72	173350						1	F1:22163	3842_CT_BSAU003_10_H.raw	0	1	0	0	0	0	0	tr|A0A480SK60|A0A480SK60_PIG	Oxidation (M)	M1:Oxidation (M):1000.00	SPIDER	0	0	1	0	0	0	MSAVEANLLPETLR
GQLLVVPQNFVVAEQA(sub G)GEQGF(sub L)EYL(sub V)VFK	42.09	3008.56	27	0.6	1003.86	78.41		0					10	F10:41473	3842_CT_BSAU003_8_H.raw	0	0	0	0	0	0	0	tr|A0A0R0GMV1|A0A0R0GMV1_SOYBN			SPIDER	1	0	0	0	0	0	GQLLVVPQNFVVAEQAGEQGFEYLVFK
YVNWIQQTIAAN	42.05	1419.71	12	-0.4	710.864	58.97	2045100			1670100			7	F7:25795	3842_CT_BSAU003_4_H.raw	0	1	0	0	1	0	0	tr|A0A287B5W2|A0A287B5W2_PIG:tr|C5IWV5|C5IWV5_PIG			PEAKS DB	0	0	1	1	0	0	YVNWIQQTIAAN
TVVQLEGDNK	42.03	1101.57	10	-0.9	551.79	32.13				1644900			4	F4:12258	3842_CT_BSAU003_1_H.raw	0	0	0	0	1	0	0	tr|A0A2C9F382|A0A2C9F382_PIG:tr|A0A480QWL1|A0A480QWL1_PIG:tr|A0A481ADQ1|A0A481ADQ1_PIG			PEAKS DB	0	0	0	1	0	0	TVVQLEGDNK
LLDEFRE(sub Q)DAQAK	41.93	1433.71	12	-0.7	717.864	39.14	30557000			4525800			4	F4:16499	3842_CT_BSAU003_1_H.raw	0	1	0	0	1	0	0	tr|A0A480E4P7|A0A480E4P7_PIG			SPIDER	0	0	1	1	0	0	LLDEFREDAQAK
DDKHIPGSPF	41.92	1111.53	10	-1.2	556.771	41.9				367370			7	F7:16797	3842_CT_BSAU003_4_H.raw	0	0	0	0	1	0	0	tr|A0A480E4I9|A0A480E4I9_PIG:tr|A0A480THJ7|A0A480THJ7_PIG:tr|F1SMN5|F1SMN5_PIG:tr|A0A287A8C2|A0A287A8C2_PIG:tr|A0A480TJ24|A0A480TJ24_PIG:tr|A0A286ZRX8|A0A286ZRX8_PIG:tr|A0A480Z1N4|A0A480Z1N4_PIG:tr|A0A480LRJ7|A0A480LRJ7_PIG:tr|A0A480Z729|A0A480Z729_PIG			PEAKS DB	0	0	0	1	0	0	DDKHIPGSPF
TVTAM(+15.99)DVVYALKR	41.86	1481.79	13	1.3	494.938	47.51	658090			199290			1	F1:19336	3842_CT_BSAU003_10_H.raw	0	2	0	0	2	0	0	tr|A0A481DNE7|A0A481DNE7_PIG:tr|A0A480TD90|A0A480TD90_PIG:tr|A0A480U5Q6|A0A480U5Q6_PIG:tr|A0A481CZK5|A0A481CZK5_PIG:tr|A0A480XRH9|A0A480XRH9_PIG:tr|A0A480XNJ3|A0A480XNJ3_PIG:tr|A0A480XK28|A0A480XK28_PIG:tr|A0A480XUG7|A0A480XUG7_PIG:tr|A0A480YRX1|A0A480YRX1_PIG:tr|A0A480P8E8|A0A480P8E8_PIG:tr|A0A481A320|A0A481A320_PIG:tr|B9MST3|B9MST3_SOYBN:tr|A0A0R0EX12|A0A0R0EX12_SOYBN	Oxidation (M)	M5:Oxidation (M):1000.00	PEAKS DB	0	0	2	2	0	0	TVTAMDVVYALKR
PVPPNPPKPK	41.83	1069.63	10	-0.2	357.55	26.17	0		1523000				6	F6:6494	3842_CT_BSAU003_1_M.raw	0	0	0	1	0	0	0	tr|A0A480SIL2|A0A480SIL2_PIG:tr|A0A480TDN6|A0A480TDN6_PIG:tr|A0A480V951|A0A480V951_PIG:tr|A0A480U4L1|A0A480U4L1_PIG:tr|A0A480TJG9|A0A480TJG9_PIG:tr|A0A481AHR2|A0A481AHR2_PIG:tr|A0A480W4M4|A0A480W4M4_PIG:tr|A0A480U707|A0A480U707_PIG:tr|A0A480RW40|A0A480RW40_PIG:tr|A0A480TGE6|A0A480TGE6_PIG:tr|A0A480W680|A0A480W680_PIG:tr|A0A480RR53|A0A480RR53_PIG:tr|A0A480LUM8|A0A480LUM8_PIG:tr|A0A480LQA6|A0A480LQ…			PEAKS DB	0	2	3	0	0	0	PVPPNPPKPK
DNPDIPKLKPD	41.73	1250.65	11	-0.3	626.332	36.63		9419400			8784000		5	F5:10251	3842_CT_BSAU003_1_L.raw	0	0	3	0	0	1	0	tr|A0A481CJK4|A0A481CJK4_PIG:tr|A0A480MGB9|A0A480MGB9_PIG:tr|A0A481DAS4|A0A481DAS4_PIG:tr|A0A480PU26|A0A480PU26_PIG:tr|A0A287BAY9|A0A287BAY9_PIG			PEAKS DB	4	0	0	0	1	0	DNPDIPKLKPD
LGEHNIDVLEGNEQFINV(sub A)G(sub A)K	41.72	2224.11	20	-0.4	1113.06	49.97	470920						1	F1:20663	3842_CT_BSAU003_10_H.raw	0	1	0	0	0	0	0	tr|A0A287B5W2|A0A287B5W2_PIG:tr|C5IWV5|C5IWV5_PIG			SPIDER	0	0	1	0	0	0	LGEHNIDVLEGNEQFINVGK
LDLEEQLEEEEAARQ	41.67	1800.84	15	-1.4	901.425	48.71						0	9	F9:18241	3842_CT_BSAU003_4_M.raw	0	0	0	0	0	0	0	tr|A0A480V0P0|A0A480V0P0_PIG:tr|A0A480KPW1|A0A480KPW1_PIG:tr|A0A480PTG0|A0A480PTG0_PIG:tr|A0A480SDR9|A0A480SDR9_PIG:tr|A0A480KU90|A0A480KU90_PIG:tr|A0A480EPP6|A0A480EPP6_PIG			PEAKS DB	0	0	0	0	0	1	LDLEEQLEEEEAARQ
LNALKPDNR	41.65	1039.58	9	-0.7	520.796	25.15	4296600						10	F10:7338	3842_CT_BSAU003_8_H.raw	0	1	0	0	0	0	0	tr|A0A0R0KKD6|A0A0R0KKD6_SOYBN:tr|A0A0R0EZ76|A0A0R0EZ76_SOYBN			PEAKS DB	0	0	1	0	0	0	LNALKPDNR
YDQLPEPR	41.64	1016.49	8	0.5	509.254	32.54				766010			4	F4:12550	3842_CT_BSAU003_1_H.raw	0	0	0	0	1	0	0	tr|A0A480TQC1|A0A480TQC1_PIG:tr|A0A480RB65|A0A480RB65_PIG			PEAKS DB	0	0	0	1	0	0	YDQLPEPR
GTEAAAATGIEMM(+15.99)T	41.61	1368.59	14	-0.6	685.302	40.49	0						1	F1:15570	3842_CT_BSAU003_10_H.raw	0	0	0	0	0	0	0	tr|A0A480QA09|A0A480QA09_PIG	Oxidation (M)	M13:Oxidation (M):40.00	PEAKS DB	0	0	1	0	0	0	GTEAAAATGIEMMT
GM(+15.99)FDLHHC(+57.02)DK	41.55	1274.52	10	-0.8	638.265	32.67	431900						1	F1:11457	3842_CT_BSAU003_10_H.raw	0	1	0	0	0	0	0	>tr|A0A480R5S0|A0A480R5S0_PIG:>tr|A0A480U5C4|A0A480U5C4_PIG:>tr|A0A480PDI5|A0A480PDI5_PIG:>tr|A0A480U1J8|A0A480U1J8_PIG:>tr|A0A480Q4G4|A0A480Q4G4_PIG:>tr|A0A480E3L6|A0A480E3L6_PIG:>tr|A0A480R0Q0|A0A480R0Q0_PIG:>tr|A0A480SFE4|A0A480SFE4_PIG:>tr|A0A480Q8G7|A0A480Q8G7_PIG:>tr|A0A480JMF2|A0A480JMF2_PIG:>tr|A0A480R0R0|A0A480R0R0_PIG:>tr|A0A480R6D1|A0A480R6D1_PIG:>tr|A0A480PC34|A0A480PC34_PIG:>tr|A0A48…	Oxidation (M); Carbamidomethylation	M2:Oxidation (M):1000.00;C8:Carbamidomethylation:1000.00	PEAKS DB	0	0	1	0	0	0	GMFDLHHCDK
LGNLGITK	41.52	814.491	8	-0.4	408.253	52.95	313650			173890			4	F4:25173	3842_CT_BSAU003_1_H.raw	0	1	0	0	1	0	0	tr|A0A481CMM1|A0A481CMM1_PIG			PEAKS DB	0	0	1	1	0	0	LGNLGITK
AIVILVINEGDAD(sub N)IELVGIKEQQQK	41.52	2734.51	25	9.2	1368.28	62.52		39500					2	F2:17578	3842_CT_BSAU003_10_L.raw	0	0	1	0	0	0	0	tr|O22121|O22121_SOYBN:tr|Q93VL9|Q93VL9_SOYBN:tr|F8WQS1|F8WQS1_SOYBN:tr|C6T9L1|C6T9L1_SOYBN			SPIDER	1	0	0	0	0	0	AIVILVINEGDADIELVGIKEQQQK
H(sub E)EC(sub A)EEEEPVKEAPGK	41.41	1709.76	15	4.6	855.889	29.32	588940						1	F1:9574	3842_CT_BSAU003_10_H.raw	0	1	0	0	0	0	0	tr|A0A480RER3|A0A480RER3_PIG			SPIDER	0	0	1	0	0	0	HECEEEEPVKEAPGK
M(+15.99)AAVEAKLLPETA(sub L)RR	41.33	1670.91	15	-7.2	557.975	46.64				4689700			7	F7:19406	3842_CT_BSAU003_4_H.raw	0	0	0	0	1	0	0	tr|F1SCC9|F1SCC9_PIG:tr|A0A481AYQ5|A0A481AYQ5_PIG	Oxidation (M)	M1:Oxidation (M):1000.00	SPIDER	0	0	0	1	0	0	MAAVEAKLLPETARR
RITALYLPR	41.32	1101.67	9	0.8	551.841	43.45	82578000			69394000			4	F4:19291	3842_CT_BSAU003_1_H.raw	0	2	0	0	2	0	0	tr|A0A286ZTU7|A0A286ZTU7_PIG:tr|A0A481BCC2|A0A481BCC2_PIG			PEAKS DB	0	0	4	8	0	0	RITALYLPR
GGQELPRDKYL	41.26	1274.66	11	-0.1	638.338	36.32		2945600			8670500		8	F8:8724	3842_CT_BSAU003_4_L.raw	0	0	1	0	0	1	0	tr|A0A480Q7C2|A0A480Q7C2_PIG			PEAKS DB	1	0	0	0	1	0	GGQELPRDKYL
PEAEPPQAPELK	41.23	1304.66	12	0.1	653.338	35.57			0		0	318100	9	F9:11098	3842_CT_BSAU003_4_M.raw	0	0	0	0	0	0	1	tr|A0A480L7K1|A0A480L7K1_PIG:tr|A0A480SMD2|A0A480SMD2_PIG:tr|A0A480K2S9|A0A480K2S9_PIG			PEAKS DB	0	1	0	0	1	1	PEAEPPQAPELK
GVEEEPAELPEGT	41.23	1355.61	13	0.2	678.812	40.2			391260			1196600	9	F9:13821	3842_CT_BSAU003_4_M.raw	0	0	0	1	0	0	1	tr|A0A480EYZ3|A0A480EYZ3_PIG:tr|A0A480TDU9|A0A480TDU9_PIG:tr|A0A481CEI2|A0A481CEI2_PIG:tr|A0A480U4H3|A0A480U4H3_PIG:tr|A0A480LM19|A0A480LM19_PIG:tr|A0A480KMD1|A0A480KMD1_PIG:tr|A0A480RB95|A0A480RB95_PIG:tr|A0A480KN52|A0A480KN52_PIG:tr|A0A480UM39|A0A480UM39_PIG:tr|A0A480ZT50|A0A480ZT50_PIG			PEAKS DB	0	1	0	0	0	1	GVEEEPAELPEGT
FESFFLSSTEAE(sub Q)QSYLQGFSR	41.21	2459.13	21	7.2	1230.58	80.91		0					2	F2:24553	3842_CT_BSAU003_10_L.raw	0	0	0	0	0	0	0	tr|F7J075|F7J075_SOYBN:tr|Q948X9|Q948X9_SOYBN			SPIDER	1	0	0	0	0	0	FESFFLSSTEAEQSYLQGFSR
GSRGPIEINPR	41.21	1194.65	11	-1.4	399.222	31.24						897930	6	F6:9873	3842_CT_BSAU003_1_M.raw	0	0	0	0	0	0	1	tr|A0A287AHU8|A0A287AHU8_PIG:tr|A0A480WA28|A0A480WA28_PIG:tr|A0A287B820|A0A287B820_PIG:tr|Q19QT8|Q19QT8_PIG:tr|A0A480E816|A0A480E816_PIG			PEAKS DB	0	0	0	0	0	1	GSRGPIEINPR
TDELAPPKPPLPE	41.19	1402.73	13	-0.4	702.374	46.07	2278200			4667500		35406000	12	F12:18489	3842_CT_BSAU003_8_M.raw	0	1	0	0	1	0	1	tr|A0A2C9F393|A0A2C9F393_PIG:tr|A0A480E9Y5|A0A480E9Y5_PIG:tr|A0A480N0U6|A0A480N0U6_PIG:tr|A0A480N6A2|A0A480N6A2_PIG:tr|A0A480S8S4|A0A480S8S4_PIG:tr|A0A480SI90|A0A480SI90_PIG:tr|A0A481BGI7|A0A481BGI7_PIG:tr|A0A480R0K5|A0A480R0K5_PIG:tr|A0A480MV49|A0A480MV49_PIG:tr|A0A481AYV2|A0A481AYV2_PIG:tr|A0A480ST69|A0A480ST69_PIG:tr|A0A287BSL4|A0A287BSL4_PIG:tr|A0A480SUZ4|A0A480SUZ4_PIG:tr|A0A481BA24|A0A481BA…			PEAKS DB	0	0	3	2	0	1	TDELAPPKPPLPE
DEEEEDVKLL	41.18	1217.57	10	0.4	609.791	47.39	281860			469930			1	F1:19264	3842_CT_BSAU003_10_H.raw	0	1	0	0	2	0	0	tr|A0A480VAJ9|A0A480VAJ9_PIG:tr|I3LUP6|I3LUP6_PIG:tr|A0A480KIP2|A0A480KIP2_PIG:tr|A0A480NFG7|A0A480NFG7_PIG:tr|A0A481D6F9|A0A481D6F9_PIG:tr|A0A480WCE6|A0A480WCE6_PIG:tr|A0A481BM65|A0A481BM65_PIG:tr|A0A480YP24|A0A480YP24_PIG:tr|A0A481AXM8|A0A481AXM8_PIG:tr|A0A481BG75|A0A481BG75_PIG:tr|A0A480LZA4|A0A480LZA4_PIG			PEAKS DB	0	0	1	2	0	0	DEEEEDVKLL
V(sub G)DVEQGKKIF	41.17	1161.64	10	0.5	581.827	35.3					38112000		5	F5:9463	3842_CT_BSAU003_1_L.raw	0	0	0	0	0	2	0	tr|A0A286ZHY3|A0A286ZHY3_PIG			SPIDER	0	0	0	0	2	0	VDVEQGKKIF
W(sub V)FSDEADLSGVTEEQPLK	41.16	2049.95	18	8.9	1025.99	46.61	440580						1	F1:18846	3842_CT_BSAU003_10_H.raw	0	1	0	0	0	0	0	NA			SPIDER	0	0	1	0	0	0	WFSDEADLSGVTEEQPLK
EAVLGLWGK	41.14	971.544	9	-0.5	486.779	53.06				1564100			4	F4:25223	3842_CT_BSAU003_1_H.raw	0	0	0	0	1	0	0	tr|A0A480LLK2|A0A480LLK2_PIG:tr|A0A480LU47|A0A480LU47_PIG:tr|F1RII7|F1RII7_PIG:tr|A0A481D117|A0A481D117_PIG:tr|A0A481D0N0|A0A481D0N0_PIG:tr|A0A481D3L3|A0A481D3L3_PIG:tr|A0A480WWN8|A0A480WWN8_PIG:tr|A0A480XH17|A0A480XH17_PIG:tr|A0A480QYN9|A0A480QYN9_PIG:tr|A0A480JPR9|A0A480JPR9_PIG:tr|A0A480RTI5|A0A480RTI5_PIG:tr|A0A481CRL8|A0A481CRL8_PIG:tr|A0A480SA81|A0A480SA81_PIG			PEAKS DB	0	0	0	1	0	0	EAVLGLWGK
LYPDGSKPVK	41.13	1102.6	10	0	368.541	27.04			10081000			20863000	9	F9:6473	3842_CT_BSAU003_4_M.raw	0	0	0	2	0	0	2	tr|F1SJS8|F1SJS8_PIG:tr|A0A480P7C6|A0A480P7C6_PIG:tr|A0A287AZK2|A0A287AZK2_PIG:tr|A0A480R324|A0A480R324_PIG:tr|A0A480EEY3|A0A480EEY3_PIG			PEAKS DB	0	3	0	0	0	2	LYPDGSKPVK
DKYEEEIK	41.12	1052.5	8	-0.1	527.259	26.34	2424500		5291600				3	F3:6146	3842_CT_BSAU003_10_M.raw	0	1	0	2	0	0	0	tr|A0A287BCP0|A0A287BCP0_PIG:tr|A0A480VYS2|A0A480VYS2_PIG:tr|A0A287A6T5|A0A287A6T5_PIG:tr|A0A480VZ68|A0A480VZ68_PIG:tr|A0A480MYL2|A0A480MYL2_PIG:tr|A0A480EJU7|A0A480EJU7_PIG:tr|A0A286ZRE1|A0A286ZRE1_PIG:tr|A0A480VWR1|A0A480VWR1_PIG:tr|A0A481CDB8|A0A481CDB8_PIG:tr|A0A480VEH3|A0A480VEH3_PIG:tr|A1X899|A1X899_PIG:tr|A0A480YNG6|A0A480YNG6_PIG:tr|F1SG00|F1SG00_PIG:tr|A0A480RAK3|A0A480RAK3_PIG:tr|A0A287…			PEAKS DB	0	2	3	0	0	0	DKYEEEIK
FFENFIVR	41.11	1070.55	8	-0.1	536.285	56.28	382060						4	F4:27268	3842_CT_BSAU003_1_H.raw	0	1	0	0	0	0	0	>tr|A0A480SM74|A0A480SM74_PIG:>tr|A0A480SXB4|A0A480SXB4_PIG:>tr|A0A480SPQ3|A0A480SPQ3_PIG:>tr|A0A480QE38|A0A480QE38_PIG:>tr|A0A481AWP2|A0A481AWP2_PIG			PEAKS DB	0	0	1	0	0	0	FFENFIVR
KHIPGSPF	41.08	881.476	8	0.4	441.745	36.81		2961700	2948700		2205900	1221500	9	F9:11805	3842_CT_BSAU003_4_M.raw	0	0	1	1	0	1	1	tr|A0A480E4I9|A0A480E4I9_PIG:tr|A0A480THJ7|A0A480THJ7_PIG:tr|F1SMN5|F1SMN5_PIG:tr|A0A287A8C2|A0A287A8C2_PIG:tr|A0A480TJ24|A0A480TJ24_PIG:tr|A0A286ZRX8|A0A286ZRX8_PIG:tr|A0A480Z1N4|A0A480Z1N4_PIG:tr|A0A480LRJ7|A0A480LRJ7_PIG:tr|A0A480Z729|A0A480Z729_PIG:tr|A0A480TTA7|A0A480TTA7_PIG:tr|A0A287BGW3|A0A287BGW3_PIG:tr|A0A286ZPG4|A0A286ZPG4_PIG:tr|A0A287BLE0|A0A287BLE0_PIG:tr|A0A480YMR7|A0A480YMR7_PIG:t…			PEAKS DB	2	1	0	0	1	1	KHIPGSPF
NLYHSEAF	41.03	979.44	8	-0.2	490.727	38.84	15020000			9327800			4	F4:16357	3842_CT_BSAU003_1_H.raw	0	1	0	0	1	0	0	tr|A0A481CMM1|A0A481CMM1_PIG			PEAKS DB	0	0	2	3	0	0	NLYHSEAF
GDVPTKRPPVL	41.02	1177.68	11	-0.4	393.568	34.98					11623000		5	F5:9292	3842_CT_BSAU003_1_L.raw	0	0	0	0	0	2	0	tr|A0A480JL07|A0A480JL07_PIG:tr|A0A480R0J1|A0A480R0J1_PIG:tr|A0A480PB95|A0A480PB95_PIG:tr|A0A480XAK6|A0A480XAK6_PIG:tr|A0A480XAL7|A0A480XAL7_PIG:tr|A0A480XDM9|A0A480XDM9_PIG:tr|A0A287BM53|A0A287BM53_PIG:tr|A0A480KB01|A0A480KB01_PIG:tr|A0A480M2U7|A0A480M2U7_PIG:tr|A0A286ZQA5|A0A286ZQA5_PIG:tr|A0A480QKB3|A0A480QKB3_PIG:tr|A0A480YTJ0|A0A480YTJ0_PIG:tr|A0A480KD65|A0A480KD65_PIG:tr|A0A480UYB9|A0A480UY…			PEAKS DB	0	0	0	0	2	0	GDVPTKRPPVL
SIGGGGF(sub L)SSGGFSGGSFSR	41.02	1706.76	19	-0.6	854.389	46.84	0						1	F1:18993	3842_CT_BSAU003_10_H.raw	0	0	0	0	0	0	0	tr|I3LDS3|I3LDS3_PIG			SPIDER	0	0	1	0	0	0	SIGGGGFSSGGFSGGSFSR
PVKVPENPPS	40.98	1062.57	10	-0.3	532.293	31.84		391570			180580	222970	5	F5:7227	3842_CT_BSAU003_1_L.raw	0	0	1	0	0	1	1	tr|F1SJS8|F1SJS8_PIG:tr|A0A480P7C6|A0A480P7C6_PIG:tr|A0A287AZK2|A0A287AZK2_PIG:tr|A0A480R324|A0A480R324_PIG:tr|A0A480EEY3|A0A480EEY3_PIG			PEAKS DB	1	0	0	0	1	1	PVKVPENPPS
N(sub A)IVILVINEGDANIELVGLK	40.97	2135.22	20	0.5	1068.62	75.48	1587200	3565200					10	F10:38998	3842_CT_BSAU003_8_H.raw	0	1	1	0	0	0	0	tr|F7J075|F7J075_SOYBN:tr|Q948X9|Q948X9_SOYBN:tr|Q39853|Q39853_SOYBN			SPIDER	2	0	1	0	0	0	NIVILVINEGDANIELVGLK
KLPQLPITN	40.93	1022.61	9	0.7	512.314	46.82						1019000	12	F12:18963	3842_CT_BSAU003_8_M.raw	0	0	0	0	0	0	1	tr|A0A287AW81|A0A287AW81_PIG:tr|A0A481D4H1|A0A481D4H1_PIG:tr|A0A481C6D2|A0A481C6D2_PIG			PEAKS DB	0	0	0	0	0	1	KLPQLPITN
N(sub A)IVILVINEGDANIELVGIK	40.9	2135.22	20	0.5	1068.62	75.48	1587200	3565200					10	F10:38998	3842_CT_BSAU003_8_H.raw	0	1	1	0	0	0	0	tr|O22121|O22121_SOYBN:tr|Q93VL9|Q93VL9_SOYBN:tr|F8WQS1|F8WQS1_SOYBN:tr|C6T9L1|C6T9L1_SOYBN			SPIDER	2	0	1	0	0	0	NIVILVINEGDANIELVGIK
FASDVFSTNV(sub F)K	40.88	1213.6	11	0.3	607.806	43.75	2772400						4	F4:19281	3842_CT_BSAU003_1_H.raw	0	1	0	0	0	0	0	tr|F1SCC9|F1SCC9_PIG:tr|A0A480SK60|A0A480SK60_PIG			SPIDER	0	0	1	0	0	0	FASDVFSTNVK
SKPEYDEAGPS	40.78	1178.51	11	0.3	590.262	25.96	2651000			4609200			4	F4:8258	3842_CT_BSAU003_1_H.raw	0	2	0	0	2	0	0	tr|A0A480KN77|A0A480KN77_PIG:tr|A0A480MHK1|A0A480MHK1_PIG:tr|A0A480KKV4|A0A480KKV4_PIG:tr|A0A287BGY0|A0A287BGY0_PIG			PEAKS DB	0	0	2	3	0	0	SKPEYDEAGPS
KGDDLAD(sub N)INQWVK	40.77	1500.76	13	-0.1	501.26	49.16	4434600						1	F1:20523	3842_CT_BSAU003_10_H.raw	0	1	0	0	0	0	0	tr|A0A480RY26|A0A480RY26_PIG:tr|A0A287B9B3|A0A287B9B3_PIG:tr|A0A480JWW5|A0A480JWW5_PIG:tr|A0A481BY58|A0A481BY58_PIG:tr|A0A481BXF1|A0A481BXF1_PIG			SPIDER	0	0	1	0	0	0	KGDDLADINQWVK
QVSLNSGSHF	40.69	1074.51	10	-0.4	538.262	37.16	1345800			809150			1	F1:13835	3842_CT_BSAU003_10_H.raw	0	1	0	0	1	0	0	tr|A0A287B5W2|A0A287B5W2_PIG:tr|C5IWV5|C5IWV5_PIG			PEAKS DB	0	0	1	1	0	0	QVSLNSGSHF
KNPTDEYLEGM(+15.99)	40.68	1311.57	11	-0.6	656.79	35.2			704290	0	1891600	3238300	8	F8:8204	3842_CT_BSAU003_4_L.raw	0	0	0	1	0	1	1	tr|A0A480M8E7|A0A480M8E7_PIG:tr|A0A480VPT1|A0A480VPT1_PIG:tr|A0A480X7X5|A0A480X7X5_PIG:tr|A0A480TGV4|A0A480TGV4_PIG:tr|A0A481CPM3|A0A481CPM3_PIG:tr|A0A480WGX9|A0A480WGX9_PIG:tr|A0A480W820|A0A480W820_PIG:tr|A0A480R2F3|A0A480R2F3_PIG:tr|A0A480VFL8|A0A480VFL8_PIG:tr|A0A480XGR4|A0A480XGR4_PIG:tr|A0A480YK19|A0A480YK19_PIG:tr|A0A481CGX4|A0A481CGX4_PIG:tr|A0A480Z0Z5|A0A480Z0Z5_PIG:tr|A0A481AM40|A0A481AM…	Oxidation (M)	M11:Oxidation (M):1000.00	PEAKS DB	0	2	0	1	2	2	KNPTDEYLEGM
H(sub E)C(sub E)EEVATPPPPPPPK	40.67	1594.78	15	3.6	798.401	36.91	1574300						1	F1:13662	3842_CT_BSAU003_10_H.raw	0	1	0	0	0	0	0	tr|A0A480EFB4|A0A480EFB4_PIG:tr|A0A481BVU5|A0A481BVU5_PIG:tr|A0A480QHT8|A0A480QHT8_PIG:tr|I3LNG8|I3LNG8_PIG:tr|A0A481BMM8|A0A481BMM8_PIG:tr|A0A480S0T3|A0A480S0T3_PIG:tr|A0A480ZC23|A0A480ZC23_PIG:tr|A0A480M269|A0A480M269_PIG:tr|A0A480M0R6|A0A480M0R6_PIG:tr|A0A480LWW2|A0A480LWW2_PIG:tr|A0A480KX39|A0A480KX39_PIG:tr|A0A480VEB7|A0A480VEB7_PIG:tr|A0A480U2H2|A0A480U2H2_PIG:tr|A0A481C8F2|A0A481C8F2_PIG:t…			SPIDER	0	0	1	0	0	0	HCEEVATPPPPPPPK
SNILFLGRLSSP	40.65	1302.73	12	-0.2	652.372	58.81			106470				3	F3:21883	3842_CT_BSAU003_10_M.raw	0	0	0	1	0	0	0	tr|A0A287B7P2|A0A287B7P2_PIG:tr|F2Z5B1|F2Z5B1_PIG			PEAKS DB	0	1	0	0	0	0	SNILFLGRLSSP
GTEAAAATGIEM(+15.99)M(+15.99)	40.65	1283.54	13	0.5	642.776	31.57	304170						1	F1:10860	3842_CT_BSAU003_10_H.raw	0	1	0	0	0	0	0	tr|A0A480QA09|A0A480QA09_PIG	Oxidation (M)	M12:Oxidation (M):1000.00;M13:Oxidation (M):1000.00	PEAKS DB	0	0	1	0	0	0	GTEAAAATGIEMM
VFYLAGNPDIEY(sub H)PETM(+15.99)QQE(sub Q)QQQK	40.64	2771.27	23	-0.9	924.765	51.07	430570						1	F1:21304	3842_CT_BSAU003_10_H.raw	0	1	0	0	0	0	0	tr|A0A0R0GMV1|A0A0R0GMV1_SOYBN	Oxidation (M)	M16:Oxidation (M):1000.00	SPIDER	0	0	1	0	0	0	VFYLAGNPDIEYPETMQQEQQQK
KPVQMM(+15.99)FK	40.63	1023.52	8	-0.1	512.769	30.03	37321000			14761000			4	F4:11729	3842_CT_BSAU003_1_H.raw	0	2	0	0	1	0	0	tr|I3LCP8|I3LCP8_PIG	Oxidation (M)	M6:Oxidation (M):21.94	PEAKS DB	0	0	4	1	0	0	KPVQMMFK
SKFDPD(sub N)LTQR	40.62	1205.6	10	-0.5	402.875	32.66	7488100						4	F4:12807	3842_CT_BSAU003_1_H.raw	0	1	0	0	0	0	0	tr|A0A480RY26|A0A480RY26_PIG:tr|A0A287B9B3|A0A287B9B3_PIG:tr|A0A480JWW5|A0A480JWW5_PIG:tr|A0A481BY58|A0A481BY58_PIG:tr|A0A481BXF1|A0A481BXF1_PIG			SPIDER	0	0	1	0	0	0	SKFDPDLTQR
VPMM(+15.99)GITGR	40.57	976.483	9	0.2	489.249	33.63	162250000			110830000			4	F4:13194	3842_CT_BSAU003_1_H.raw	0	2	0	0	1	0	0	tr|A0A481BCC2|A0A481BCC2_PIG:tr|A0A480RA22|A0A480RA22_PIG:tr|A0A480QUD5|A0A480QUD5_PIG	Oxidation (M)	M4:Oxidation (M):30.46	PEAKS DB	0	0	3	2	0	0	VPMMGITGR
MADVEAKLLPETLR	40.49	1584.85	14	0.1	793.435	58.39	32636						1	F1:25020	3842_CT_BSAU003_10_H.raw	0	1	0	0	0	0	0	tr|A0A480QA09|A0A480QA09_PIG			PEAKS DB	0	0	1	0	0	0	MADVEAKLLPETLR
NTDFAFSLYK	40.49	1204.58	10	0	603.295	52.94	608020			546410			1	F1:22251	3842_CT_BSAU003_10_H.raw	0	1	0	0	1	0	0	tr|F1SCC9|F1SCC9_PIG:tr|A0A481AYQ5|A0A481AYQ5_PIG:tr|Q9GMA6|Q9GMA6_PIG:tr|F1SCD1|F1SCD1_PIG:tr|A0A480SMR4|A0A480SMR4_PIG:tr|F1SCC6|F1SCC6_PIG:tr|A0A286ZTU7|A0A286ZTU7_PIG:tr|A0A481CM62|A0A481CM62_PIG			PEAKS DB	0	0	1	2	0	0	NTDFAFSLYK
DSDAAVEY(sub F)INNYVK	40.46	1599.74	14	-0.8	800.877	55.54				717930			7	F7:24170	3842_CT_BSAU003_4_H.raw	0	0	0	0	1	0	0	tr|F1SCC6|F1SCC6_PIG:tr|A0A286ZTU7|A0A286ZTU7_PIG:tr|A0A481BCC2|A0A481BCC2_PIG:tr|A0A480Z6H6|A0A480Z6H6_PIG			SPIDER	0	0	0	1	0	0	DSDAAVEYINNYVK
WIQQTIAAN	40.44	1043.54	9	-0.6	522.777	42.47	484660			406020			7	F7:17136	3842_CT_BSAU003_4_H.raw	0	1	0	0	1	0	0	tr|A0A287B5W2|A0A287B5W2_PIG:tr|C5IWV5|C5IWV5_PIG:tr|C6L245|C6L245_PIG			PEAKS DB	0	0	1	1	0	0	WIQQTIAAN
APAKIPDEEATKPI	40.38	1478.8	14	0.7	493.94	35.66					331000		8	F8:8412	3842_CT_BSAU003_4_L.raw	0	0	0	0	0	1	0	tr|A0A480EVV0|A0A480EVV0_PIG:tr|A0A480U937|A0A480U937_PIG:tr|A0A480XV97|A0A480XV97_PIG:tr|A0A480LTL4|A0A480LTL4_PIG:tr|A0A480VD60|A0A480VD60_PIG:tr|A0A287AXF5|A0A287AXF5_PIG:tr|F1S441|F1S441_PIG:tr|A0A287AME1|A0A287AME1_PIG			PEAKS DB	0	0	0	0	1	0	APAKIPDEEATKPI
SEAD(sub N)GTFALTLLK	40.37	1364.72	13	-0.1	683.367	57.44	11030000			11451000			10	F10:27248	3842_CT_BSAU003_8_H.raw	0	2	0	0	1	0	0	tr|I3LCP8|I3LCP8_PIG:tr|A0A480W1Z5|A0A480W1Z5_PIG			SPIDER	0	0	2	1	0	0	SEADGTFALTLLK
RVNKPPYPKL	40.36	1210.72	10	-0.8	404.58	31.4						6274400	6	F6:10101	3842_CT_BSAU003_1_M.raw	0	0	0	0	0	0	1	tr|F1RK02|F1RK02_PIG:tr|A0A287ANV7|A0A287ANV7_PIG:tr|A0A480DRC6|A0A480DRC6_PIG:tr|A0A480LD12|A0A480LD12_PIG			PEAKS DB	0	0	0	0	0	2	RVNKPPYPKL
KGDDLANINQWM(sub V)KE	40.27	1660.79	14	-0.8	831.4	50.08	385950						4	F4:23274	3842_CT_BSAU003_1_H.raw	0	1	0	0	0	0	0	tr|A0A480RY26|A0A480RY26_PIG:tr|A0A287B9B3|A0A287B9B3_PIG:tr|A0A480JWW5|A0A480JWW5_PIG:tr|A0A481BY58|A0A481BY58_PIG:tr|A0A481BXF1|A0A481BXF1_PIG			SPIDER	0	0	1	0	0	0	KGDDLANINQWMKE
T(sub S)SGSSYPSLLQC(+57.02)LK	40.25	1539.76	14	-0.2	770.887	52.88				1590500			4	F4:25061	3842_CT_BSAU003_1_H.raw	0	0	0	0	1	0	0	tr|A0A287B5W2|A0A287B5W2_PIG:tr|C5IWV5|C5IWV5_PIG	Carbamidomethylation	C12:Carbamidomethylation:1000.00	SPIDER	0	0	0	1	0	0	TSGSSYPSLLQCLK
LPPPLPPGPPS	40.23	1067.6	11	-0.1	534.808	48.56			8387800				3	F3:17507	3842_CT_BSAU003_10_M.raw	0	0	0	1	0	0	0	tr|F1S6B4|F1S6B4_PIG:tr|A0A480RCC0|A0A480RCC0_PIG			PEAKS DB	0	3	0	0	0	0	LPPPLPPGPPS
AD(sub N)GTFALTLLK	40.23	1148.64	11	0.5	575.33	58.94				106100			4	F4:29191	3842_CT_BSAU003_1_H.raw	0	0	0	0	1	0	0	tr|I3LCP8|I3LCP8_PIG:tr|A0A480W1Z5|A0A480W1Z5_PIG			SPIDER	0	0	0	1	0	0	ADGTFALTLLK
HSEAFPTNFQDLEAAR	40.22	1831.85	16	1.4	916.933	48.22	0						1	F1:19742	3842_CT_BSAU003_10_H.raw	0	0	0	0	0	0	0	tr|A0A481AYQ5|A0A481AYQ5_PIG:tr|Q9GMA6|Q9GMA6_PIG:tr|A0A480SMR4|A0A480SMR4_PIG:tr|A0A480SQB0|A0A480SQB0_PIG			PEAKS DB	0	0	1	0	0	0	HSEAFPTNFQDLEAAR
VFDEFKPLVEEPQ(sub H)NLL(sub V)K	40.22	2044.09	17	-0.1	1023.05	58.47				2534900	1206900		7	F7:25688	3842_CT_BSAU003_4_H.raw	0	0	0	0	1	1	0	tr|A0A480DPV2|A0A480DPV2_PIG			SPIDER	0	0	0	1	1	0	VFDEFKPLVEEPQNLLK
SSELVSANR	40.22	961.483	9	-0.4	481.748	26.71	4589900			2360800			4	F4:8722	3842_CT_BSAU003_1_H.raw	0	1	0	0	1	0	0	tr|F2Z5E2|F2Z5E2_PIG:tr|Q19AZ5|Q19AZ5_PIG			PEAKS DB	0	0	2	1	0	0	SSELVSANR
VIISAPSADAPM(+15.99)	40.2	1186.59	12	-0.4	594.302	40.99				1168200			4	F4:17646	3842_CT_BSAU003_1_H.raw	0	0	0	0	1	0	0	tr|A0A480L746|A0A480L746_PIG:tr|A0A287BBI5|A0A287BBI5_PIG:tr|A0A480VYK9|A0A480VYK9_PIG:tr|A0A480VYL6|A0A480VYL6_PIG:tr|A0A480L207|A0A480L207_PIG:tr|A0A481CCJ1|A0A481CCJ1_PIG:tr|A0A480W291|A0A480W291_PIG:tr|A0A480VES5|A0A480VES5_PIG:tr|A0A286ZVK5|A0A286ZVK5_PIG:tr|A0A286ZQE4|A0A286ZQE4_PIG:tr|A0A287BG23|A0A287BG23_PIG:tr|A0A481CMN0|A0A481CMN0_PIG	Oxidation (M)	M12:Oxidation (M):1000.00	PEAKS DB	0	0	0	1	0	0	VIISAPSADAPM
M(+15.99)Q(sub A)AVEAQLLPETLR	40.14	1613.84	14	-0.3	807.929	52.77				471880			7	F7:22707	3842_CT_BSAU003_4_H.raw	0	0	0	0	1	0	0	tr|A0A481BCC2|A0A481BCC2_PIG	Oxidation (M)	M1:Oxidation (M):1000.00	SPIDER	0	0	0	1	0	0	MQAVEAQLLPETLR
DELPADLNPL	40.04	1095.54	10	0.1	548.78	54.6						1806700	6	F6:23019	3842_CT_BSAU003_1_M.raw	0	0	0	0	0	0	1	tr|A0A481CJK4|A0A481CJK4_PIG:tr|A0A480MGB9|A0A480MGB9_PIG:tr|A0A481DAS4|A0A481DAS4_PIG:tr|A0A480PU26|A0A480PU26_PIG:tr|A0A287BAY9|A0A287BAY9_PIG			PEAKS DB	0	0	0	0	0	1	DELPADLNPL
TIQVDD(sub N)TDAEGRLIL	40.04	1657.85	15	-0.8	829.933	52.96						245240	6	F6:22297	3842_CT_BSAU003_1_M.raw	0	0	0	0	0	0	1	tr|A0A480YRG4|A0A480YRG4_PIG:tr|A0A480LFU6|A0A480LFU6_PIG:tr|I3LD43|I3LD43_PIG:tr|A0A480PF43|A0A480PF43_PIG:tr|A0A480R5S1|A0A480R5S1_PIG:tr|A0A480Q6X8|A0A480Q6X8_PIG			SPIDER	0	0	0	0	0	1	TIQVDDTDAEGRLIL
AVLDVGEEGTEAAAAT	40	1502.71	16	-1.1	752.361	43.23	240530			84112			7	F7:17547	3842_CT_BSAU003_4_H.raw	0	1	0	0	1	0	0	tr|F1SCC9|F1SCC9_PIG:tr|A0A480QA09|A0A480QA09_PIG			PEAKS DB	0	0	1	1	0	0	AVLDVGEEGTEAAAAT
GPPSPPAPPRGPA	40	1196.63	13	-0.5	599.322	32.28			0				6	F6:10611	3842_CT_BSAU003_1_M.raw	0	0	0	0	0	0	0	tr|A0A480WPY1|A0A480WPY1_PIG:tr|A0A480LG27|A0A480LG27_PIG:tr|A0A481D3Y7|A0A481D3Y7_PIG:tr|A0A480V8D3|A0A480V8D3_PIG:tr|I3LDU9|I3LDU9_PIG:tr|A0A480EWU6|A0A480EWU6_PIG			PEAKS DB	0	1	0	0	0	0	GPPSPPAPPRGPA
SFVEVNEEGTEAAAA	39.98	1522.68	15	1.7	762.348	42.31				224980			7	F7:17032	3842_CT_BSAU003_4_H.raw	0	0	0	0	1	0	0	tr|I3LCP8|I3LCP8_PIG:tr|A0A287B7P2|A0A287B7P2_PIG:tr|F2Z5B1|F2Z5B1_PIG			PEAKS DB	0	0	0	1	0	0	SFVEVNEEGTEAAAA
TGGVLFC(+57.02)GR	39.97	965.475	9	-0.5	483.745	39.6	58777000			79125000			1	F1:15039	3842_CT_BSAU003_10_H.raw	0	1	0	0	1	0	0	tr|I3LCP8|I3LCP8_PIG	Carbamidomethylation	C7:Carbamidomethylation:1000.00	PEAKS DB	0	0	4	5	0	0	TGGVLFCGR
LVESGGGLVQPGGSLRL	39.97	1637.91	17	-0.5	819.962	52.83			103910			0	9	F9:20092	3842_CT_BSAU003_4_M.raw	0	0	0	1	0	0	0	tr|A0A480Q7C2|A0A480Q7C2_PIG:tr|A0A480JKW1|A0A480JKW1_PIG:tr|A0A286ZI90|A0A286ZI90_PIG:tr|A0A286ZTC9|A0A286ZTC9_PIG			PEAKS DB	0	1	0	0	0	1	LVESGGGLVQPGGSLRL
VPM(+15.99)MGISGR	39.95	962.468	9	-0.5	482.241	33.93	24155000			19826000			1	F1:12088	3842_CT_BSAU003_10_H.raw	0	1	0	0	1	0	0	tr|F1SCC6|F1SCC6_PIG	Oxidation (M)	M3:Oxidation (M):27.96	PEAKS DB	0	0	2	3	0	0	VPMMGISGR
FQ(sub E)SFFLSSTEAQQSYLQGFSR	39.93	2457.16	21	-7.2	1229.58	64.24		0					2	F2:18145	3842_CT_BSAU003_10_L.raw	0	0	0	0	0	0	0	tr|F7J075|F7J075_SOYBN:tr|Q948X9|Q948X9_SOYBN			SPIDER	1	0	0	0	0	0	FQSFFLSSTEAQQSYLQGFSR
EQIVPKPEEEVAQ	39.88	1494.76	13	0.4	748.386	36.63			311140			1029400	9	F9:11727	3842_CT_BSAU003_4_M.raw	0	0	0	1	0	0	1	tr|A0A480Q7E5|A0A480Q7E5_PIG			PEAKS DB	0	2	0	0	0	1	EQIVPKPEEEVAQ
SKPVTTPEEIA	39.83	1170.61	11	-0.9	586.313	34.6					2090200		5	F5:9028	3842_CT_BSAU003_1_L.raw	0	0	0	0	0	1	0	tr|A0A480W4F8|A0A480W4F8_PIG:tr|A0A480UUD3|A0A480UUD3_PIG:tr|A0A480KDX1|A0A480KDX1_PIG:tr|G9F6X6|G9F6X6_PIG:tr|A0A480YMD8|A0A480YMD8_PIG:tr|F1SMZ7|F1SMZ7_PIG:tr|A0A480VQW4|A0A480VQW4_PIG:tr|A0A481CYK3|A0A481CYK3_PIG:tr|A0A287ATN8|A0A287ATN8_PIG:tr|A0A480NYS0|A0A480NYS0_PIG:tr|A0A480DSH9|A0A480DSH9_PIG:tr|A0A480RCZ8|A0A480RCZ8_PIG:tr|A0A481DWS5|A0A481DWS5_PIG			PEAKS DB	0	0	0	0	1	0	SKPVTTPEEIA
RIEALHLPR	39.82	1103.66	9	0	368.893	36.19	17429000			13148000			4	F4:16061	3842_CT_BSAU003_1_H.raw	0	1	0	0	1	0	0	>tr|A0A481B4Y0|A0A481B4Y0_PIG:>tr|A0A480RE67|A0A480RE67_PIG:>tr|A0A480QDS6|A0A480QDS6_PIG:>tr|Q9GMA7|Q9GMA7_PIG:>tr|A0A481DF42|A0A481DF42_PIG:>tr|A0A480DZT6|A0A480DZT6_PIG:>tr|A0A481BCF5|A0A481BCF5_PIG:>tr|A0A480RZ22|A0A480RZ22_PIG			PEAKS DB	0	0	8	7	0	0	RIEALHLPR
TNVPRASVPDGFLS	39.78	1458.75	14	-1.1	730.38	47.84						2932900	9	F9:17861	3842_CT_BSAU003_4_M.raw	0	0	0	0	0	0	1	tr|A0A480WFB3|A0A480WFB3_PIG:tr|A0A480YUE8|A0A480YUE8_PIG:tr|A0A480WDR3|A0A480WDR3_PIG:tr|A0A480WFE0|A0A480WFE0_PIG:tr|A0A480WDS8|A0A480WDS8_PIG:tr|A0A480PPQ6|A0A480PPQ6_PIG:tr|A0A480K8R0|A0A480K8R0_PIG:tr|A0A480XRR9|A0A480XRR9_PIG			PEAKS DB	0	0	0	0	0	1	TNVPRASVPDGFLS
DGEEGFHGY(sub F)PGK	39.76	1291.55	12	-0.7	646.78	34.77	607500						4	F4:13906	3842_CT_BSAU003_1_H.raw	0	1	0	0	0	0	0	tr|A0A480MD33|A0A480MD33_PIG:tr|A0A480YQS6|A0A480YQS6_PIG:tr|F1RS99|F1RS99_PIG:tr|A0A287A838|A0A287A838_PIG:tr|A0A287A1T6|A0A287A1T6_PIG:tr|A0A287AH58|A0A287AH58_PIG:tr|A0A481DB47|A0A481DB47_PIG:tr|A0A480YLV4|A0A480YLV4_PIG:tr|A0A481BUS2|A0A481BUS2_PIG:tr|A0A481BKJ7|A0A481BKJ7_PIG:tr|A0A480PFR4|A0A480PFR4_PIG:tr|A0A480LJ22|A0A480LJ22_PIG:tr|A0A480EK47|A0A480EK47_PIG:tr|A0A480V070|A0A480V070_PIG			SPIDER	0	0	1	0	0	0	DGEEGFHGYPGK
LVNEVTEFAK	39.71	1148.61	10	0.5	575.311	42.65				3233300		1804700	4	F4:18629	3842_CT_BSAU003_1_H.raw	0	0	0	0	1	0	1	tr|A0A480DMQ3|A0A480DMQ3_PIG			PEAKS DB	0	0	0	2	0	1	LVNEVTEFAK
F(sub R)LEESYDLNAPLAR	39.64	1636.81	14	0.2	819.412	54.03	135780						1	F1:22824	3842_CT_BSAU003_10_H.raw	0	1	0	0	0	0	0	tr|A0A287B7P2|A0A287B7P2_PIG:tr|F2Z5B1|F2Z5B1_PIG			SPIDER	0	0	1	0	0	0	FLEESYDLNAPLAR
SLYPDGSKPVK	39.58	1189.63	11	-0.5	595.824	29.69						3198600	6	F6:8862	3842_CT_BSAU003_1_M.raw	0	0	0	0	0	0	1	tr|F1SJS8|F1SJS8_PIG:tr|A0A480P7C6|A0A480P7C6_PIG:tr|A0A287AZK2|A0A287AZK2_PIG:tr|A0A480R324|A0A480R324_PIG:tr|A0A480EEY3|A0A480EEY3_PIG			PEAKS DB	0	0	0	0	0	1	SLYPDGSKPVK
TVLGNFAAFVQK	39.51	1293.71	12	0	647.861	58.55	37233			78745			1	F1:25116	3842_CT_BSAU003_10_H.raw	0	1	0	0	1	0	0	tr|A0A481CJK4|A0A481CJK4_PIG:tr|A0A480MGB9|A0A480MGB9_PIG:tr|A0A481DAS4|A0A481DAS4_PIG:tr|A0A480PU26|A0A480PU26_PIG:tr|A0A287BAY9|A0A287BAY9_PIG			PEAKS DB	0	0	2	1	0	0	TVLGNFAAFVQK
GLINDYVK	39.51	920.497	8	-0.2	461.255	43.05	57558000			53904000			4	F4:18821	3842_CT_BSAU003_1_H.raw	0	1	0	0	1	0	0	tr|A0A481AYQ5|A0A481AYQ5_PIG:tr|A0A480SMR4|A0A480SMR4_PIG:tr|A0A480SQB0|A0A480SQB0_PIG			PEAKS DB	0	0	2	2	0	0	GLINDYVK
PMMGITGR	39.49	861.42	8	-0.3	431.717	41.06	1665700						4	F4:17786	3842_CT_BSAU003_1_H.raw	0	1	0	0	0	0	0	tr|A0A481BCC2|A0A481BCC2_PIG:tr|A0A480RA22|A0A480RA22_PIG:tr|A0A480QUD5|A0A480QUD5_PIG			PEAKS DB	0	0	1	0	0	0	PMMGITGR
WRDSLHQR	39.49	1096.55	8	-1.2	366.524	24.44	2049600						4	F4:7742	3842_CT_BSAU003_1_H.raw	0	1	0	0	0	0	0	tr|F1SCC6|F1SCC6_PIG:tr|A0A481BCC2|A0A481BCC2_PIG:tr|A0A480RA22|A0A480RA22_PIG:tr|A0A480QUD5|A0A480QUD5_PIG			PEAKS DB	0	0	2	0	0	0	WRDSLHQR
TGKFPSPM(+15.99)	39.46	879.416	8	-0.2	440.715	29.94	0		2653700	0		517550	3	F3:8024	3842_CT_BSAU003_10_M.raw	0	0	0	1	0	0	1	tr|A0A480DZG8|A0A480DZG8_PIG:tr|A0A480ZLU6|A0A480ZLU6_PIG:tr|A0A480PTE3|A0A480PTE3_PIG:tr|A0A480Q7Q7|A0A480Q7Q7_PIG	Oxidation (M)	M8:Oxidation (M):1000.00	PEAKS DB	0	1	1	1	0	1	TGKFPSPM
DKFVQDAR	39.43	977.493	8	-0.5	489.753	40.07	856930			1250800			4	F4:17155	3842_CT_BSAU003_1_H.raw	0	1	0	0	1	0	0	tr|F1SCC6|F1SCC6_PIG:tr|A0A286ZTU7|A0A286ZTU7_PIG:tr|A0A481BCC2|A0A481BCC2_PIG:tr|A0A481CM62|A0A481CM62_PIG:tr|A0A480SQB0|A0A480SQB0_PIG			PEAKS DB	0	0	1	1	0	0	DKFVQDAR
DDTPHVPDEK	39.38	1151.51	10	1	576.763	27.77						40734	6	F6:7543	3842_CT_BSAU003_1_M.raw	0	0	0	0	0	0	1	tr|A0A480QRG9|A0A480QRG9_PIG:tr|A0A287BQT0|A0A287BQT0_PIG:tr|A0A480RND0|A0A480RND0_PIG:tr|A0A480NSZ2|A0A480NSZ2_PIG:tr|A0A480QRU1|A0A480QRU1_PIG:tr|A0A480RLV6|A0A480RLV6_PIG:tr|F1STN0|F1STN0_PIG:tr|A0A480YIE4|A0A480YIE4_PIG:tr|A0A481BBI8|A0A481BBI8_PIG:tr|A0A480E9W3|A0A480E9W3_PIG			PEAKS DB	0	0	0	0	0	1	DDTPHVPDEK
VLVNC(+57.02)IYFK	39.37	1154.62	9	-1.3	578.314	50.13	820570			379340			4	F4:23329	3842_CT_BSAU003_1_H.raw	0	1	0	0	1	0	0	tr|F1SCC6|F1SCC6_PIG:tr|A0A286ZTU7|A0A286ZTU7_PIG:tr|A0A481BCC2|A0A481BCC2_PIG:tr|A0A480RA22|A0A480RA22_PIG:tr|A0A481CM62|A0A481CM62_PIG:tr|A0A480Z6H6|A0A480Z6H6_PIG	Carbamidomethylation	C5:Carbamidomethylation:1000.00	PEAKS DB	0	0	1	1	0	0	VLVNCIYFK
VRPLPPPAIE	39.34	1087.64	10	-1	544.826	41.15			69788000				3	F3:14252	3842_CT_BSAU003_10_M.raw	0	0	0	1	0	0	0	tr|A0A2C9F366|A0A2C9F366_PIG:tr|A0A480KG02|A0A480KG02_PIG:tr|A0A480YSC6|A0A480YSC6_PIG:tr|A0A481A0T7|A0A481A0T7_PIG:tr|A0A480PY57|A0A480PY57_PIG:tr|A0A480PZ93|A0A480PZ93_PIG:tr|A0A481A0P4|A0A481A0P4_PIG:tr|A0A481CZH0|A0A481CZH0_PIG:tr|A0A480Q8E2|A0A480Q8E2_PIG:tr|A0A481A0X4|A0A481A0X4_PIG			PEAKS DB	0	2	0	0	0	0	VRPLPPPAIE
TPQ(sub E)AEIHQGFQHLLR	39.32	1773.93	15	1.8	592.317	47.55				0			7	F7:19966	3842_CT_BSAU003_4_H.raw	0	0	0	0	0	0	0	tr|A0A481AYQ5|A0A481AYQ5_PIG:tr|A0A481CM62|A0A481CM62_PIG			SPIDER	0	0	0	1	0	0	TPQAEIHQGFQHLLR
KDVDRIVGL	39.3	1013.59	9	-0.7	507.8	40.41					6830500	9745200	12	F12:15749	3842_CT_BSAU003_8_M.raw	0	0	0	0	0	2	1	tr|A0A480V0P0|A0A480V0P0_PIG:tr|A0A480KPW1|A0A480KPW1_PIG:tr|A0A480PTG0|A0A480PTG0_PIG:tr|A0A480SDR9|A0A480SDR9_PIG:tr|A0A480KU90|A0A480KU90_PIG:tr|A0A480EPP6|A0A480EPP6_PIG			PEAKS DB	0	0	0	0	2	2	KDVDRIVGL
VDEKPPEFS	39.29	1046.49	9	1.4	524.254	34.8				938970	0	4879400	9	F9:10613	3842_CT_BSAU003_4_M.raw	0	0	0	0	1	0	1	tr|A0A480QFJ8|A0A480QFJ8_PIG:tr|A0A1X9RRB4|A0A1X9RRB4_PIG:tr|A0A480VUZ4|A0A480VUZ4_PIG:tr|A0A481AW42|A0A481AW42_PIG:tr|A0A481CKI2|A0A481CKI2_PIG:tr|A0A480U0F3|A0A480U0F3_PIG:tr|A0A480RNP4|A0A480RNP4_PIG:tr|A0A480EF70|A0A480EF70_PIG			PEAKS DB	0	0	0	1	1	1	VDEKPPEFS
GYSFVTTAER	39.29	1129.54	10	0.1	565.778	39.41	1863900						1	F1:14996	3842_CT_BSAU003_10_H.raw	0	1	0	0	0	0	0	tr|A0A480KN77|A0A480KN77_PIG:tr|A0A480MHK1|A0A480MHK1_PIG:tr|A0A480KKV4|A0A480KKV4_PIG:tr|A0A287BGY0|A0A287BGY0_PIG			PEAKS DB	0	0	1	0	0	0	GYSFVTTAER
TEGKIPELL	39.23	998.565	9	0.3	500.29	49.72						7344500	6	F6:20597	3842_CT_BSAU003_1_M.raw	0	0	0	0	0	0	1	tr|A0A287B7P2|A0A287B7P2_PIG:tr|F2Z5B1|F2Z5B1_PIG			PEAKS DB	0	0	0	0	0	1	TEGKIPELL
GSPAVNVGVK	39.2	926.519	10	1.2	464.267	31.51				1108800			4	F4:11837	3842_CT_BSAU003_1_H.raw	0	0	0	0	1	0	0	tr|A0A480JJA7|A0A480JJA7_PIG:tr|A0A481CSP9|A0A481CSP9_PIG:tr|A0A480RSR7|A0A480RSR7_PIG:tr|A0A480SQE9|A0A480SQE9_PIG:tr|A0A480QFM6|A0A480QFM6_PIG:tr|A0A480RRJ4|A0A480RRJ4_PIG			PEAKS DB	0	0	0	1	0	0	GSPAVNVGVK
W(sub F)E(sub G)LSAQYVVLYR	39.18	1525.79	12	-3.9	763.901	64.25	218390						10	F10:32128	3842_CT_BSAU003_8_H.raw	0	1	0	0	0	0	0	tr|A0A0R0GMV1|A0A0R0GMV1_SOYBN			SPIDER	0	0	1	0	0	0	WELSAQYVVLYR
LRDDKDTIEK	39.16	1231.64	10	-0.3	411.554	21.56						1202000	9	F9:3667	3842_CT_BSAU003_4_M.raw	0	0	0	0	0	0	1	tr|A0A481DAU7|A0A481DAU7_PIG:tr|A0A480ZBN4|A0A480ZBN4_PIG:tr|A0A480P7V8|A0A480P7V8_PIG:tr|A0A481D2P8|A0A481D2P8_PIG:tr|A0A480WFI6|A0A480WFI6_PIG:tr|A0A287B4G4|A0A287B4G4_PIG:tr|I3LKU0|I3LKU0_PIG:tr|A0A480RR64|A0A480RR64_PIG:tr|A0A480PTQ7|A0A480PTQ7_PIG:tr|A0A480NTZ4|A0A480NTZ4_PIG:tr|A0A480Y3U5|A0A480Y3U5_PIG:tr|A0A481BH07|A0A481BH07_PIG:tr|A0A480XG58|A0A480XG58_PIG:tr|A0A481BVD2|A0A481BVD2_PIG:t…			PEAKS DB	0	0	0	0	0	3	LRDDKDTIEK
KDVDRIIGL	39.15	1027.6	9	-0.9	514.808	44.38						1356000	9	F9:16175	3842_CT_BSAU003_4_M.raw	0	0	0	0	0	0	1	tr|A0A481AES4|A0A481AES4_PIG:tr|A0A481D1F0|A0A481D1F0_PIG			PEAKS DB	0	0	0	0	0	1	KDVDRIIGL
GEEEVPRSPFK	39.11	1273.63	11	0.6	637.823	33.67			917680				6	F6:11525	3842_CT_BSAU003_1_M.raw	0	0	0	1	0	0	0	tr|A0A287AW81|A0A287AW81_PIG:tr|A0A481D4H1|A0A481D4H1_PIG:tr|A0A481C6D2|A0A481C6D2_PIG			PEAKS DB	0	1	0	0	0	0	GEEEVPRSPFK
GIHETTFD(sub N)SIM(+15.99)K	39.09	1393.65	12	-1	697.834	32.02				518910		408820	6	F6:10423	3842_CT_BSAU003_1_M.raw	0	0	0	0	1	0	1	NA	Oxidation (M)	M11:Oxidation (M):1000.00	SPIDER	0	0	0	1	0	1	GIHETTFDSIMK
N(sub A)LHFDTVK	39.07	972.503	8	-0.5	487.259	43.75	2907900			2613200			4	F4:19275	3842_CT_BSAU003_1_H.raw	0	1	0	0	1	0	0	tr|A0A287B7P2|A0A287B7P2_PIG:tr|F2Z5B1|F2Z5B1_PIG			SPIDER	0	0	1	2	0	0	NLHFDTVK
FVEWTRPDM(+15.99)M(+15.99)D	38.98	1457.6	11	0	729.805	41.43	714960						1	F1:16042	3842_CT_BSAU003_10_H.raw	0	1	0	0	0	0	0	tr|I3LCP8|I3LCP8_PIG	Oxidation (M)	M9:Oxidation (M):1000.00;M10:Oxidation (M):1000.00	PEAKS DB	0	0	1	0	0	0	FVEWTRPDMMD
SFVEVNEEGTEAAAATAAIMM	38.87	2140.97	21	1.5	1071.49	72.91				52467			4	F4:37833	3842_CT_BSAU003_1_H.raw	0	0	0	0	1	0	0	tr|I3LCP8|I3LCP8_PIG			PEAKS DB	0	0	0	1	0	0	SFVEVNEEGTEAAAATAAIMM
KDFAPGKPL	38.86	971.544	9	0.7	486.78	34.67					4239400	4840100	8	F8:7882	3842_CT_BSAU003_4_L.raw	0	0	0	0	0	1	1	tr|F1SRC5|F1SRC5_PIG:tr|A0A480TK29|A0A480TK29_PIG:tr|A0A480E2S7|A0A480E2S7_PIG			PEAKS DB	0	0	0	0	2	2	KDFAPGKPL
AVEAQLLPETLR	38.83	1338.75	12	-0.7	670.382	50.83	263060			163470			7	F7:21690	3842_CT_BSAU003_4_H.raw	0	1	0	0	1	0	0	tr|F1SCC6|F1SCC6_PIG:tr|A0A481BCC2|A0A481BCC2_PIG:tr|A0A480RA22|A0A480RA22_PIG			PEAKS DB	0	0	1	1	0	0	AVEAQLLPETLR
SDYEKPETPEL	38.81	1306.59	11	-1.5	654.303	39.34						1006700	9	F9:13337	3842_CT_BSAU003_4_M.raw	0	0	0	0	0	0	1	tr|A0A480SLW2|A0A480SLW2_PIG:tr|A0A480K482|A0A480K482_PIG:tr|A0A481AWY3|A0A481AWY3_PIG:tr|A0A480XHE9|A0A480XHE9_PIG:tr|A0A481BKR5|A0A481BKR5_PIG:tr|A0A481A1J0|A0A481A1J0_PIG:tr|A0A480VP74|A0A480VP74_PIG:tr|A0A480SF22|A0A480SF22_PIG:tr|A0A480S9K1|A0A480S9K1_PIG:tr|A0A480VL23|A0A480VL23_PIG:tr|A0A481BE86|A0A481BE86_PIG:tr|A0A480VLZ7|A0A480VLZ7_PIG:tr|A0A481AYT6|A0A481AYT6_PIG:tr|A0A480XYL0|A0A480XY…			PEAKS DB	0	0	0	0	0	1	SDYEKPETPEL
IELIERPNNPPGVL	38.81	1559.87	14	0	780.941	51.81			1481500				6	F6:21676	3842_CT_BSAU003_1_M.raw	0	0	0	1	0	0	0	tr|A0A480V0P0|A0A480V0P0_PIG:tr|A0A480KPW1|A0A480KPW1_PIG:tr|A0A480PTG0|A0A480PTG0_PIG:tr|A0A480SDR9|A0A480SDR9_PIG:tr|A0A480KU90|A0A480KU90_PIG:tr|A0A480EPP6|A0A480EPP6_PIG			PEAKS DB	0	1	0	0	0	0	IELIERPNNPPGVL
LGEH(sub N)NIDVLEGDEQFIDAAK	38.78	2212.06	20	7.9	738.368	49.16				0			7	F7:20794	3842_CT_BSAU003_4_H.raw	0	0	0	0	0	0	0	tr|C6L245|C6L245_PIG			SPIDER	0	0	0	1	0	0	LGEHNIDVLEGDEQFIDAAK
GIVLDSGDGVTH	38.77	1168.57	12	0.8	585.294	37.99						0	9	F9:12563	3842_CT_BSAU003_4_M.raw	0	0	0	0	0	0	0	tr|A0A480KN77|A0A480KN77_PIG:tr|A0A480MHK1|A0A480MHK1_PIG:tr|A0A480KKV4|A0A480KKV4_PIG:tr|A0A287BGY0|A0A287BGY0_PIG			PEAKS DB	0	0	0	0	0	1	GIVLDSGDGVTH
DWDFLPPK	38.76	1016.5	8	0.6	509.256	52.8		6987000	32404000	787620		9707500	3	F3:20036	3842_CT_BSAU003_10_M.raw	0	0	1	3	1	0	1	tr|A0A480M2E0|A0A480M2E0_PIG			PEAKS DB	2	15	0	1	0	5	DWDFLPPK
M(+15.99)AAVEAR(sub K)LLPETLR	38.72	1584.87	14	-7.7	793.434	53.74				318680			7	F7:23234	3842_CT_BSAU003_4_H.raw	0	0	0	0	1	0	0	tr|F1SCC9|F1SCC9_PIG:tr|A0A481AYQ5|A0A481AYQ5_PIG:tr|A0A481C109|A0A481C109_PIG	Oxidation (M)	M1:Oxidation (M):1000.00	SPIDER	0	0	0	1	0	0	MAAVEARLLPETLR
AFPTNFQDLEAAR	38.72	1478.72	13	0.1	740.365	50.87	5241600			3177200			1	F1:21172	3842_CT_BSAU003_10_H.raw	0	1	0	0	1	0	0	tr|A0A481AYQ5|A0A481AYQ5_PIG:tr|Q9GMA6|Q9GMA6_PIG:tr|A0A480SMR4|A0A480SMR4_PIG:tr|A0A480SQB0|A0A480SQB0_PIG			PEAKS DB	0	0	1	2	0	0	AFPTNFQDLEAAR
VFSHQADLSGITD	38.66	1388.66	13	-0.8	695.335	40.95	1359700						4	F4:17618	3842_CT_BSAU003_1_H.raw	0	1	0	0	0	0	0	tr|F1SCC6|F1SCC6_PIG:tr|A0A286ZTU7|A0A286ZTU7_PIG:tr|A0A481BCC2|A0A481BCC2_PIG:tr|A0A480RA22|A0A480RA22_PIG:tr|A0A480QUD5|A0A480QUD5_PIG			PEAKS DB	0	0	1	0	0	0	VFSHQADLSGITD
GGQPVPNFPS	38.66	998.482	10	-0.3	500.248	43				749670	7043000	4592400	9	F9:15343	3842_CT_BSAU003_4_M.raw	0	0	0	0	1	1	1	tr|A0A287AW81|A0A287AW81_PIG:tr|A0A481D4H1|A0A481D4H1_PIG:tr|A0A481C6D2|A0A481C6D2_PIG			PEAKS DB	0	0	0	1	1	1	GGQPVPNFPS
GPDVGRPDRGRL	38.64	1293.69	12	-1.3	432.237	28.07						5998600	6	F6:7737	3842_CT_BSAU003_1_M.raw	0	0	0	0	0	0	1	tr|F1SJS8|F1SJS8_PIG:tr|A0A480P7C6|A0A480P7C6_PIG:tr|A0A287AZK2|A0A287AZK2_PIG:tr|A0A480R324|A0A480R324_PIG:tr|A0A480EEY3|A0A480EEY3_PIG			PEAKS DB	0	0	0	0	0	1	GPDVGRPDRGRL
SDEDEIRIT	38.63	1076.5	9	0.2	539.257	36.86					1396800	1183200	9	F9:11867	3842_CT_BSAU003_4_M.raw	0	0	0	0	0	1	1	tr|A0A287B1R1|A0A287B1R1_PIG:tr|A0A481AB70|A0A481AB70_PIG:tr|A0A480DZL3|A0A480DZL3_PIG:tr|A0A287BC61|A0A287BC61_PIG:tr|A0A481A9M0|A0A481A9M0_PIG			PEAKS DB	0	0	0	0	1	1	SDEDEIRIT
LKPLPGETM(+15.99)	38.58	1000.53	9	-1.2	501.27	32.51	2672400			5069100		0	12	F12:11633	3842_CT_BSAU003_8_M.raw	0	1	0	0	1	0	0	tr|A0A287AIU5|A0A287AIU5_PIG:tr|A0A480WA91|A0A480WA91_PIG:tr|A0A480UZV6|A0A480UZV6_PIG:tr|A0A481CX45|A0A481CX45_PIG:tr|A0A480Z164|A0A480Z164_PIG:tr|A0A480VVX3|A0A480VVX3_PIG:tr|A0A480VTZ3|A0A480VTZ3_PIG:tr|A0A287BAK1|A0A287BAK1_PIG:tr|A0A480QBY4|A0A480QBY4_PIG:tr|A0A481CZZ1|A0A481CZZ1_PIG:tr|A0A480X4N8|A0A480X4N8_PIG:tr|A0A480UQL0|A0A480UQL0_PIG:tr|A0A480LLE8|A0A480LLE8_PIG:tr|A0A480TJH3|A0A480TJ…	Oxidation (M)	M9:Oxidation (M):1000.00	PEAKS DB	0	0	1	1	0	1	LKPLPGETM
LVEEELDRA	38.55	1072.54	9	0.3	537.278	35.14		630730	6666900				6	F6:12458	3842_CT_BSAU003_1_M.raw	0	0	1	2	0	0	0	tr|A0A287BCP0|A0A287BCP0_PIG:tr|A0A480VYS2|A0A480VYS2_PIG:tr|A0A287A6T5|A0A287A6T5_PIG:tr|A0A480VZ68|A0A480VZ68_PIG:tr|A0A480MYL2|A0A480MYL2_PIG:tr|A0A480EJU7|A0A480EJU7_PIG:tr|A0A286ZRE1|A0A286ZRE1_PIG:tr|A0A480VWR1|A0A480VWR1_PIG:tr|A0A481CDB8|A0A481CDB8_PIG:tr|A0A480VEH3|A0A480VEH3_PIG:tr|A1X899|A1X899_PIG:tr|A0A480YNG6|A0A480YNG6_PIG:tr|F1SG00|F1SG00_PIG:tr|A0A480RAK3|A0A480RAK3_PIG:tr|A0A287…			PEAKS DB	1	2	0	0	0	0	LVEEELDRA
VVTPKPPIEPE	38.52	1204.67	11	-0.9	603.342	39.62	0		10129000				3	F3:13450	3842_CT_BSAU003_10_M.raw	0	0	0	1	0	0	0	tr|A0A480QJF0|A0A480QJF0_PIG:tr|A0A480QHE3|A0A480QHE3_PIG:tr|A0A481B1I2|A0A481B1I2_PIG:tr|A0A480VIT5|A0A480VIT5_PIG:tr|A0A286ZTA9|A0A286ZTA9_PIG:tr|A0A480P5U2|A0A480P5U2_PIG:tr|A0A287B6Q8|A0A287B6Q8_PIG:tr|A0A480EL70|A0A480EL70_PIG:tr|A0A480KP42|A0A480KP42_PIG:tr|A0A480QDD8|A0A480QDD8_PIG:tr|A0A480Z7H2|A0A480Z7H2_PIG:tr|A0A480J4T8|A0A480J4T8_PIG:tr|A0A480QH05|A0A480QH05_PIG:tr|A0A480V6F3|A0A480V6…			PEAKS DB	0	1	1	0	0	0	VVTPKPPIEPE
ENVIFSPLSVSM(+15.99)	38.44	1337.65	12	0.9	669.835	58.61	0			90220			1	F1:25151	3842_CT_BSAU003_10_H.raw	0	0	0	0	1	0	0	tr|Q9GMA6|Q9GMA6_PIG:tr|F1SCD1|F1SCD1_PIG:tr|A0A480SMR4|A0A480SMR4_PIG	Oxidation (M)	M12:Oxidation (M):1000.00	PEAKS DB	0	0	1	1	0	0	ENVIFSPLSVSM
NLYHSEW(sub A)FSINFR	38.44	1711.81	13	-8.3	571.606	50.92	225050						1	F1:21206	3842_CT_BSAU003_10_H.raw	0	1	0	0	0	0	0	tr|A0A481CMM1|A0A481CMM1_PIG			SPIDER	0	0	1	0	0	0	NLYHSEWFSINFR
GKIDDDADGF	38.42	1051.45	10	1.4	526.731	33.67						736570	9	F9:9962	3842_CT_BSAU003_4_M.raw	0	0	0	0	0	0	1	tr|A0A481BVJ3|A0A481BVJ3_PIG:tr|A0A480JTR1|A0A480JTR1_PIG:tr|B7U2G6|B7U2G6_PIG:tr|I3LBA9|I3LBA9_PIG:tr|A0A480EW62|A0A480EW62_PIG			PEAKS DB	0	0	0	0	0	2	GKIDDDADGF
LSSPATLNSR	38.39	1044.56	10	-0.6	523.285	31.6	227440000			196260000			7	F7:11252	3842_CT_BSAU003_4_H.raw	0	1	0	0	1	0	0	tr|A0A287B5W2|A0A287B5W2_PIG:tr|C5IWV5|C5IWV5_PIG			PEAKS DB	0	0	2	3	0	0	LSSPATLNSR
NPLPSKETIEQE	38.38	1383.69	12	-1.2	692.851	34.18						1301700	9	F9:10248	3842_CT_BSAU003_4_M.raw	0	0	0	0	0	0	1	tr|B7TJ02|B7TJ02_PIG:tr|B3XXC3|B3XXC3_PIG:tr|A0A286ZVG3|A0A286ZVG3_PIG:tr|A0A481DL49|A0A481DL49_PIG:tr|A0A480YMD4|A0A480YMD4_PIG			PEAKS DB	0	0	0	0	0	1	NPLPSKETIEQE
EDLIAYLKK	38.36	1091.62	9	0.1	546.819	47.15	432300			1075100			7	F7:19745	3842_CT_BSAU003_4_H.raw	0	1	0	0	1	0	0	tr|A0A480MM44|A0A480MM44_PIG			PEAKS DB	0	0	1	1	0	0	EDLIAYLKK
GAPDEEDHVL	38.35	1080.47	10	-1	541.243	33.6						5102700	9	F9:9855	3842_CT_BSAU003_4_M.raw	0	0	0	0	0	0	1	tr|A0A480EUX7|A0A480EUX7_PIG:tr|G9F6X8|G9F6X8_PIG:tr|A0A480NI00|A0A480NI00_PIG			PEAKS DB	0	0	0	0	0	1	GAPDEEDHVL
SEPEAEPPQAPELKQ	38.29	1648.79	15	-0.2	825.404	35.91						89658	9	F9:11310	3842_CT_BSAU003_4_M.raw	0	0	0	0	0	0	1	tr|A0A480L7K1|A0A480L7K1_PIG:tr|A0A480SMD2|A0A480SMD2_PIG:tr|A0A480K2S9|A0A480K2S9_PIG			PEAKS DB	0	0	0	0	0	1	SEPEAEPPQAPELKQ
LLC(+57.02)GLLAER	38.28	1043.58	9	0.2	522.797	50.79				143530			7	F7:21692	3842_CT_BSAU003_4_H.raw	0	0	0	0	1	0	0	tr|A0A480WFB3|A0A480WFB3_PIG:tr|A0A480YUE8|A0A480YUE8_PIG:tr|A0A480WDR3|A0A480WDR3_PIG:tr|A0A480WFE0|A0A480WFE0_PIG:tr|A0A480WDS8|A0A480WDS8_PIG:tr|A0A480PPQ6|A0A480PPQ6_PIG:tr|A0A480K8R0|A0A480K8R0_PIG:tr|A0A480XRR9|A0A480XRR9_PIG	Carbamidomethylation	C3:Carbamidomethylation:1000.00	PEAKS DB	0	0	0	1	0	0	LLCGLLAER
N(sub A)IVVLVINEGEANIELVGIK	38.27	2135.22	20	-0.4	712.747	75.02		0	641440				2	F2:23047	3842_CT_BSAU003_10_L.raw	0	0	0	1	0	0	0	tr|Q948Y0|Q948Y0_SOYBN:tr|Q0MUU5|Q0MUU5_SOYBN			SPIDER	1	1	0	0	0	0	NIVVLVINEGEANIELVGIK
RIDALHLPR	38.23	1089.64	9	-0.7	364.221	34.13	211590000			191970000			10	F10:12861	3842_CT_BSAU003_8_H.raw	0	1	0	0	1	0	0	tr|F1SCD1|F1SCD1_PIG:tr|A0A480SMR4|A0A480SMR4_PIG:tr|A0A480SK60|A0A480SK60_PIG:tr|A0A480SQB0|A0A480SQB0_PIG:tr|A0A481CMM5|A0A481CMM5_PIG			PEAKS DB	0	0	4	6	0	0	RIDALHLPR
TLPEDEKQIK	38.22	1199.64	10	0.2	600.827	32.25		4708500			2548400		5	F5:7492	3842_CT_BSAU003_1_L.raw	0	0	2	0	0	3	0	tr|A0A481CJK4|A0A481CJK4_PIG:tr|A0A480MGB9|A0A480MGB9_PIG:tr|A0A481DAS4|A0A481DAS4_PIG:tr|A0A480PU26|A0A480PU26_PIG:tr|A0A287BAY9|A0A287BAY9_PIG			PEAKS DB	4	0	0	0	3	0	TLPEDEKQIK
AAVEFIND(sub N)YVK	38.21	1267.64	11	-0.3	634.83	50.06	892470						1	F1:20730	3842_CT_BSAU003_10_H.raw	0	1	0	0	0	0	0	tr|F1SCC6|F1SCC6_PIG:tr|A0A286ZTU7|A0A286ZTU7_PIG:tr|A0A481BCC2|A0A481BCC2_PIG:tr|A0A480Z6H6|A0A480Z6H6_PIG			SPIDER	0	0	1	0	0	0	AAVEFINDYVK
YGFLPSFK	38.19	957.496	8	-0.4	479.755	55.67				212020			7	F7:24281	3842_CT_BSAU003_4_H.raw	0	0	0	0	1	0	0	tr|I3LCP8|I3LCP8_PIG:tr|A0A480W1Z5|A0A480W1Z5_PIG			PEAKS DB	0	0	0	1	0	0	YGFLPSFK
GEEHIPGSPF	38.18	1068.49	10	0.5	535.251	44.19			2673900				3	F3:15814	3842_CT_BSAU003_10_M.raw	0	0	0	1	0	0	0	tr|A0A480TTA7|A0A480TTA7_PIG:tr|A0A287BGW3|A0A287BGW3_PIG:tr|A0A286ZPG4|A0A286ZPG4_PIG:tr|A0A287BLE0|A0A287BLE0_PIG:tr|A0A480YMR7|A0A480YMR7_PIG:tr|A0A480YXA1|A0A480YXA1_PIG:tr|A0A480PJE5|A0A480PJE5_PIG:tr|A0A480E5N1|A0A480E5N1_PIG			PEAKS DB	0	1	0	0	0	0	GEEHIPGSPF
VFTHEADLSGVTGD	38.15	1446.66	14	0.2	724.339	40.06	14215000						1	F1:15235	3842_CT_BSAU003_10_H.raw	0	1	0	0	0	0	0	tr|F1SCC9|F1SCC9_PIG:tr|A0A481AYQ5|A0A481AYQ5_PIG:tr|A0A481C109|A0A481C109_PIG:tr|A0A480QA09|A0A480QA09_PIG			PEAKS DB	0	0	2	0	0	0	VFTHEADLSGVTGD
ITALHLPR	38.14	919.56	8	-0.6	460.787	39.63	66977000			53104000			4	F4:17396	3842_CT_BSAU003_1_H.raw	0	1	0	0	1	0	0	tr|F1SCC6|F1SCC6_PIG:tr|A0A480RA22|A0A480RA22_PIG:tr|A0A480QUD5|A0A480QUD5_PIG			PEAKS DB	0	0	7	10	0	0	ITALHLPR
GKDGELPVEDDIDLS	38.11	1600.75	15	0.2	801.381	47.95						429750	9	F9:17831	3842_CT_BSAU003_4_M.raw	0	0	0	0	0	0	2	tr|A0A480XTD2|A0A480XTD2_PIG:tr|A0A480VMA3|A0A480VMA3_PIG:tr|A0A480XAV8|A0A480XAV8_PIG:tr|E1CAJ6|E1CAJ6_PIG:tr|A0A481CPI6|A0A481CPI6_PIG:tr|A0A480ZCA0|A0A480ZCA0_PIG:tr|A0A480RQE3|A0A480RQE3_PIG:tr|A0A480VJP2|A0A480VJP2_PIG:tr|A0A481DNR0|A0A481DNR0_PIG:tr|A0A481B636|A0A481B636_PIG:tr|A0A481AZW7|A0A481AZW7_PIG:tr|A0A481ARL8|A0A481ARL8_PIG:tr|A0A480VLY3|A0A480VLY3_PIG:tr|A0A480VH69|A0A480VH69_PIG:t…			PEAKS DB	0	0	0	0	0	2	GKDGELPVEDDIDLS
M(+15.99)AAVEAD(sub N)LLPETLR	38.1	1543.79	14	-0.3	772.903	51.27	616970			715310			1	F1:21370	3842_CT_BSAU003_10_H.raw	0	1	0	0	1	0	0	tr|A0A480SK60|A0A480SK60_PIG	Oxidation (M)	M1:Oxidation (M):1000.00	SPIDER	0	0	1	1	0	0	MAAVEADLLPETLR
FESFFLSSTEAQE(sub Q)SYLQGFSR	38.09	2459.13	21	3.1	1230.58	64.13		0					2	F2:18107	3842_CT_BSAU003_10_L.raw	0	0	0	0	0	0	0	tr|F7J075|F7J075_SOYBN:tr|Q948X9|Q948X9_SOYBN			SPIDER	1	0	0	0	0	0	FESFFLSSTEAQESYLQGFSR
PGTGERFPVTE	38.05	1188.58	11	-0.2	595.296	37.31					1699500		8	F8:9335	3842_CT_BSAU003_4_L.raw	0	0	0	0	0	1	0	tr|A0A480MUM5|A0A480MUM5_PIG:tr|A0A480N086|A0A480N086_PIG:tr|A0A480W2T5|A0A480W2T5_PIG:tr|A0A480YSP3|A0A480YSP3_PIG:tr|A0A480W0G5|A0A480W0G5_PIG:tr|A0A480W398|A0A480W398_PIG:tr|A0A287B2H9|A0A287B2H9_PIG:tr|A0A480MTX3|A0A480MTX3_PIG:tr|A0A480XVF8|A0A480XVF8_PIG:tr|A0A287A8C7|A0A287A8C7_PIG:tr|A0A287AYV2|A0A287AYV2_PIG:tr|A0A481CKJ1|A0A481CKJ1_PIG:tr|A0A481CH49|A0A481CH49_PIG:tr|A0A481ANC6|A0A481AN…			PEAKS DB	0	0	0	0	1	0	PGTGERFPVTE
KTETVEEPM(+15.99)EEE	38.05	1465.61	12	-1.4	733.813	26.49	108870						12	F12:7835	3842_CT_BSAU003_8_M.raw	0	1	0	0	0	0	0	tr|A0A480UK85|A0A480UK85_PIG:tr|A0A481A3H8|A0A481A3H8_PIG:tr|A0A481AA38|A0A481AA38_PIG:tr|A0A480VY16|A0A480VY16_PIG:tr|A0A480W1T5|A0A480W1T5_PIG:tr|A0A480NTZ8|A0A480NTZ8_PIG:tr|A0A481CXP5|A0A481CXP5_PIG:tr|A0A481D7W5|A0A481D7W5_PIG:tr|A0A480RVV1|A0A480RVV1_PIG	Oxidation (M)	M9:Oxidation (M):1000.00	PEAKS DB	0	0	1	0	0	0	KTETVEEPMEEE
IDVLYLPR	38.03	987.575	8	-0.8	494.795	51.23	10326000			11739000			10	F10:23221	3842_CT_BSAU003_8_H.raw	0	1	0	0	1	0	0	tr|F1SCC9|F1SCC9_PIG			PEAKS DB	0	0	1	3	0	0	IDVLYLPR
VALEGVSHFFR	38.01	1260.66	11	-0.3	631.338	50.45	612280						1	F1:20966	3842_CT_BSAU003_10_H.raw	0	2	0	0	0	0	0	tr|A0A480V780|A0A480V780_PIG:tr|A0A480QE50|A0A480QE50_PIG:tr|A0A480KM26|A0A480KM26_PIG:tr|A0A480KSX7|A0A480KSX7_PIG:tr|A0A481CAU5|A0A481CAU5_PIG:tr|A0A480QI55|A0A480QI55_PIG:tr|A0A480QGY9|A0A480QGY9_PIG:tr|A0A480Q9H7|A0A480Q9H7_PIG:tr|A0A481CMB6|A0A481CMB6_PIG:tr|A0A480VHY2|A0A480VHY2_PIG:tr|A0A480V6C6|A0A480V6C6_PIG:tr|A0A480V5M2|A0A480V5M2_PIG:tr|A0A480V762|A0A480V762_PIG			PEAKS DB	0	0	2	0	0	0	VALEGVSHFFR
FSVSGDYK	38.01	901.418	8	0.2	451.716	33.79	241650000			232080000			1	F1:12074	3842_CT_BSAU003_10_H.raw	0	1	0	0	1	0	0	tr|A0A286ZTU7|A0A286ZTU7_PIG:tr|A0A481BCC2|A0A481BCC2_PIG:tr|A0A480QUD5|A0A480QUD5_PIG			PEAKS DB	0	0	4	4	0	0	FSVSGDYK
GFEITPPVVLR	38.01	1226.7	11	-1.2	614.358	57.64				804580			4	F4:28217	3842_CT_BSAU003_1_H.raw	0	0	0	0	1	0	0	tr|A0A480VAJ9|A0A480VAJ9_PIG:tr|I3LUP6|I3LUP6_PIG:tr|A0A480KIP2|A0A480KIP2_PIG:tr|A0A480NFG7|A0A480NFG7_PIG:tr|A0A481D6F9|A0A481D6F9_PIG:tr|A0A480WCE6|A0A480WCE6_PIG:tr|A0A481BM65|A0A481BM65_PIG:tr|A0A480YP24|A0A480YP24_PIG:tr|A0A481AXM8|A0A481AXM8_PIG:tr|A0A481BG75|A0A481BG75_PIG:tr|A0A480LZA4|A0A480LZA4_PIG			PEAKS DB	0	0	0	2	0	0	GFEITPPVVLR
DEGLPPILN	38	966.502	9	1.2	484.259	53.98						411070	6	F6:22753	3842_CT_BSAU003_1_M.raw	0	0	0	0	0	0	1	tr|A0A480JUN1|A0A480JUN1_PIG:tr|A0A480W4R2|A0A480W4R2_PIG:tr|A0A480WG30|A0A480WG30_PIG:tr|A0A480MDB1|A0A480MDB1_PIG:tr|A0A480W4U3|A0A480W4U3_PIG:tr|A0A480WG16|A0A480WG16_PIG:tr|A0A480WG21|A0A480WG21_PIG:tr|A0A480LAV6|A0A480LAV6_PIG:tr|A0A481D392|A0A481D392_PIG:tr|A0A481D142|A0A481D142_PIG:tr|A0A480VN25|A0A480VN25_PIG:tr|A0A480UWK6|A0A480UWK6_PIG:tr|A0A481D5A4|A0A481D5A4_PIG:tr|A0A481AXQ1|A0A481AX…			PEAKS DB	0	0	0	0	0	1	DEGLPPILN
FAFSLYK	37.98	874.459	7	-0.7	438.236	51.72				823210			4	F4:24532	3842_CT_BSAU003_1_H.raw	0	0	0	0	1	0	0	tr|F1SCC9|F1SCC9_PIG:tr|A0A481AYQ5|A0A481AYQ5_PIG:tr|Q9GMA6|Q9GMA6_PIG:tr|F1SCD1|F1SCD1_PIG:tr|A0A480SMR4|A0A480SMR4_PIG:tr|F1SCC6|F1SCC6_PIG:tr|A0A286ZTU7|A0A286ZTU7_PIG:tr|A0A481CM62|A0A481CM62_PIG:tr|A0A480Z6H6|A0A480Z6H6_PIG:tr|A0A480E639|A0A480E639_PIG			PEAKS DB	0	0	0	1	0	0	FAFSLYK
VGTPPTGNQPFPK	37.97	1338.69	13	-1	670.353	35.09			1028200				3	F3:10996	3842_CT_BSAU003_10_M.raw	0	0	0	1	0	0	0	tr|A0A480Y648|A0A480Y648_PIG:tr|C0MHR2|C0MHR2_PIG:tr|A0A480V401|A0A480V401_PIG:tr|A0A480E7G8|A0A480E7G8_PIG:tr|I3LGD4|I3LGD4_PIG:tr|A0A480XGF7|A0A480XGF7_PIG			PEAKS DB	0	1	0	0	0	0	VGTPPTGNQPFPK
GTDEEKFIT	37.97	1038.49	9	0.3	520.251	36.61		9630200			15292000		8	F8:8944	3842_CT_BSAU003_4_L.raw	0	0	2	0	0	1	0	tr|A0A480ZR73|A0A480ZR73_PIG:tr|A0A480ZR43|A0A480ZR43_PIG:tr|A0A287A531|A0A287A531_PIG:tr|F2Z5C1|F2Z5C1_PIG:tr|A0A480PRE3|A0A480PRE3_PIG:tr|A0A480P5V3|A0A480P5V3_PIG:tr|A0A480SHA6|A0A480SHA6_PIG:tr|A0A480VWM1|A0A480VWM1_PIG:tr|A0A480WFL5|A0A480WFL5_PIG:tr|A0A480WB26|A0A480WB26_PIG:tr|A0A480ZS59|A0A480ZS59_PIG:tr|A0A480ZPT5|A0A480ZPT5_PIG:tr|A0A480ZPR5|A0A480ZPR5_PIG:tr|A0A480ZRG2|A0A480ZRG2_PIG:t…			PEAKS DB	3	0	0	0	1	0	GTDEEKFIT
VFSDEADLSGVTEEQPLW(sub K)LSK	37.97	2349.14	21	7.7	784.059	50.7				109770			7	F7:21650	3842_CT_BSAU003_4_H.raw	0	0	0	0	1	0	0	NA			SPIDER	0	0	0	1	0	0	VFSDEADLSGVTEEQPLWLSK
GKIVDLFK	37.9	918.554	8	-0.6	460.284	44.55				1465100			4	F4:19801	3842_CT_BSAU003_1_H.raw	0	0	0	0	1	0	0	tr|Q9GMA6|Q9GMA6_PIG:tr|F1SCD1|F1SCD1_PIG:tr|F1SCC6|F1SCC6_PIG:tr|A0A286ZTU7|A0A286ZTU7_PIG:tr|A0A481BCC2|A0A481BCC2_PIG:tr|A0A480RA22|A0A480RA22_PIG:tr|A0A481CM62|A0A481CM62_PIG:tr|A0A480Z6H6|A0A480Z6H6_PIG			PEAKS DB	0	0	0	1	0	0	GKIVDLFK
RVEHPSLTSPVTVE	37.87	1549.81	14	-0.5	775.912	39.21			0				3	F3:13254	3842_CT_BSAU003_10_M.raw	0	0	0	0	0	0	0	tr|A0A480NH54|A0A480NH54_PIG:tr|A0A480N419|A0A480N419_PIG:tr|A7XP09|A7XP09_PIG:tr|A0A480VK11|A0A480VK11_PIG:tr|Q20BE7|Q20BE7_PIG:tr|A0A221ZTV0|A0A221ZTV0_PIG:tr|A7XP04|A7XP04_PIG:tr|H6X3F3|H6X3F3_PIG:tr|G0KXQ2|G0KXQ2_PIG:tr|Q2PT71|Q2PT71_PIG:tr|A0A480Y1A9|A0A480Y1A9_PIG:tr|A0A480MLF2|A0A480MLF2_PIG:tr|A0A480NG73|A0A480NG73_PIG:tr|Q8HX70|Q8HX70_PIG:tr|Q8SPB6|Q8SPB6_PIG:tr|A0A088FL19|A0A088FL19_PIG…			PEAKS DB	0	1	0	0	0	0	RVEHPSLTSPVTVE
GDEDIGRVV	37.77	958.472	9	0.4	480.243	36.6					19349000		5	F5:10269	3842_CT_BSAU003_1_L.raw	0	0	0	0	0	1	0	tr|A0A480XTH6|A0A480XTH6_PIG:tr|A0A480WFJ6|A0A480WFJ6_PIG:tr|A0A480W105|A0A480W105_PIG:tr|A0A480W5A2|A0A480W5A2_PIG:tr|A0A481D2M6|A0A481D2M6_PIG:tr|A0A481CZU7|A0A481CZU7_PIG:tr|A0A480YJB7|A0A480YJB7_PIG:tr|A0A480UH75|A0A480UH75_PIG:tr|A0A286ZKG9|A0A286ZKG9_PIG:tr|A0A480M3B8|A0A480M3B8_PIG:tr|A0A480VB64|A0A480VB64_PIG:tr|A0A480VDZ8|A0A480VDZ8_PIG:tr|A0A480VAJ7|A0A480VAJ7_PIG:tr|A0A480X4D8|A0A480X4…			PEAKS DB	0	0	0	0	1	0	GDEDIGRVV
KVFM(sub S)HQADLSGITDQAR	37.72	1915.96	17	-8.1	639.654	44.9	351530						1	F1:17914	3842_CT_BSAU003_10_H.raw	0	1	0	0	0	0	0	tr|A0A286ZTU7|A0A286ZTU7_PIG:tr|A0A481BCC2|A0A481BCC2_PIG:tr|A0A480QUD5|A0A480QUD5_PIG			SPIDER	0	0	1	0	0	0	KVFMHQADLSGITDQAR
VNYIFFK	37.71	929.501	7	-0.2	465.758	52.86	1053000			439780			1	F1:22208	3842_CT_BSAU003_10_H.raw	0	1	0	0	1	0	0	tr|A0A481CMM1|A0A481CMM1_PIG:tr|F1SCE3|F1SCE3_PIG			PEAKS DB	0	0	1	1	0	0	VNYIFFK
DSDAAIEFINNY	37.67	1370.6	12	-0.1	686.307	56.75				221720			4	F4:27646	3842_CT_BSAU003_1_H.raw	0	0	0	0	1	0	0	tr|A0A481CM62|A0A481CM62_PIG			PEAKS DB	0	0	0	1	0	0	DSDAAIEFINNY
LPGIVAEGR	37.63	910.524	9	-0.4	456.269	37.94	4353900			3369300			4	F4:16167	3842_CT_BSAU003_1_H.raw	0	1	0	0	1	0	0	tr|F2Z5E2|F2Z5E2_PIG:tr|Q19AZ5|Q19AZ5_PIG			PEAKS DB	0	0	2	1	0	0	LPGIVAEGR
LEVSE(sub Q)VVHR	37.59	1066.58	9	-0.1	534.296	34.89	20810000			4539800			4	F4:13964	3842_CT_BSAU003_1_H.raw	0	1	0	0	1	0	0	tr|A0A286ZTU7|A0A286ZTU7_PIG			SPIDER	0	0	3	1	0	0	LEVSEVVHR
SC(+57.02)AAAGTEC(+57.02)LISGWGS(sub N)TKS	37.54	1941.86	19	0.2	971.936	46.14				1145500			7	F7:19132	3842_CT_BSAU003_4_H.raw	0	0	0	0	1	0	0	tr|A0A287B5W2|A0A287B5W2_PIG:tr|C5IWV5|C5IWV5_PIG	Carbamidomethylation	C2:Carbamidomethylation:1000.00;C9:Carbamidomethylation:1000.00	SPIDER	0	0	0	1	0	0	SCAAAGTECLISGWGSTKS
TLGVTDAFEQ(sub A)AR	37.53	1306.65	12	0	654.333	45.2	7728900			9966500			4	F4:20125	3842_CT_BSAU003_1_H.raw	0	1	0	0	1	0	0	tr|I3LCP8|I3LCP8_PIG			SPIDER	0	0	2	1	0	0	TLGVTDAFEQAR
VFSDEADLSGW(sub V)TEEQPLK	37.51	2049.95	18	9.8	1025.99	47.14	108680						1	F1:19146	3842_CT_BSAU003_10_H.raw	0	1	0	0	0	0	0	NA			SPIDER	0	0	1	0	0	0	VFSDEADLSGWTEEQPLK
GEEELPDIAPPL	37.49	1278.63	12	-0.3	640.324	59.91					496230	1886100	5	F5:18636	3842_CT_BSAU003_1_L.raw	0	0	0	0	0	1	1	tr|A0A480RLY8|A0A480RLY8_PIG:tr|A0A481BSM8|A0A481BSM8_PIG:tr|A0A481BNU5|A0A481BNU5_PIG:tr|A0A480MHX7|A0A480MHX7_PIG:tr|A0A480ZCC0|A0A480ZCC0_PIG:tr|A0A481BKB7|A0A481BKB7_PIG:tr|A0A480Z7G3|A0A480Z7G3_PIG:tr|A0A480MIF8|A0A480MIF8_PIG:tr|A0A480NTB2|A0A480NTB2_PIG:tr|A0A480RW80|A0A480RW80_PIG:tr|A0A480M8V8|A0A480M8V8_PIG:tr|A0A480RK97|A0A480RK97_PIG:tr|A0A480U3M3|A0A480U3M3_PIG:tr|A0A480RJS2|A0A480RJ…			PEAKS DB	0	0	0	0	1	1	GEEELPDIAPPL
VPPSPDTPAHL	37.48	1129.58	11	-1.3	565.795	37.53			7330700		20426000	43900000	8	F8:9578	3842_CT_BSAU003_4_L.raw	0	0	0	1	0	1	1	tr|A0A480YRI1|A0A480YRI1_PIG:tr|A0A480Y9S1|A0A480Y9S1_PIG:tr|A0A480YNC2|A0A480YNC2_PIG:tr|A0A480YI86|A0A480YI86_PIG:tr|A0A480YEU5|A0A480YEU5_PIG:tr|A0A480VNJ4|A0A480VNJ4_PIG:tr|F1RJ50|F1RJ50_PIG:tr|A0A480ERG2|A0A480ERG2_PIG			PEAKS DB	0	1	0	0	1	1	VPPSPDTPAHL
SEKNYDEF	37.48	1030.42	8	0.4	516.22	34.32	1453200			1718300			7	F7:12624	3842_CT_BSAU003_4_H.raw	0	1	0	0	1	0	0	tr|F1RR40|F1RR40_PIG			PEAKS DB	0	0	2	1	0	0	SEKNYDEF
IEALHLPR	37.46	947.555	8	0.5	474.785	52.76	93579						4	F4:25056	3842_CT_BSAU003_1_H.raw	0	1	0	0	0	0	0	>tr|A0A481B4Y0|A0A481B4Y0_PIG:>tr|A0A480RE67|A0A480RE67_PIG:>tr|A0A480QDS6|A0A480QDS6_PIG:>tr|Q9GMA7|Q9GMA7_PIG:>tr|A0A481DF42|A0A481DF42_PIG:>tr|A0A480DZT6|A0A480DZT6_PIG:>tr|A0A481BCF5|A0A481BCF5_PIG:>tr|A0A480RZ22|A0A480RZ22_PIG			PEAKS DB	0	0	1	0	0	0	IEALHLPR
LKPDPVAL	37.45	851.512	8	0.5	426.763	42.83				8787200		30696000	4	F4:18591	3842_CT_BSAU003_1_H.raw	0	0	0	0	1	0	1	tr|A0A481CJK4|A0A481CJK4_PIG:tr|A0A480MGB9|A0A480MGB9_PIG:tr|A0A481DAS4|A0A481DAS4_PIG:tr|A0A480PU26|A0A480PU26_PIG:tr|A0A287BAY9|A0A287BAY9_PIG			PEAKS DB	0	0	0	1	0	1	LKPDPVAL
DEAPPTSEPEAEPPRAPELK	37.42	2159.04	20	-1.9	720.685	36.12						430070	6	F6:13172	3842_CT_BSAU003_1_M.raw	0	0	0	0	0	0	1	tr|A0A287ARZ1|A0A287ARZ1_PIG:tr|A0A481DEX9|A0A481DEX9_PIG:tr|A0A481C1A9|A0A481C1A9_PIG:tr|A0A480P003|A0A480P003_PIG:tr|A0A480R838|A0A480R838_PIG:tr|A0A480MZA4|A0A480MZA4_PIG			PEAKS DB	0	0	0	0	0	1	DEAPPTSEPEAEPPRAPELK
VTNPSPPSA	37.4	868.429	9	0.2	435.222	28.54	0						4	F4:10137	3842_CT_BSAU003_1_H.raw	0	0	0	0	0	0	0	tr|A0A286ZTU7|A0A286ZTU7_PIG:tr|A0A480RA22|A0A480RA22_PIG			PEAKS DB	0	0	1	0	0	0	VTNPSPPSA
SRVPPGPAPPL	37.33	1086.62	11	-0.5	544.316	39.68						0	6	F6:15076	3842_CT_BSAU003_1_M.raw	0	0	0	0	0	0	0	tr|A0A480SIQ2|A0A480SIQ2_PIG:tr|A0A481D8A3|A0A481D8A3_PIG:tr|A0A480XPA2|A0A480XPA2_PIG:tr|A0A480TH23|A0A480TH23_PIG:tr|A0A480YBM4|A0A480YBM4_PIG:tr|A0A480ZFC7|A0A480ZFC7_PIG:tr|A0A286ZPA0|A0A286ZPA0_PIG:tr|A0A286ZI83|A0A286ZI83_PIG:tr|A0A480W6H2|A0A480W6H2_PIG:tr|A0A480RZM1|A0A480RZM1_PIG:tr|A0A480K6J7|A0A480K6J7_PIG:tr|A0A480SXA4|A0A480SXA4_PIG:tr|A0A480SLQ5|A0A480SLQ5_PIG:tr|A0A480QHG7|A0A480QH…			PEAKS DB	0	0	0	0	0	1	SRVPPGPAPPL
VTHEGTIVEK	37.33	1111.59	10	0	556.801	23.86						369480	9	F9:4345	3842_CT_BSAU003_4_M.raw	0	0	0	0	0	0	1	tr|A0A286ZWN6|A0A286ZWN6_PIG:tr|A0A287A8U7|A0A287A8U7_PIG			PEAKS DB	0	0	0	0	0	1	VTHEGTIVEK
FENFIVR	37.33	923.486	7	0	462.75	46.52	10659000						4	F4:21337	3842_CT_BSAU003_1_H.raw	0	1	0	0	0	0	0	tr|F1SCD1|F1SCD1_PIG:tr|A0A481CMM5|A0A481CMM5_PIG			PEAKS DB	0	0	1	0	0	0	FENFIVR
PM(+15.99)MGITGR	37.33	877.415	8	0.6	439.715	35.78	1700000			1708800			7	F7:13499	3842_CT_BSAU003_4_H.raw	0	1	0	0	1	0	0	tr|A0A481BCC2|A0A481BCC2_PIG:tr|A0A480RA22|A0A480RA22_PIG:tr|A0A480QUD5|A0A480QUD5_PIG	Oxidation (M)	M2:Oxidation (M):30.46	PEAKS DB	0	0	1	1	0	0	PMMGITGR
KTVTAM(+15.99)DVVYALK	37.3	1453.79	13	-0.7	485.602	45.89	77516						1	F1:18438	3842_CT_BSAU003_10_H.raw	0	1	0	0	0	0	0	tr|A0A481DNE7|A0A481DNE7_PIG:tr|A0A480TD90|A0A480TD90_PIG:tr|A0A480U5Q6|A0A480U5Q6_PIG:tr|A0A481CZK5|A0A481CZK5_PIG:tr|A0A480XRH9|A0A480XRH9_PIG:tr|A0A480XNJ3|A0A480XNJ3_PIG:tr|A0A480XK28|A0A480XK28_PIG:tr|A0A480XUG7|A0A480XUG7_PIG:tr|A0A480YRX1|A0A480YRX1_PIG:tr|A0A480P8E8|A0A480P8E8_PIG:tr|A0A481A320|A0A481A320_PIG:tr|B9MST3|B9MST3_SOYBN:tr|A0A0R0EX12|A0A0R0EX12_SOYBN	Oxidation (M)	M6:Oxidation (M):1000.00	PEAKS DB	0	0	1	0	0	0	KTVTAMDVVYALK
ETLPFPIIDDK	37.25	1286.68	11	-0.5	644.345	57.65				1363800		19253000	7	F7:25160	3842_CT_BSAU003_4_H.raw	0	0	0	0	1	0	1	tr|A0A480RD18|A0A480RD18_PIG:tr|A0A480KKQ6|A0A480KKQ6_PIG:tr|A0A480NQH9|A0A480NQH9_PIG			PEAKS DB	0	0	0	1	0	1	ETLPFPIIDDK
AAAATGTIFM(+15.99)	37.25	968.464	10	0.5	485.239	43.26	3895900			2115700			4	F4:18967	3842_CT_BSAU003_1_H.raw	0	1	0	0	1	0	0	tr|F1SCE3|F1SCE3_PIG	Oxidation (M)	M10:Oxidation (M):1000.00	PEAKS DB	0	0	1	2	0	0	AAAATGTIFM
VRPLPPPAIEGPA	37.24	1312.75	13	-0.9	657.382	43.31			0				12	F12:17275	3842_CT_BSAU003_8_M.raw	0	0	0	0	0	0	0	tr|A0A2C9F366|A0A2C9F366_PIG:tr|A0A480KG02|A0A480KG02_PIG:tr|A0A480YSC6|A0A480YSC6_PIG:tr|A0A481A0T7|A0A481A0T7_PIG:tr|A0A480PY57|A0A480PY57_PIG:tr|A0A480PZ93|A0A480PZ93_PIG:tr|A0A481A0P4|A0A481A0P4_PIG:tr|A0A481CZH0|A0A481CZH0_PIG:tr|A0A480Q8E2|A0A480Q8E2_PIG:tr|A0A481A0X4|A0A481A0X4_PIG			PEAKS DB	0	1	0	0	0	0	VRPLPPPAIEGPA
EDKYEEEIKI	37.21	1294.63	10	-0.5	648.322	41.74						596250	9	F9:14691	3842_CT_BSAU003_4_M.raw	0	0	0	0	0	0	1	>tr|A0A480SLY1|A0A480SLY1_PIG:>tr|A0A480THZ6|A0A480THZ6_PIG:>tr|A0A287BDL6|A0A287BDL6_PIG:>tr|A0A480VMZ7|A0A480VMZ7_PIG:>tr|A0A480SPD9|A0A480SPD9_PIG:>tr|Q2XQY5|Q2XQY5_PIG:>tr|A0A480WXB3|A0A480WXB3_PIG:>tr|A0A480LY65|A0A480LY65_PIG:>tr|A0A480QJ00|A0A480QJ00_PIG:>tr|A0A288CFY3|A0A288CFY3_PIG:>tr|A0A480KBP6|A0A480KBP6_PIG:>tr|A0A481AWY2|A0A481AWY2_PIG:>tr|A0A480KF90|A0A480KF90_PIG:>tr|A0A480M063|A0…			PEAKS DB	0	0	0	0	0	1	EDKYEEEIKI
EDKYEEEIKL	37.21	1294.63	10	-0.5	648.322	41.74						596250	9	F9:14691	3842_CT_BSAU003_4_M.raw	0	0	0	0	0	0	1	tr|A1X899|A1X899_PIG:tr|A0A480YNG6|A0A480YNG6_PIG:tr|F1SG00|F1SG00_PIG:tr|A0A480RAK3|A0A480RAK3_PIG:tr|A0A287AD38|A0A287AD38_PIG:tr|A0A480X0J2|A0A480X0J2_PIG:tr|D0G7F7|D0G7F7_PIG:tr|A0A480KV16|A0A480KV16_PIG:tr|A0A480VDC6|A0A480VDC6_PIG:tr|A0A480MYR3|A0A480MYR3_PIG:tr|A0A481AUL8|A0A481AUL8_PIG:tr|A0A480RZN1|A0A480RZN1_PIG:tr|A0A480KCM4|A0A480KCM4_PIG			PEAKS DB	0	0	0	0	0	1	EDKYEEEIKL
KFYE(sub Q)AEMEELDFVNTTEESR	37.21	2466.09	20	6	823.042	52.35	0						1	F1:21972	3842_CT_BSAU003_10_H.raw	0	0	0	0	0	0	0	tr|I3LCP8|I3LCP8_PIG:tr|A0A480W1Z5|A0A480W1Z5_PIG			SPIDER	0	0	1	0	0	0	KFYEAEMEELDFVNTTEESR
M(+15.99)EEEEVETF	37.19	1157.44	9	0.7	579.729	40.42			793810			1618500	3	F3:13828	3842_CT_BSAU003_10_M.raw	0	0	0	1	0	0	1	tr|A0A480V601|A0A480V601_PIG:tr|A0A480NHK1|A0A480NHK1_PIG:tr|A0A480VZR7|A0A480VZR7_PIG:tr|A0A481B468|A0A481B468_PIG:tr|A0A480P2Z8|A0A480P2Z8_PIG:tr|A0A287B8J5|A0A287B8J5_PIG:tr|A0A287AQK7|A0A287AQK7_PIG:tr|A0A481AZZ9|A0A481AZZ9_PIG:tr|A0A480DTG2|A0A480DTG2_PIG	Oxidation (M)	M1:Oxidation (M):1000.00	PEAKS DB	0	1	0	0	0	1	MEEEEVETF
AIVILVID(sub N)EGDANIELVGLK	37.17	2093.2	20	9.6	698.747	73.07	2095400						1	F1:31047	3842_CT_BSAU003_10_H.raw	0	1	0	0	0	0	0	tr|F7J075|F7J075_SOYBN:tr|Q948X9|Q948X9_SOYBN:tr|Q39853|Q39853_SOYBN			SPIDER	0	0	1	0	0	0	AIVILVIDEGDANIELVGLK
AGEQPSVE(sub Q)PPLRPQ	37.16	1503.77	14	0.6	752.892	38.24						4729500	9	F9:12779	3842_CT_BSAU003_4_M.raw	0	0	0	0	0	0	1	tr|A0A287AW81|A0A287AW81_PIG:tr|A0A481D4H1|A0A481D4H1_PIG:tr|A0A481C6D2|A0A481C6D2_PIG			SPIDER	0	0	0	0	0	1	AGEQPSVEPPLRPQ
VAEGTQVLELPFKGD	37.12	1601.83	15	-0.5	801.922	55.04	472330						4	F4:26690	3842_CT_BSAU003_1_H.raw	0	1	0	0	0	0	0	tr|F2Z5E2|F2Z5E2_PIG:tr|Q19AZ5|Q19AZ5_PIG			PEAKS DB	0	0	1	0	0	0	VAEGTQVLELPFKGD
KEPEKPIDREK	37.07	1367.74	11	0.4	456.921	18.9			439150			837880	9	F9:2807	3842_CT_BSAU003_4_M.raw	0	0	0	1	0	0	1	tr|I3LF36|I3LF36_PIG:tr|A0A480QZ76|A0A480QZ76_PIG:tr|A0A481CP10|A0A481CP10_PIG:tr|A0A480ULF1|A0A480ULF1_PIG			PEAKS DB	0	3	0	0	0	6	KEPEKPIDREK
ADLTGM(+15.99)SEAR	37.06	1065.48	10	0.4	533.745	24.72	3169500			995150			7	F7:6776	3842_CT_BSAU003_4_H.raw	0	1	0	0	1	0	0	tr|A0A287B7P2|A0A287B7P2_PIG:tr|F2Z5B1|F2Z5B1_PIG	Oxidation (M)	M6:Oxidation (M):1000.00	PEAKS DB	0	0	1	1	0	0	ADLTGMSEAR
ELYHSEN(sub A)FPTNFQDLEAAR	37.06	2280.04	19	-0.6	761.022	57.02	207380						1	F1:24377	3842_CT_BSAU003_10_H.raw	0	1	0	0	0	0	0	tr|A0A481AYQ5|A0A481AYQ5_PIG:tr|A0A480SMR4|A0A480SMR4_PIG:tr|A0A480SQB0|A0A480SQB0_PIG			SPIDER	0	0	1	0	0	0	ELYHSENFPTNFQDLEAAR
TKPPC(+57.02)PIC(+57.02)PA	37.05	1139.55	10	-0.9	570.78	33.56				4061000			7	F7:12162	3842_CT_BSAU003_4_H.raw	0	0	0	0	1	0	0	>tr|A0A480JXW6|A0A480JXW6_PIG:>tr|A0A480JM41|A0A480JM41_PIG:>tr|A0A480W1U2|A0A480W1U2_PIG:>tr|A0A480VZN1|A0A480VZN1_PIG:>tr|A0A480JKQ0|A0A480JKQ0_PIG:>tr|A0A480XVB3|A0A480XVB3_PIG:>tr|A0A480VXB5|A0A480VXB5_PIG:>tr|A0A481BSG7|A0A481BSG7_PIG:>tr|A0A480W299|A0A480W299_PIG:>tr|A0A480JN45|A0A480JN45_PIG:>tr|A0A480JXT9|A0A480JXT9_PIG:>tr|A0A480JKS1|A0A480JKS1_PIG:>tr|A0A480VYW3|A0A480VYW3_PIG:>tr|A0A48…	Carbamidomethylation	C5:Carbamidomethylation:1000.00;C8:Carbamidomethylation:1000.00	PEAKS DB	0	0	0	1	0	0	TKPPCPICPA
VVVD(sub N)SPD(sub N)YHHTAEIVDGK	37.04	1979.96	18	0	660.994	36.62				688030			4	F4:15023	3842_CT_BSAU003_1_H.raw	0	0	0	0	1	0	0	tr|F1RR40|F1RR40_PIG			SPIDER	0	0	0	1	0	0	VVVDSPDYHHTAEIVDGK
IERPTYT	37.04	878.45	7	0.8	440.233	28.63			2241600				3	F3:7351	3842_CT_BSAU003_10_M.raw	0	0	0	1	0	0	0	tr|A0A481CGU0|A0A481CGU0_PIG:tr|A0A480JKJ5|A0A480JKJ5_PIG:tr|A0A287ADK8|A0A287ADK8_PIG:tr|B6A7R0|B6A7R0_PIG:tr|A0A481CGY3|A0A481CGY3_PIG:tr|A0A481BQL1|A0A481BQL1_PIG:tr|A0A480JIV1|A0A480JIV1_PIG:tr|F2Z5T5|F2Z5T5_PIG			PEAKS DB	0	1	0	0	0	0	IERPTYT
AEREIVRDIK	37.02	1227.69	10	-0.8	410.238	27.61						160400000	9	F9:6768	3842_CT_BSAU003_4_M.raw	0	0	0	0	0	0	1	tr|A0A480KN77|A0A480KN77_PIG:tr|A0A480MHK1|A0A480MHK1_PIG:tr|A0A480KKV4|A0A480KKV4_PIG:tr|A0A287BGY0|A0A287BGY0_PIG			PEAKS DB	0	0	0	0	0	1	AEREIVRDIK
GKEQPLDEELK	36.97	1284.66	11	-0.5	643.335	32.73						1504100	9	F9:9350	3842_CT_BSAU003_4_M.raw	0	0	0	0	0	0	2	tr|A0A480XGW6|A0A480XGW6_PIG:tr|A0A480XQ30|A0A480XQ30_PIG:tr|A0A480N2G6|A0A480N2G6_PIG:tr|A0A481BFE2|A0A481BFE2_PIG:tr|I7HD36|I7HD36_PIG:tr|D2WKD6|D2WKD6_PIG:tr|A0A480VFB7|A0A480VFB7_PIG:tr|A0A480MJ60|A0A480MJ60_PIG:tr|F1SAX3|F1SAX3_PIG:tr|A0A480DVV7|A0A480DVV7_PIG:tr|A0A480XLX6|A0A480XLX6_PIG:tr|A0A480N4T6|A0A480N4T6_PIG			PEAKS DB	0	0	0	0	0	2	GKEQPLDEELK
QLELHLPK	36.94	976.571	8	0.5	489.293	43.19	650310						4	F4:19096	3842_CT_BSAU003_1_H.raw	0	1	0	0	0	0	0	tr|F1SCE3|F1SCE3_PIG			PEAKS DB	0	0	1	0	0	0	QLELHLPK
GEPGHGGDPGLVS	36.87	1177.54	13	0.5	589.776	30.08				18777000			6	F6:9103	3842_CT_BSAU003_1_M.raw	0	0	0	0	1	0	0	tr|A0A287AW81|A0A287AW81_PIG:tr|A0A481D4H1|A0A481D4H1_PIG:tr|A0A481C6D2|A0A481C6D2_PIG			PEAKS DB	0	0	0	1	0	0	GEPGHGGDPGLVS
RKEEEEVDKE	36.85	1289.61	10	0.3	430.877	17.93	2884600			3400100			1	F1:3502	3842_CT_BSAU003_10_H.raw	0	1	0	0	1	0	0	tr|A0A480M2E0|A0A480M2E0_PIG			PEAKS DB	0	0	2	1	0	0	RKEEEEVDKE
VDVGTEPRAPK	36.83	1167.62	11	0.4	390.216	27.43						393060	9	F9:6299	3842_CT_BSAU003_4_M.raw	0	0	0	0	0	0	1	tr|A0A480DV97|A0A480DV97_PIG:tr|A0A481CY63|A0A481CY63_PIG:tr|A0A286ZRR3|A0A286ZRR3_PIG:tr|A0A480MUY4|A0A480MUY4_PIG:tr|A0A480STE1|A0A480STE1_PIG:tr|A0A480R616|A0A480R616_PIG:tr|A0A480SDS0|A0A480SDS0_PIG:tr|A0A480M372|A0A480M372_PIG:tr|A0A480QP20|A0A480QP20_PIG:tr|A0A481DDP2|A0A481DDP2_PIG:tr|A0A480X4Y6|A0A480X4Y6_PIG:tr|A0A480MSK5|A0A480MSK5_PIG:tr|A0A480KNP9|A0A480KNP9_PIG:tr|A0A480VVV8|A0A480VV…			PEAKS DB	0	0	0	0	0	1	VDVGTEPRAPK
H(sub E)EC(sub E)EVATPPPPPPPKK	36.82	1722.88	16	3.7	862.449	32.92			2194600			978840	3	F3:9736	3842_CT_BSAU003_10_M.raw	0	0	0	1	0	0	1	tr|A0A480EFB4|A0A480EFB4_PIG:tr|A0A481BVU5|A0A481BVU5_PIG:tr|A0A480QHT8|A0A480QHT8_PIG:tr|I3LNG8|I3LNG8_PIG:tr|A0A481BMM8|A0A481BMM8_PIG:tr|A0A480S0T3|A0A480S0T3_PIG:tr|A0A480ZC23|A0A480ZC23_PIG:tr|A0A480M269|A0A480M269_PIG:tr|A0A480M0R6|A0A480M0R6_PIG:tr|A0A480LWW2|A0A480LWW2_PIG:tr|A0A480KX39|A0A480KX39_PIG:tr|A0A480VEB7|A0A480VEB7_PIG:tr|A0A480U2H2|A0A480U2H2_PIG:tr|A0A481C8F2|A0A481C8F2_PIG:t…			SPIDER	0	1	0	0	0	1	HECEVATPPPPPPPKK
HKNDNPDIPK	36.75	1176.59	10	-0.6	393.203	22.45						1532000	9	F9:3781	3842_CT_BSAU003_4_M.raw	0	0	0	0	0	0	1	tr|A0A481CJK4|A0A481CJK4_PIG:tr|A0A480MGB9|A0A480MGB9_PIG:tr|A0A481DAS4|A0A481DAS4_PIG:tr|A0A480PU26|A0A480PU26_PIG:tr|A0A287BAY9|A0A287BAY9_PIG			PEAKS DB	0	0	0	0	0	1	HKNDNPDIPK
TLPVEQCPADQIL	36.73	1425.72	13	-0.2	713.866	57.4						767930	9	F9:22033	3842_CT_BSAU003_4_M.raw	0	0	0	0	0	0	1	>tr|K7ZRK0|K7ZRK0_PIG:>tr|A0A480RA37|A0A480RA37_PIG:>tr|A0A481A9D8|A0A481A9D8_PIG:>tr|A0A480QC85|A0A480QC85_PIG:>tr|A0A480SE37|A0A480SE37_PIG:>tr|A0A480Q6Q7|A0A480Q6Q7_PIG:>tr|A0A480Q4G5|A0A480Q4G5_PIG:>tr|A0A480RVU7|A0A480RVU7_PIG:>tr|A0A480P0R4|A0A480P0R4_PIG:>tr|A0A480Q6A8|A0A480Q6A8_PIG:>tr|A0A480SSZ0|A0A480SSZ0_PIG:>tr|A0A480Q885|A0A480Q885_PIG:>tr|A0A480SUD1|A0A480SUD1_PIG:>tr|A0A480REI9|A0…			SPIDER	0	0	0	0	0	1	TLPVEQCPADQIL
FASDVFSTNFKDV(sub P)	36.7	1475.69	13	-0.8	738.853	53.83	117230						1	F1:22787	3842_CT_BSAU003_10_H.raw	0	1	0	0	0	0	0	tr|F1SCC9|F1SCC9_PIG:tr|A0A480SK60|A0A480SK60_PIG			SPIDER	0	0	1	0	0	0	FASDVFSTNFKDV
ALTVPYFR	36.69	965.533	8	-0.2	483.774	50.86				15896000			4	F4:23753	3842_CT_BSAU003_1_H.raw	0	0	0	0	1	0	0	tr|Q9GMA6|Q9GMA6_PIG:tr|F1SCD1|F1SCD1_PIG			PEAKS DB	0	0	0	1	0	0	ALTVPYFR
LPPPLPPGPPSVFPD	36.68	1525.82	15	-0.8	763.916	62.72			1245900				3	F3:23306	3842_CT_BSAU003_10_M.raw	0	0	0	1	0	0	0	tr|F1S6B4|F1S6B4_PIG:tr|A0A480RCC0|A0A480RCC0_PIG			PEAKS DB	0	1	0	0	0	0	LPPPLPPGPPSVFPD
PSNLLQLR	36.65	939.55	8	-0.5	470.782	44.59	1758100						4	F4:19804	3842_CT_BSAU003_1_H.raw	0	1	0	0	0	0	0	tr|A0A481AYQ5|A0A481AYQ5_PIG:tr|A0A480SMR4|A0A480SMR4_PIG			PEAKS DB	0	0	1	0	0	0	PSNLLQLR
IDAIYLPR	36.64	959.544	8	0.4	480.779	47.88	68835000			44325000			4	F4:21831	3842_CT_BSAU003_1_H.raw	0	1	0	0	1	0	0	>tr|A0A480Q5I7|A0A480Q5I7_PIG			PEAKS DB	0	0	2	2	0	0	IDAIYLPR
IDALYLPR	36.64	959.544	8	0.4	480.779	47.88	68835000			44325000			4	F4:21831	3842_CT_BSAU003_1_H.raw	0	1	0	0	1	0	0	tr|A0A481AYQ5|A0A481AYQ5_PIG:tr|A0A481C109|A0A481C109_PIG:tr|A0A480QA09|A0A480QA09_PIG			PEAKS DB	0	0	2	2	0	0	IDALYLPR
PGAAVVFID(sub N)DYVK	36.64	1392.73	13	0.3	697.372	51.4	106200						1	F1:21451	3842_CT_BSAU003_10_H.raw	0	1	0	0	0	0	0	tr|A0A480SK60|A0A480SK60_PIG			SPIDER	0	0	1	0	0	0	PGAAVVFIDDYVK
MS(sub A)AVEAD(sub N)LLPETLR	36.58	1543.79	14	-0.3	772.903	51.27	616970						1	F1:21462	3842_CT_BSAU003_10_H.raw	0	1	0	0	0	0	0	tr|A0A480SK60|A0A480SK60_PIG			SPIDER	0	0	1	0	0	0	MSAVEADLLPETLR
MS(sub A)AVEAD(sub K)LLPETLR	36.58	1543.79	14	-0.3	772.903	51.27	616970						1	F1:21462	3842_CT_BSAU003_10_H.raw	0	1	0	0	0	0	0	NA			SPIDER	0	0	1	0	0	0	MSAVEADLLPETLR
MS(sub A)AVEAD(sub Q)LLPETLR	36.58	1543.79	14	-0.3	772.903	51.27	616970						1	F1:21462	3842_CT_BSAU003_10_H.raw	0	1	0	0	0	0	0	tr|A0A481BCC2|A0A481BCC2_PIG			SPIDER	0	0	1	0	0	0	MSAVEADLLPETLR
KVPQVSTPT	36.5	955.534	9	0.7	478.774	30.92	1602100			3071100			7	F7:10774	3842_CT_BSAU003_4_H.raw	0	1	0	0	1	0	0	tr|A0A481CJK4|A0A481CJK4_PIG:tr|A0A480MGB9|A0A480MGB9_PIG:tr|A0A481DAS4|A0A481DAS4_PIG:tr|A0A480PU26|A0A480PU26_PIG:tr|A0A287BAY9|A0A287BAY9_PIG			PEAKS DB	0	0	1	2	0	0	KVPQVSTPT
GDEHIPGSPY	36.5	1070.47	10	0.1	536.241	36.6	12442000		6327500		53334000		1	F1:13678	3842_CT_BSAU003_10_H.raw	0	2	0	1	0	2	0	tr|A0A287AW81|A0A287AW81_PIG:tr|A0A481D4H1|A0A481D4H1_PIG:tr|A0A481C6D2|A0A481C6D2_PIG			PEAKS DB	0	1	2	0	2	0	GDEHIPGSPY
LGEHNIDVLEGN	36.48	1308.63	12	0.6	655.323	42.66	247220			212400			1	F1:16713	3842_CT_BSAU003_10_H.raw	0	1	0	0	1	0	0	tr|A0A287B5W2|A0A287B5W2_PIG:tr|C5IWV5|C5IWV5_PIG			PEAKS DB	0	0	1	1	0	0	LGEHNIDVLEGN
ISTLNSLTLPALRQFQLSAQY	36.48	2363.28	21	-0.6	1182.65	68.06			32503				3	F3:25195	3842_CT_BSAU003_10_M.raw	0	0	0	1	0	0	0	tr|I2E8E1|I2E8E1_SOYBN:tr|I2E8D7|I2E8D7_SOYBN			PEAKS DB	0	1	0	0	0	0	ISTLNSLTLPALRQFQLSAQY
SERPSGIPERF	36.42	1273.64	11	0.4	425.555	37.04						3266500	9	F9:11972	3842_CT_BSAU003_4_M.raw	0	0	0	0	0	0	1	tr|A0A286ZWN6|A0A286ZWN6_PIG:tr|A0A287A8U7|A0A287A8U7_PIG			PEAKS DB	0	0	0	0	0	1	SERPSGIPERF
YEEVARKL	36.38	1006.54	8	0.3	504.28	30.23			1931600			657930	9	F9:7893	3842_CT_BSAU003_4_M.raw	0	0	0	1	0	0	1	tr|A0A287BCP0|A0A287BCP0_PIG:tr|A0A480VYS2|A0A480VYS2_PIG:tr|A0A287A6T5|A0A287A6T5_PIG:tr|A0A480VZ68|A0A480VZ68_PIG:tr|A0A480MYL2|A0A480MYL2_PIG:tr|A0A480EJU7|A0A480EJU7_PIG:tr|A0A286ZRE1|A0A286ZRE1_PIG:tr|A0A480VWR1|A0A480VWR1_PIG:tr|A0A481CDB8|A0A481CDB8_PIG:tr|A0A480VEH3|A0A480VEH3_PIG:tr|A1X899|A1X899_PIG:tr|A0A480YNG6|A0A480YNG6_PIG:tr|F1SG00|F1SG00_PIG:tr|A0A480RAK3|A0A480RAK3_PIG:tr|A0A287…			PEAKS DB	0	1	0	0	0	1	YEEVARKL
ADLSGITDQAR	36.34	1145.57	11	-0.6	573.791	35.9				418540			7	F7:13542	3842_CT_BSAU003_4_H.raw	0	0	0	0	1	0	0	tr|F1SCC6|F1SCC6_PIG:tr|A0A286ZTU7|A0A286ZTU7_PIG:tr|A0A481BCC2|A0A481BCC2_PIG:tr|A0A480RA22|A0A480RA22_PIG:tr|A0A480QUD5|A0A480QUD5_PIG			PEAKS DB	0	0	0	1	0	0	ADLSGITDQAR
M(+15.99)QPTHPIRL	36.33	1107.59	9	0.3	554.8	32.98			2408600			3060000	3	F3:9823	3842_CT_BSAU003_10_M.raw	0	0	0	1	0	0	1	tr|A0A480DYX0|A0A480DYX0_PIG:tr|A0A481A1V5|A0A481A1V5_PIG:tr|F2Z4Y1|F2Z4Y1_PIG:tr|A0A480YER1|A0A480YER1_PIG:tr|A0A480M8T2|A0A480M8T2_PIG:tr|A0A480K4I2|A0A480K4I2_PIG:tr|A0A480DWF6|A0A480DWF6_PIG:tr|A0A480Z124|A0A480Z124_PIG:tr|F1SA98|F1SA98_PIG:tr|A0A480YJH5|A0A480YJH5_PIG:tr|A0A480YIH8|A0A480YIH8_PIG:tr|A0A480Z646|A0A480Z646_PIG:tr|A0A480TTI4|A0A480TTI4_PIG:tr|A0A480LPX7|A0A480LPX7_PIG:tr|A0A480…	Oxidation (M)	M1:Oxidation (M):1000.00	PEAKS DB	0	1	0	0	0	1	MQPTHPIRL
RDDKDTIEKL	36.33	1231.64	10	-0.3	411.554	30.29						940120	4	F4:11145	3842_CT_BSAU003_1_H.raw	0	0	0	0	0	0	1	tr|A0A481DAU7|A0A481DAU7_PIG:tr|A0A480ZBN4|A0A480ZBN4_PIG:tr|A0A480P7V8|A0A480P7V8_PIG:tr|A0A481D2P8|A0A481D2P8_PIG:tr|A0A480WFI6|A0A480WFI6_PIG:tr|A0A287B4G4|A0A287B4G4_PIG:tr|I3LKU0|I3LKU0_PIG:tr|A0A480RR64|A0A480RR64_PIG:tr|A0A480PTQ7|A0A480PTQ7_PIG:tr|A0A480NTZ4|A0A480NTZ4_PIG:tr|A0A480Y3U5|A0A480Y3U5_PIG:tr|A0A481BH07|A0A481BH07_PIG:tr|A0A480XG58|A0A480XG58_PIG:tr|A0A481BVD2|A0A481BVD2_PIG:t…			PEAKS DB	0	0	0	0	0	1	RDDKDTIEKL
DLDIFLSIVDM(+15.99)NEGALLLPHFD(sub N)SK	36.33	2717.36	24	1.8	906.796	72.67			0				3	F3:27433	3842_CT_BSAU003_10_M.raw	0	0	0	0	0	0	0	tr|F7J075|F7J075_SOYBN:tr|Q948X9|Q948X9_SOYBN:tr|Q39853|Q39853_SOYBN	Oxidation (M)	M11:Oxidation (M):1000.00	SPIDER	0	1	0	0	0	0	DLDIFLSIVDMNEGALLLPHFDSK
VFYLAGNPDIQ(sub E)Y(sub H)PETMQQQQQQK	36.32	2753.31	23	-7.2	918.771	53.1	0						1	F1:22379	3842_CT_BSAU003_10_H.raw	0	0	0	0	0	0	0	tr|A0A0R0GMV1|A0A0R0GMV1_SOYBN			SPIDER	0	0	1	0	0	0	VFYLAGNPDIQYPETMQQQQQQK
RKPEDWDERPK	36.28	1454.73	11	-1.1	364.688	22.77			3823100				3	F3:4127	3842_CT_BSAU003_10_M.raw	0	0	0	1	0	0	0	tr|A0A480EVV0|A0A480EVV0_PIG:tr|A0A480U937|A0A480U937_PIG:tr|A0A480XV97|A0A480XV97_PIG:tr|A0A480LTL4|A0A480LTL4_PIG:tr|A0A480VD60|A0A480VD60_PIG:tr|A0A287AXF5|A0A287AXF5_PIG:tr|F1S441|F1S441_PIG:tr|A0A287AME1|A0A287AME1_PIG			PEAKS DB	0	2	0	0	0	0	RKPEDWDERPK
GYSFTTTAER	36.27	1131.52	10	-0.2	566.767	35.21	988020						4	F4:14214	3842_CT_BSAU003_1_H.raw	0	1	0	0	0	0	0	>tr|Q96447|Q96447_SOYBN:>tr|Q96439|Q96439_SOYBN:>tr|O65016|O65016_SOYBN:>tr|Q96444|Q96444_SOYBN:>tr|I1JG11|I1JG11_SOYBN:>tr|I1M4W2|I1M4W2_SOYBN:>tr|I1LK30|I1LK30_SOYBN:>tr|A0A0R0HEM1|A0A0R0HEM1_SOYBN:>tr|I1LQQ9|I1LQQ9_SOYBN:>tr|I1MDF8|I1MDF8_SOYBN:>tr|K7LD67|K7LD67_SOYBN:>tr|A0A480XSM1|A0A480XSM1_PIG:>tr|A0A480UN66|A0A480UN66_PIG:>tr|A0A287AAR4|A0A287AAR4_PIG:>tr|A0A481D0A5|A0A481D0A5_PIG:>tr|Q28…			PEAKS DB	0	0	1	0	0	0	GYSFTTTAER
LLDEFVE(sub Q)DAR	36.26	1205.59	10	-1.1	603.803	48.69	876600						4	F4:22415	3842_CT_BSAU003_1_H.raw	0	1	0	0	0	0	0	tr|A0A480Z6H6|A0A480Z6H6_PIG			SPIDER	0	0	1	0	0	0	LLDEFVEDAR
SYGFLPSFKD	36.25	1159.55	10	-0.8	580.784	54.96	962790						1	F1:23267	3842_CT_BSAU003_10_H.raw	0	1	0	0	0	0	0	tr|I3LCP8|I3LCP8_PIG:tr|A0A480W1Z5|A0A480W1Z5_PIG			PEAKS DB	0	0	1	0	0	0	SYGFLPSFKD
RLAQAM(+15.99)MAFTR	36.21	1310.66	11	-0.6	437.893	35.8	0						4	F4:14582	3842_CT_BSAU003_1_H.raw	0	0	0	0	0	0	0	tr|A0A480RY26|A0A480RY26_PIG:tr|A0A287B9B3|A0A287B9B3_PIG:tr|A0A480JWW5|A0A480JWW5_PIG:tr|A0A481BY58|A0A481BY58_PIG:tr|A0A481BXF1|A0A481BXF1_PIG	Oxidation (M)	M6:Oxidation (M):24.44	PEAKS DB	0	0	1	0	0	0	RLAQAMMAFTR
ELYHSEAFSTD(sub N)FE(sub Q)DLEAAR	36.21	2228.99	19	-0.3	744.002	52.75	130310						1	F1:22190	3842_CT_BSAU003_10_H.raw	0	1	0	0	0	0	0	tr|F1SCD1|F1SCD1_PIG			SPIDER	0	0	1	0	0	0	ELYHSEAFSTDFEDLEAAR
GGVAPRPGF	36.21	856.456	9	-2.2	429.234	34.81					42035000		12	F12:12827	3842_CT_BSAU003_8_M.raw	0	0	0	0	0	1	0	tr|A0A480X4N4|A0A480X4N4_PIG:tr|A0A481DXR7|A0A481DXR7_PIG:tr|A0A480LXJ6|A0A480LXJ6_PIG:tr|A0A480KIS0|A0A480KIS0_PIG:tr|A0A480LQ50|A0A480LQ50_PIG:tr|A0A480N2G2|A0A480N2G2_PIG:tr|A0A480PRK7|A0A480PRK7_PIG:tr|A0A480XS12|A0A480XS12_PIG:tr|A0A480NS07|A0A480NS07_PIG:tr|A0A480X4K0|A0A480X4K0_PIG:tr|A0A480KG67|A0A480KG67_PIG			PEAKS DB	0	0	0	0	1	0	GGVAPRPGF
GNTLDNDIMLIK	36.19	1345.69	12	0.4	673.853	53.25				85612			7	F7:23003	3842_CT_BSAU003_4_H.raw	0	0	0	0	1	0	0	tr|A0A287B5W2|A0A287B5W2_PIG:tr|C5IWV5|C5IWV5_PIG			PEAKS DB	0	0	0	1	0	0	GNTLDNDIMLIK
TEPGKEPPTPDK	36.17	1294.64	12	1.4	432.555	22.22			1352200				3	F3:3809	3842_CT_BSAU003_10_M.raw	0	0	0	1	0	0	0	tr|F1SMS8|F1SMS8_PIG:tr|A0A480EFP4|A0A480EFP4_PIG:tr|A0A480YK39|A0A480YK39_PIG:tr|A0A480LHY9|A0A480LHY9_PIG:tr|A0A480PVJ8|A0A480PVJ8_PIG			PEAKS DB	0	2	0	0	0	0	TEPGKEPPTPDK
KVY(sub F)N(sub S)HQADLSGITDQAR	36.17	1914.95	17	-1.5	639.325	41.18				2586000			7	F7:16386	3842_CT_BSAU003_4_H.raw	0	0	0	0	1	0	0	tr|A0A286ZTU7|A0A286ZTU7_PIG:tr|A0A481BCC2|A0A481BCC2_PIG:tr|A0A480QUD5|A0A480QUD5_PIG			SPIDER	0	0	0	1	0	0	KVYNHQADLSGITDQAR
VFTHEADLSGT(sub V)TGDNKLGVSK	36.15	2175.08	21	5.4	1088.55	40.86				0			7	F7:16228	3842_CT_BSAU003_4_H.raw	0	0	0	0	0	0	0	tr|A0A481AYQ5|A0A481AYQ5_PIG:tr|A0A481C109|A0A481C109_PIG			SPIDER	0	0	0	1	0	0	VFTHEADLSGTTGDNKLGVSK
SM(+15.99)APITGDSIRPF	36.13	1406.69	13	-0.7	704.35	47.72						370470	9	F9:17732	3842_CT_BSAU003_4_M.raw	0	0	0	0	0	0	1	tr|A0A480I3H7|A0A480I3H7_PIG:tr|A0A480I0M5|A0A480I0M5_PIG:tr|A0A480SU45|A0A480SU45_PIG:tr|A0A480SRJ5|A0A480SRJ5_PIG:tr|A0A480SZX5|A0A480SZX5_PIG:tr|A0A480SQF2|A0A480SQF2_PIG:tr|A0A480XSJ3|A0A480XSJ3_PIG:tr|A0A480J1W9|A0A480J1W9_PIG:tr|M3V819|M3V819_PIG:tr|A0A480S5B8|A0A480S5B8_PIG:tr|A0A481CFH1|A0A481CFH1_PIG:tr|A0A480TWI2|A0A480TWI2_PIG:tr|A0A480V9U6|A0A480V9U6_PIG	Oxidation (M)	M2:Oxidation (M):1000.00	PEAKS DB	0	0	0	0	0	1	SMAPITGDSIRPF
GADGS(sub A)PGKDGPRGPTGPIGPPGPS(sub A)	36.11	2127.03	24	0.6	1064.53	33.75						32220000	9	F9:9801	3842_CT_BSAU003_4_M.raw	0	0	0	0	0	0	1	tr|A0A481CL14|A0A481CL14_PIG:tr|A0A480VW82|A0A480VW82_PIG:tr|A0A480QRZ7|A0A480QRZ7_PIG:tr|A0A480VV89|A0A480VV89_PIG			SPIDER	0	0	0	0	0	1	GADGSPGKDGPRGPTGPIGPPGPS
IDEELLGDGH	36.06	1096.5	10	-1.4	549.258	39.34						260290	9	F9:13384	3842_CT_BSAU003_4_M.raw	0	0	0	0	0	0	1	tr|A0A481AXQ7|A0A481AXQ7_PIG:tr|A0A480Y2U8|A0A480Y2U8_PIG:tr|A0A480PBB0|A0A480PBB0_PIG:tr|A0A480ZZE9|A0A480ZZE9_PIG:tr|A0A480MNZ8|A0A480MNZ8_PIG:tr|A0A480K381|A0A480K381_PIG:tr|A0A480PS73|A0A480PS73_PIG:tr|A0A480Y5L1|A0A480Y5L1_PIG:tr|A0A480K1K7|A0A480K1K7_PIG:tr|A0A480YQ03|A0A480YQ03_PIG:tr|A0A480YLZ7|A0A480YLZ7_PIG:tr|A0A480NZG7|A0A480NZG7_PIG:tr|A0A481D5L8|A0A481D5L8_PIG:tr|A0A480MF19|A0A480MF…			PEAKS DB	0	0	0	0	0	1	IDEELLGDGH
SSNLLQLR	35.99	929.529	8	0	465.772	40.35	22560000			18019000			10	F10:16718	3842_CT_BSAU003_8_H.raw	0	1	0	0	1	0	0	tr|Q9GMA6|Q9GMA6_PIG:tr|F1SCD1|F1SCD1_PIG			PEAKS DB	0	0	2	2	0	0	SSNLLQLR
FYQAQ(sub E)MEELDFVNTTEESRK	35.99	2464.12	20	-8.1	822.375	54.85	0						4	F4:26404	3842_CT_BSAU003_1_H.raw	0	0	0	0	0	0	0	tr|I3LCP8|I3LCP8_PIG:tr|A0A480W1Z5|A0A480W1Z5_PIG			SPIDER	0	0	1	0	0	0	FYQAQMEELDFVNTTEESRK
WRDYLQPR	35.98	1132.58	8	0.3	378.533	34.35	15662000						10	F10:12993	3842_CT_BSAU003_8_H.raw	0	1	0	0	0	0	0	tr|A0A480SK60|A0A480SK60_PIG			PEAKS DB	0	0	1	0	0	0	WRDYLQPR
SC(+57.02)AAAGTECLISGWGNTR(sub K)	35.94	1852.82	18	9.6	927.426	52.91				20203			7	F7:22821	3842_CT_BSAU003_4_H.raw	0	0	0	0	1	0	0	tr|A0A287B5W2|A0A287B5W2_PIG:tr|C5IWV5|C5IWV5_PIG	Carbamidomethylation	C2:Carbamidomethylation:1000.00	SPIDER	0	0	0	1	0	0	SCAAAGTECLISGWGNTR
VPMM(+15.99)GIR	35.94	818.414	7	0.5	410.215	32.08	18775000						4	F4:12073	3842_CT_BSAU003_1_H.raw	0	1	0	0	0	0	0	tr|Q9GMA6|Q9GMA6_PIG:tr|F1SCD1|F1SCD1_PIG	Oxidation (M)	M4:Oxidation (M):20.00	PEAKS DB	0	0	1	0	0	0	VPMMGIR
FASDVFSTNFKDT(sub P)	35.92	1477.67	13	-0.3	739.843	48.73	111660						1	F1:20021	3842_CT_BSAU003_10_H.raw	0	1	0	0	0	0	0	tr|F1SCC9|F1SCC9_PIG:tr|A0A480SK60|A0A480SK60_PIG			SPIDER	0	0	1	0	0	0	FASDVFSTNFKDT
SSDSVDRPAL	35.9	1045.5	10	-1.2	523.759	34.63					0		8	F8:7780	3842_CT_BSAU003_4_L.raw	0	0	0	0	0	0	0	tr|A0A480K4E4|A0A480K4E4_PIG:tr|A0A480JVP2|A0A480JVP2_PIG:tr|A0A480WWY7|A0A480WWY7_PIG:tr|A0A480PFW4|A0A480PFW4_PIG:tr|A0A480KGD8|A0A480KGD8_PIG:tr|A0A480KIT4|A0A480KIT4_PIG:tr|A0A480LTC4|A0A480LTC4_PIG:tr|A0A480ZF30|A0A480ZF30_PIG:tr|A0A480YE22|A0A480YE22_PIG:tr|A0A480YF90|A0A480YF90_PIG:tr|A0A480PJL7|A0A480PJL7_PIG:tr|A0A480KBQ1|A0A480KBQ1_PIG:tr|A0A480WQJ8|A0A480WQJ8_PIG:tr|A0A480PPU3|A0A480PP…			PEAKS DB	0	0	0	0	1	0	SSDSVDRPAL
KEPYVPEPSPPVTPPSEPQ	35.89	2074.03	19	-0.4	1038.02	43.12			0				3	F3:15294	3842_CT_BSAU003_10_M.raw	0	0	0	0	0	0	0	tr|A0A480SYT6|A0A480SYT6_PIG:tr|A0A481AWG6|A0A481AWG6_PIG			PEAKS DB	0	1	0	0	0	0	KEPYVPEPSPPVTPPSEPQ
ELEEIVQPII	35.86	1181.65	10	0.3	591.835	61.81						1886700	6	F6:26404	3842_CT_BSAU003_1_M.raw	0	0	0	0	0	0	1	tr|F1RS36|F1RS36_PIG:tr|A0A480UTY3|A0A480UTY3_PIG:tr|A0A480NI49|A0A480NI49_PIG:tr|A0A287BIL8|A0A287BIL8_PIG:tr|A0A481D660|A0A481D660_PIG:tr|A0A480WG01|A0A480WG01_PIG:tr|A0A480ZFP9|A0A480ZFP9_PIG			PEAKS DB	0	0	0	0	0	1	ELEEIVQPII
FNKPFLF	35.82	911.49	7	-0.6	456.752	57.64	1594500			956660			4	F4:28297	3842_CT_BSAU003_1_H.raw	0	1	0	0	1	0	0	>tr|A0A480R5S0|A0A480R5S0_PIG:>tr|F1SCF0|F1SCF0_PIG:>tr|A0A480U5C4|A0A480U5C4_PIG:>tr|A0A480PDI5|A0A480PDI5_PIG:>tr|A0A480Q4G4|A0A480Q4G4_PIG:>tr|A0A480RSG2|A0A480RSG2_PIG:>tr|A0A480E3L6|A0A480E3L6_PIG:>tr|A0A480JMF2|A0A480JMF2_PIG:>tr|A0A480RXW5|A0A480RXW5_PIG:>tr|A0A480R0R0|A0A480R0R0_PIG:>tr|A0A480SDN7|A0A480SDN7_PIG:>tr|A0A480PC34|A0A480PC34_PIG:>tr|A0A480Q520|A0A480Q520_PIG:>tr|A0A480S3Z1|A0…			PEAKS DB	0	0	2	1	0	0	FNKPFLF
VLELPYQGK	35.79	1045.58	9	0.3	523.798	43.83	85502000						4	F4:19353	3842_CT_BSAU003_1_H.raw	0	1	0	0	0	0	0	tr|A0A287B7P2|A0A287B7P2_PIG:tr|F2Z5B1|F2Z5B1_PIG			PEAKS DB	0	0	1	0	0	0	VLELPYQGK
INPDHPIVE	35.78	1032.52	9	0.1	517.269	35.78						4188000	9	F9:11201	3842_CT_BSAU003_4_M.raw	0	0	0	0	0	0	1	tr|A0A287A9T4|A0A287A9T4_PIG:tr|A0A480E6P0|A0A480E6P0_PIG:tr|A0A286ZR68|A0A286ZR68_PIG:tr|F1RQU2|F1RQU2_PIG			PEAKS DB	0	0	0	0	0	1	INPDHPIVE
SSGSSYPSLLQCLKP(sub A)PVLSDSSCK	35.77	2482.21	24	-0.6	828.409	60.13	562950						4	F4:29766	3842_CT_BSAU003_1_H.raw	0	1	0	0	0	0	0	tr|A0A287B5W2|A0A287B5W2_PIG:tr|C5IWV5|C5IWV5_PIG			SPIDER	0	0	1	0	0	0	SSGSSYPSLLQCLKPPVLSDSSCK
VSQVVHR	35.77	823.466	7	-0.9	412.74	33.68	6378800			6322600			4	F4:13421	3842_CT_BSAU003_1_H.raw	0	1	0	0	1	0	0	tr|F1SCC6|F1SCC6_PIG:tr|A0A286ZTU7|A0A286ZTU7_PIG:tr|A0A480RA22|A0A480RA22_PIG:tr|A0A480QUD5|A0A480QUD5_PIG			PEAKS DB	0	0	2	2	0	0	VSQVVHR
IITHPNFNGN	35.75	1125.56	10	0.6	563.786	35.33				965790			7	F7:13265	3842_CT_BSAU003_4_H.raw	0	0	0	0	1	0	0	tr|A0A287B5W2|A0A287B5W2_PIG:tr|C5IWV5|C5IWV5_PIG			PEAKS DB	0	0	0	1	0	0	IITHPNFNGN
ALVSSPKEGAL	35.75	1070.6	11	-0.3	536.306	38.32		5096500	0		5033800		3	F3:12786	3842_CT_BSAU003_10_M.raw	0	0	1	0	0	1	0	tr|A0A480JJA7|A0A480JJA7_PIG:tr|A0A481CSP9|A0A481CSP9_PIG:tr|A0A480RSR7|A0A480RSR7_PIG:tr|A0A480SQE9|A0A480SQE9_PIG:tr|A0A480QFM6|A0A480QFM6_PIG:tr|A0A480RRJ4|A0A480RRJ4_PIG			PEAKS DB	1	1	0	0	1	0	ALVSSPKEGAL
LLDR(sub K)FVQDAR	35.73	1231.67	10	-8.8	616.835	47.24	335570						1	F1:19192	3842_CT_BSAU003_10_H.raw	0	1	0	0	0	0	0	tr|A0A286ZTU7|A0A286ZTU7_PIG:tr|A0A481BCC2|A0A481BCC2_PIG:tr|A0A481CM62|A0A481CM62_PIG			SPIDER	0	0	1	0	0	0	LLDRFVQDAR
LEEQLEEEESARQK	35.7	1716.82	14	-1	573.279	30.5						500830	9	F9:8034	3842_CT_BSAU003_4_M.raw	0	0	0	0	0	0	1	tr|A0A481AES4|A0A481AES4_PIG:tr|A0A481D1F0|A0A481D1F0_PIG			PEAKS DB	0	0	0	0	0	1	LEEQLEEEESARQK
SETDLEPPVVK	35.68	1212.62	11	0.3	607.319	39.47						0	9	F9:13439	3842_CT_BSAU003_4_M.raw	0	0	0	0	0	0	0	tr|A0A480XNR5|A0A480XNR5_PIG:tr|A0A480ELL9|A0A480ELL9_PIG:tr|A0A480KEB0|A0A480KEB0_PIG:tr|A0A480ZFD3|A0A480ZFD3_PIG:tr|A0A480Z294|A0A480Z294_PIG:tr|A0A480ZFC4|A0A480ZFC4_PIG:tr|A0A480RL58|A0A480RL58_PIG:tr|A0A480IYG7|A0A480IYG7_PIG:tr|A0A480LUB8|A0A480LUB8_PIG:tr|A0A480MX52|A0A480MX52_PIG:tr|A0A481B7I8|A0A481B7I8_PIG:tr|A0A480T566|A0A480T566_PIG:tr|A0A481B430|A0A481B430_PIG:tr|A0A480LUE0|A0A480LU…			PEAKS DB	0	0	0	0	0	1	SETDLEPPVVK
FYE(sub Q)AEM(+15.99)EELDFVNTTEESRK	35.67	2482.08	20	0.4	828.369	48.92	1449600						1	F1:20048	3842_CT_BSAU003_10_H.raw	0	1	0	0	0	0	0	tr|I3LCP8|I3LCP8_PIG:tr|A0A480W1Z5|A0A480W1Z5_PIG	Oxidation (M)	M6:Oxidation (M):1000.00	SPIDER	0	0	1	0	0	0	FYEAEMEELDFVNTTEESRK
E(sub Q)LVSLDPSK	35.66	986.528	9	-0.3	494.271	40.04	5049000			2531300			4	F4:17021	3842_CT_BSAU003_1_H.raw	0	1	0	0	1	0	0	tr|F1SCC9|F1SCC9_PIG:tr|A0A481CM62|A0A481CM62_PIG:tr|A0A480Z6H6|A0A480Z6H6_PIG:tr|A0A480E4P7|A0A480E4P7_PIG			SPIDER	0	0	2	1	0	0	ELVSLDPSK
FVEWTRPDM(+15.99)MD	35.66	1441.6	11	-0.8	721.807	45.99	243140						1	F1:18528	3842_CT_BSAU003_10_H.raw	0	1	0	0	0	0	0	tr|I3LCP8|I3LCP8_PIG	Oxidation (M)	M9:Oxidation (M):10.11	PEAKS DB	0	0	1	0	0	0	FVEWTRPDMMD
IGDEDIGRVVIG	35.65	1241.66	12	0.2	621.838	47.89						893360	9	F9:17821	3842_CT_BSAU003_4_M.raw	0	0	0	0	0	0	1	tr|A0A480XTH6|A0A480XTH6_PIG:tr|A0A480WFJ6|A0A480WFJ6_PIG:tr|A0A480W105|A0A480W105_PIG:tr|A0A480W5A2|A0A480W5A2_PIG:tr|A0A481D2M6|A0A481D2M6_PIG:tr|A0A481CZU7|A0A481CZU7_PIG:tr|A0A480YJB7|A0A480YJB7_PIG:tr|A0A480UH75|A0A480UH75_PIG:tr|A0A286ZKG9|A0A286ZKG9_PIG:tr|A0A480M3B8|A0A480M3B8_PIG:tr|A0A480VB64|A0A480VB64_PIG:tr|A0A480VDZ8|A0A480VDZ8_PIG:tr|A0A480VAJ7|A0A480VAJ7_PIG:tr|A0A480X4D8|A0A480X4…			PEAKS DB	0	0	0	0	0	1	IGDEDIGRVVIG
PREVVPRPRPGVT	35.65	1458.84	13	0.6	365.718	29.08						698520	9	F9:7223	3842_CT_BSAU003_4_M.raw	0	0	0	0	0	0	1	tr|A0A286ZY95|A0A286ZY95_PIG			PEAKS DB	0	0	0	0	0	1	PREVVPRPRPGVT
FSGSGSGTDFTLK	35.61	1302.61	13	-1.1	652.311	41.18				0			7	F7:16415	3842_CT_BSAU003_4_H.raw	0	0	0	0	0	0	0	tr|A0A287AE24|A0A287AE24_PIG			PEAKS DB	0	0	0	1	0	0	FSGSGSGTDFTLK
SEAFPTNFQDLEAAR	35.6	1694.79	15	-1.2	848.401	51.58	62671						1	F1:21579	3842_CT_BSAU003_10_H.raw	0	1	0	0	0	0	0	tr|A0A481AYQ5|A0A481AYQ5_PIG:tr|Q9GMA6|Q9GMA6_PIG:tr|A0A480SMR4|A0A480SMR4_PIG:tr|A0A480SQB0|A0A480SQB0_PIG			PEAKS DB	0	0	1	0	0	0	SEAFPTNFQDLEAAR
GTDPEDVIR	35.57	1000.48	9	-0.2	501.248	33.67						2320400	6	F6:11476	3842_CT_BSAU003_1_M.raw	0	0	0	0	0	0	1	tr|A0A480M8E7|A0A480M8E7_PIG:tr|A0A480VPT1|A0A480VPT1_PIG:tr|A0A480X7X5|A0A480X7X5_PIG:tr|A0A480TGV4|A0A480TGV4_PIG:tr|A0A481CPM3|A0A481CPM3_PIG:tr|A0A480WGX9|A0A480WGX9_PIG:tr|A0A480W820|A0A480W820_PIG:tr|A0A480R2F3|A0A480R2F3_PIG:tr|A0A480VFL8|A0A480VFL8_PIG:tr|A0A480XGR4|A0A480XGR4_PIG:tr|A0A480YK19|A0A480YK19_PIG:tr|A0A481CGX4|A0A481CGX4_PIG:tr|A0A480Z0Z5|A0A480Z0Z5_PIG:tr|A0A481AM40|A0A481AM…			PEAKS DB	0	0	0	0	0	1	GTDPEDVIR
IQLVEEELDR	35.54	1242.65	10	-0.3	622.33	45.44	5272800						4	F4:20310	3842_CT_BSAU003_1_H.raw	0	2	0	0	0	0	0	tr|A0A287BCP0|A0A287BCP0_PIG:tr|A0A480VYS2|A0A480VYS2_PIG:tr|A0A287A6T5|A0A287A6T5_PIG:tr|A0A480VZ68|A0A480VZ68_PIG:tr|A0A480MYL2|A0A480MYL2_PIG:tr|A0A480EJU7|A0A480EJU7_PIG:tr|A0A286ZRE1|A0A286ZRE1_PIG:tr|A0A480VWR1|A0A480VWR1_PIG:tr|A0A481CDB8|A0A481CDB8_PIG:tr|A0A480VEH3|A0A480VEH3_PIG:tr|A1X899|A1X899_PIG:tr|A0A480YNG6|A0A480YNG6_PIG:tr|F1SG00|F1SG00_PIG:tr|A0A480RAK3|A0A480RAK3_PIG:tr|A0A287…			PEAKS DB	0	0	2	0	0	0	IQLVEEELDR
DLFSLVAR	35.52	919.513	8	1.5	460.764	58.68	42485000						4	F4:28952	3842_CT_BSAU003_1_H.raw	0	1	0	0	0	0	0	tr|A0A480RY26|A0A480RY26_PIG:tr|A0A287B9B3|A0A287B9B3_PIG:tr|A0A480JWW5|A0A480JWW5_PIG:tr|A0A481BY58|A0A481BY58_PIG:tr|A0A481BXF1|A0A481BXF1_PIG			PEAKS DB	0	0	1	0	0	0	DLFSLVAR
YPSSAD(sub N)LHLPK	35.52	1226.63	11	-0.7	409.884	39.98	3939300						1	F1:15304	3842_CT_BSAU003_10_H.raw	0	1	0	0	0	0	0	tr|A0A481CMM1|A0A481CMM1_PIG			SPIDER	0	0	1	0	0	0	YPSSADLHLPK
DR(sub L)DIFLSIVDM(+15.99)NEGALLLPHFNSK	35.46	2759.4	24	-3.1	920.803	73.95		93686					2	F2:22577	3842_CT_BSAU003_10_L.raw	0	0	1	0	0	0	0	tr|F7J075|F7J075_SOYBN:tr|Q948X9|Q948X9_SOYBN:tr|Q39853|Q39853_SOYBN	Oxidation (M)	M11:Oxidation (M):1000.00	SPIDER	1	0	0	0	0	0	DRDIFLSIVDMNEGALLLPHFNSK
VHLSAEEK	35.45	911.471	8	-0.4	456.743	23.57						2103000	9	F9:4291	3842_CT_BSAU003_4_M.raw	0	0	0	0	0	0	1	tr|A0A480LLK2|A0A480LLK2_PIG:tr|A0A480LU47|A0A480LU47_PIG:tr|F1RII7|F1RII7_PIG:tr|A0A481D117|A0A481D117_PIG:tr|A0A481D0N0|A0A481D0N0_PIG:tr|A0A481D3L3|A0A481D3L3_PIG:tr|A0A480WWN8|A0A480WWN8_PIG:tr|A0A480XH17|A0A480XH17_PIG:tr|A0A480QYN9|A0A480QYN9_PIG:tr|A0A480JPR9|A0A480JPR9_PIG:tr|A0A480RTI5|A0A480RTI5_PIG:tr|A0A481CRL8|A0A481CRL8_PIG:tr|A0A480SA81|A0A480SA81_PIG			PEAKS DB	0	0	0	0	0	2	VHLSAEEK
TPFD(sub N)PNLTTEADFHVSK	35.44	1917.91	17	10.2	959.972	46.59	0						1	F1:18852	3842_CT_BSAU003_10_H.raw	0	0	0	0	0	0	0	tr|Q9GMA6|Q9GMA6_PIG:tr|F1SCD1|F1SCD1_PIG			SPIDER	0	0	1	0	0	0	TPFDPNLTTEADFHVSK
ADLSGVTEEQPLK	35.38	1385.7	13	-2.7	693.857	39.13	0						1	F1:14876	3842_CT_BSAU003_10_H.raw	0	0	0	0	0	0	0	>tr|A0A480R5S0|A0A480R5S0_PIG:>tr|F1SCF0|F1SCF0_PIG:>tr|A0A480U5C4|A0A480U5C4_PIG:>tr|A0A480PDI5|A0A480PDI5_PIG:>tr|A0A480U1J8|A0A480U1J8_PIG:>tr|A0A480Q4G4|A0A480Q4G4_PIG:>tr|A0A480RSG2|A0A480RSG2_PIG:>tr|A0A480E3L6|A0A480E3L6_PIG:>tr|A0A480R0Q0|A0A480R0Q0_PIG:>tr|A0A480SFE4|A0A480SFE4_PIG:>tr|A0A480Q8G7|A0A480Q8G7_PIG:>tr|A0A480JMF2|A0A480JMF2_PIG:>tr|A0A480RXW5|A0A480RXW5_PIG:>tr|A0A480R0R0|A0…			PEAKS DB	0	0	1	0	0	0	ADLSGVTEEQPLK
AEREIVRDI	35.35	1099.6	9	-0.1	367.54	33.43			5635500		11183000	18613000	12	F12:12100	3842_CT_BSAU003_8_M.raw	0	0	0	1	0	1	2	tr|A0A480KN77|A0A480KN77_PIG:tr|A0A480MHK1|A0A480MHK1_PIG:tr|A0A480KKV4|A0A480KKV4_PIG:tr|A0A287BGY0|A0A287BGY0_PIG			PEAKS DB	0	2	0	0	1	3	AEREIVRDI
PPPM(+15.99)EPDHPF	35.34	1178.51	10	0.1	590.261	36.83						16614000	9	F9:11950	3842_CT_BSAU003_4_M.raw	0	0	0	0	0	0	1	tr|A0A480YJS1|A0A480YJS1_PIG	Oxidation (M)	M4:Oxidation (M):1000.00	PEAKS DB	0	0	0	0	0	1	PPPMEPDHPF
FNGNTLDNDIM(+15.99)LIK	35.27	1622.8	14	-0.7	812.405	52.59	63913			0			1	F1:22108	3842_CT_BSAU003_10_H.raw	0	1	0	0	0	0	0	tr|A0A287B5W2|A0A287B5W2_PIG:tr|C5IWV5|C5IWV5_PIG	Oxidation (M)	M11:Oxidation (M):1000.00	PEAKS DB	0	0	1	1	0	0	FNGNTLDNDIMLIK
FSISSDYK	35.26	945.444	8	0.8	473.73	37.58	73940000			69084000			4	F4:15578	3842_CT_BSAU003_1_H.raw	0	1	0	0	1	0	0	tr|F1SCD1|F1SCD1_PIG:tr|A0A480SK60|A0A480SK60_PIG:tr|A0A481CMM5|A0A481CMM5_PIG			PEAKS DB	0	0	1	2	0	0	FSISSDYK
TIEIEVPEEK	35.26	1185.61	10	-1.3	593.813	44.04			4856400	669820			7	F7:17982	3842_CT_BSAU003_4_H.raw	0	0	0	1	1	0	0	tr|A0A286ZRN2|A0A286ZRN2_PIG:tr|F1RLV1|F1RLV1_PIG:tr|A0A286ZNZ2|A0A286ZNZ2_PIG:tr|A0A480MXF4|A0A480MXF4_PIG			PEAKS DB	0	1	0	1	0	0	TIEIEVPEEK
GDDAPRAVFPS	35.25	1130.54	11	0	566.275	38.6						2768800	5	F5:11493	3842_CT_BSAU003_1_L.raw	0	0	0	0	0	0	1	tr|A0A480KN77|A0A480KN77_PIG:tr|A0A480MHK1|A0A480MHK1_PIG:tr|A0A480KKV4|A0A480KKV4_PIG:tr|A0A287BGY0|A0A287BGY0_PIG			PEAKS DB	0	0	0	0	0	1	GDDAPRAVFPS
ISGLIYEETR	35.23	1179.61	10	-0.6	590.814	42.79				82652			7	F7:17295	3842_CT_BSAU003_4_H.raw	0	0	0	0	1	0	0	tr|A0A481DNE7|A0A481DNE7_PIG:tr|A0A480TD90|A0A480TD90_PIG:tr|A0A480U5Q6|A0A480U5Q6_PIG:tr|A0A481CZK5|A0A481CZK5_PIG:tr|A0A480XRH9|A0A480XRH9_PIG:tr|A0A480XNJ3|A0A480XNJ3_PIG:tr|A0A480XK28|A0A480XK28_PIG:tr|A0A480XUG7|A0A480XUG7_PIG:tr|A0A480YRX1|A0A480YRX1_PIG:tr|A0A480P8E8|A0A480P8E8_PIG:tr|A0A481A320|A0A481A320_PIG:tr|B9MST3|B9MST3_SOYBN:tr|A0A0R0EX12|A0A0R0EX12_SOYBN			PEAKS DB	0	0	0	1	0	0	ISGLIYEETR
HKD(sub N)DNPDIPKL	35.19	1290.66	11	-0.5	646.335	35.21						4429500	6	F6:12385	3842_CT_BSAU003_1_M.raw	0	0	0	0	0	0	1	tr|A0A481CJK4|A0A481CJK4_PIG:tr|A0A480MGB9|A0A480MGB9_PIG:tr|A0A481DAS4|A0A481DAS4_PIG:tr|A0A480PU26|A0A480PU26_PIG:tr|A0A287BAY9|A0A287BAY9_PIG			SPIDER	0	0	0	0	0	1	HKDDNPDIPKL
VT(sub L)FGEEEEQRQQEGVIVELSK	35.13	2433.2	21	10.2	812.083	81.4		776660					2	F2:24737	3842_CT_BSAU003_10_L.raw	0	0	1	0	0	0	0	tr|O22121|O22121_SOYBN:tr|Q93VL9|Q93VL9_SOYBN:tr|F8WQS1|F8WQS1_SOYBN:tr|C6T9L1|C6T9L1_SOYBN			SPIDER	1	0	0	0	0	0	VTFGEEEEQRQQEGVIVELSK
VY(sub F)N(sub S)DEADLSGVTEEQPLK	35.13	2005.95	18	-0.5	1003.98	58.28				1668500			4	F4:28718	3842_CT_BSAU003_1_H.raw	0	0	0	0	1	0	0	NA			SPIDER	0	0	0	1	0	0	VYNDEADLSGVTEEQPLK
H(sub E)EC(sub E)EVATPPPPPPPK	35.12	1594.78	15	3.4	798.401	37.35				660600			7	F7:14284	3842_CT_BSAU003_4_H.raw	0	0	0	0	1	0	0	tr|A0A480EFB4|A0A480EFB4_PIG:tr|A0A481BVU5|A0A481BVU5_PIG:tr|A0A480QHT8|A0A480QHT8_PIG:tr|I3LNG8|I3LNG8_PIG:tr|A0A481BMM8|A0A481BMM8_PIG:tr|A0A480S0T3|A0A480S0T3_PIG:tr|A0A480ZC23|A0A480ZC23_PIG:tr|A0A480M269|A0A480M269_PIG:tr|A0A480M0R6|A0A480M0R6_PIG:tr|A0A480LWW2|A0A480LWW2_PIG:tr|A0A480KX39|A0A480KX39_PIG:tr|A0A480VEB7|A0A480VEB7_PIG:tr|A0A480U2H2|A0A480U2H2_PIG:tr|A0A481C8F2|A0A481C8F2_PIG:t…			SPIDER	0	0	0	2	0	0	HECEVATPPPPPPPK
GEE(sub Q)PSVQPPLRPQ	35.11	1432.73	13	-0.4	717.372	38.09						4610300	9	F9:12604	3842_CT_BSAU003_4_M.raw	0	0	0	0	0	0	1	tr|A0A287AW81|A0A287AW81_PIG:tr|A0A481D4H1|A0A481D4H1_PIG:tr|A0A481C6D2|A0A481C6D2_PIG			SPIDER	0	0	0	0	0	1	GEEPSVQPPLRPQ
KYEEEIK	35.07	937.476	7	-0.4	469.745	23.86			5767600			6960300	9	F9:4446	3842_CT_BSAU003_4_M.raw	0	0	0	1	0	0	1	tr|A0A287BCP0|A0A287BCP0_PIG:tr|A0A480VYS2|A0A480VYS2_PIG:tr|A0A287A6T5|A0A287A6T5_PIG:tr|A0A480VZ68|A0A480VZ68_PIG:tr|A0A480MYL2|A0A480MYL2_PIG:tr|A0A480EJU7|A0A480EJU7_PIG:tr|A0A286ZRE1|A0A286ZRE1_PIG:tr|A0A480VWR1|A0A480VWR1_PIG:tr|A0A481CDB8|A0A481CDB8_PIG:tr|A0A480VEH3|A0A480VEH3_PIG:tr|A1X899|A1X899_PIG:tr|A0A480YNG6|A0A480YNG6_PIG:tr|F1SG00|F1SG00_PIG:tr|A0A480RAK3|A0A480RAK3_PIG:tr|A0A287…			PEAKS DB	0	1	0	0	0	3	KYEEEIK
KGEQGPAGPPGY(sub F)Q	35.05	1284.61	13	0.3	643.312	32.42		972650	3386700				2	F2:7084	3842_CT_BSAU003_10_L.raw	0	0	1	1	0	0	0	tr|A0A480JJK1|A0A480JJK1_PIG:tr|A0A480JFZ1|A0A480JFZ1_PIG:tr|F1SFA7|F1SFA7_PIG:tr|A0A480XXM7|A0A480XXM7_PIG:tr|A0A480XXE3|A0A480XXE3_PIG:tr|A0A480XWZ1|A0A480XWZ1_PIG:tr|A0A480XXW6|A0A480XXW6_PIG:tr|A0A480XY88|A0A480XY88_PIG:tr|A0A481BC92|A0A481BC92_PIG:tr|A0A480KIV8|A0A480KIV8_PIG:tr|A0A480JJK4|A0A480JJK4_PIG:tr|A0A480LA87|A0A480LA87_PIG:tr|A0A481CFJ0|A0A481CFJ0_PIG:tr|A0A481CFJ8|A0A481CFJ8_PIG:t…			SPIDER	1	1	0	0	0	0	KGEQGPAGPPGYQ
TGTVLFLGK	35	934.549	9	0.2	468.282	48.71	476640						1	F1:19960	3842_CT_BSAU003_10_H.raw	0	1	0	0	0	0	0	tr|F1SCC9|F1SCC9_PIG:tr|A0A480QA09|A0A480QA09_PIG			PEAKS DB	0	0	1	0	0	0	TGTVLFLGK
VRPLPPPAI	34.98	958.596	9	0.2	480.305	42.81		30764000					6	F6:17109	3842_CT_BSAU003_1_M.raw	0	0	1	0	0	0	0	tr|A0A2C9F366|A0A2C9F366_PIG:tr|A0A480KG02|A0A480KG02_PIG:tr|A0A480YSC6|A0A480YSC6_PIG:tr|A0A481A0T7|A0A481A0T7_PIG:tr|A0A480PY57|A0A480PY57_PIG:tr|A0A480PZ93|A0A480PZ93_PIG:tr|A0A481A0P4|A0A481A0P4_PIG:tr|A0A481CZH0|A0A481CZH0_PIG:tr|A0A480Q8E2|A0A480Q8E2_PIG:tr|A0A481A0X4|A0A481A0X4_PIG			PEAKS DB	1	0	0	0	0	0	VRPLPPPAI
Q(sub E)LYHSEAFPTNFQHLEAAR	34.96	2258.09	19	-8.5	753.697	47.28	0						1	F1:19237	3842_CT_BSAU003_10_H.raw	0	0	0	0	0	0	0	NA			SPIDER	0	0	1	0	0	0	QLYHSEAFPTNFQHLEAAR
ADFQEDEQKFW	34.95	1441.62	11	-0.9	721.814	50.6				78466			7	F7:21616	3842_CT_BSAU003_4_H.raw	0	0	0	0	1	0	0	tr|A0A481CJK4|A0A481CJK4_PIG:tr|A0A480MGB9|A0A480MGB9_PIG:tr|A0A481DAS4|A0A481DAS4_PIG:tr|A0A480PU26|A0A480PU26_PIG:tr|A0A287BAY9|A0A287BAY9_PIG			PEAKS DB	0	0	0	1	0	0	ADFQEDEQKFW
NPDIPKLKPD	34.94	1135.62	10	-0.7	568.819	36.56					1570100		8	F8:8854	3842_CT_BSAU003_4_L.raw	0	0	0	0	0	1	0	tr|A0A481CJK4|A0A481CJK4_PIG:tr|A0A480MGB9|A0A480MGB9_PIG:tr|A0A481DAS4|A0A481DAS4_PIG:tr|A0A480PU26|A0A480PU26_PIG:tr|A0A287BAY9|A0A287BAY9_PIG			PEAKS DB	0	0	0	0	1	0	NPDIPKLKPD
LLDEFRR	34.94	947.519	7	0.7	474.767	36.81	52020000						4	F4:15079	3842_CT_BSAU003_1_H.raw	0	1	0	0	0	0	0	tr|F1SCC9|F1SCC9_PIG:tr|A0A480SK60|A0A480SK60_PIG			PEAKS DB	0	0	1	0	0	0	LLDEFRR
GTFALTLLKK	34.93	1090.67	10	0.6	546.345	49.43	0						1	F1:20392	3842_CT_BSAU003_10_H.raw	0	0	0	0	0	0	0	tr|I3LCP8|I3LCP8_PIG:tr|A0A480W1Z5|A0A480W1Z5_PIG			PEAKS DB	0	0	1	0	0	0	GTFALTLLKK
[truncated: 184 more rows]

## Sheet: PHP
Peptide	Peptide2	-10lgP	Mass	Length	ppm	m/z	RT	Accession	PTM	3842_CT_BSAU003_4_L (<3kDa)	3842_CT_BSAU003_4_M (3 - 10kDa)	3842_CT_BSAU003_4_H (>10kDa - Proteomics)	Proteins
[truncated: 961 more rows]

[truncated: 1 more sheets: P62]
