# Supplementary material for: The Discovery, Characterization, and Quantification of Bioactive Peptides Contained in Palbio Porcine Intestinal Mucosa Hydrolysate Products
Source: Int J Mol Sci. 2025 Jul 11;26(14):6656. doi: 10.3390/ijms26146656 (PMC12294386; doi:10.3390/ijms26146656)
Supplement: Supplementary file 1 [file ijms-26-06656-s001.zip › suppl.table_S2_RF_P62_antimicrobial.xlsx]

## Sheet: Sheet1
Sequence	Antimicrobial Activity?	Probability - NOT	Probability - YES
LPPPKPLPGTL	YES	0.275	0.725
GSGPPPPPPGPPPPPVPT	YES	0.291	0.709
RPGPLGPPGEPGPPADVDAC	YES	0.295	0.705
IGKPAPEFQ	YES	0.303	0.697
GPPPPPPGPPPPPVPT	YES	0.309	0.691
SGPPPPPPGPPPPPVPT	YES	0.316	0.684
LPPPLPPGPPSVF	YES	0.317	0.683
KVPGEGLPLPK	YES	0.322	0.678
SPPLGPIPPVHPVPPGF	YES	0.324	0.676
GPPPPPPPPVPPPPT	YES	0.325	0.675
PLGPIPPVHPVPPGF	YES	0.328	0.672
IELIERPNNPPGVL	YES	0.329	0.671
PVPPNPPKPK	YES	0.331	0.669
IPPVHPVPPGF	YES	0.348	0.652
LPPPLPPGPPSV	YES	0.349	0.651
LVESGGGLVQPGGSLRL	YES	0.353	0.647
KVPKPEPVPEPK	YES	0.355	0.645
TGGVLFCGR	YES	0.366	0.634
GPPPPGPPPEVV	YES	0.367	0.633
IERPNNPPGVL	YES	0.37	0.63
TGTVLFLGK	YES	0.375	0.625
PVVPVVPIGPPPA	YES	0.381	0.619
VNKPPYPKL	YES	0.381	0.619
YEAGVVPPGAR	YES	0.389	0.611
KYIPGTK	YES	0.391	0.609
AVIDKDTGTVLFLGK	YES	0.394	0.606
GSEAPAPAPAPAPAPAPA	YES	0.396	0.604
LPPPLPPGPPS	YES	0.397	0.603
GHPPPPPPPPEY	YES	0.402	0.598
FNKPFLFLIYDTK	YES	0.407	0.593
KVPENPPSMV	YES	0.407	0.593
LFGEKSYGFLPSFK	YES	0.407	0.593
RITALHLPR	YES	0.408	0.592
RITALYLPR	YES	0.408	0.592
LITLAIPVNKPGR	YES	0.41	0.59
GQPAPSPGPMPNPGYPGPG	YES	0.412	0.588
IPELLASGVVDSATK	YES	0.416	0.584
RIDALHLPR	YES	0.416	0.584
EGLRGPRGDQGPVGR	YES	0.42	0.58
DTGTLLFLGK	YES	0.421	0.579
GPTLIELLEGLK	YES	0.421	0.579
GAPIKIPVGPE	YES	0.422	0.578
NKNPFLFGSNR	YES	0.422	0.578
TLPVEQCPADQIL	YES	0.422	0.578
TPAPEPPAPGAPPKP	YES	0.422	0.578
DTGTVLFLGK	YES	0.423	0.577
RIEALHLPR	YES	0.424	0.576
GPTLLELLEGLK	YES	0.428	0.572
IVGGYTCAANSVPYQVSLNS	YES	0.43	0.57
APIKIPVGPE	YES	0.431	0.569
VVTPKPPIEPE	YES	0.433	0.567
TGPPPPGPPPEVV	YES	0.434	0.566
GPTLTELLEGLK	YES	0.435	0.565
LADFAFSLYR	YES	0.435	0.565
LYPDGSKPVK	YES	0.435	0.565
GSEVTPFPGIT	YES	0.436	0.564
RTGPPPPGPPPEVV	YES	0.436	0.564
DITMVLILPK	YES	0.439	0.561
GTFALTLLK	YES	0.439	0.561
GPPSPPAPPRGPA	YES	0.441	0.559
PPLVFVGK	YES	0.441	0.559
RVNKPPYPK	YES	0.443	0.557
ITALHLPR	YES	0.444	0.556
KIIAPPERKY	YES	0.445	0.555
LPGIVAEGR	YES	0.446	0.554
SEVTPFPGIT	YES	0.446	0.554
TGKFPSPM	YES	0.446	0.554
AEDAPWKKIQ	YES	0.447	0.553
VRPLPPPAIEGPA	YES	0.449	0.551
DDITMVLILPK	YES	0.45	0.55
FFEITPEKNPQLR	YES	0.45	0.55
GITKPAI	YES	0.45	0.55
IDALHLPR	YES	0.45	0.55
IDALYLPR	YES	0.451	0.549
PVKVPENPPSM	YES	0.452	0.548
VRPLPPPAI	YES	0.452	0.548
DVVTPKPPIEPE	YES	0.454	0.546
SALTATITKPK	YES	0.454	0.546
KEMQPTHPIRL	YES	0.455	0.545
TGTVLFLGKVADPSPA	YES	0.456	0.544
VLVNYIYFNAK	YES	0.456	0.544
GDDITMVLILPK	YES	0.457	0.543
GGVNVPKSPF	YES	0.457	0.543
SEAPAPAPAPAPAPAPA	YES	0.457	0.543
TPAPEPPAPGAPPKPA	YES	0.457	0.543
PVRPEVPDAIK	YES	0.459	0.541
NPFLFGSNR	YES	0.46	0.54
AFGPGLEPTGCIVDKPAEFTIDAR	YES	0.462	0.538
DLDIFLSSVDINEGALLLPHFNSK	YES	0.466	0.534
VPPPPMEPDHPF	YES	0.468	0.532
FALDLFR	YES	0.473	0.527
GDLGIEIPAEK	YES	0.473	0.527
RVAPEEHPTLL	YES	0.473	0.527
VRPLPPPAIE	YES	0.473	0.527
PEAEPPRAPELK	YES	0.474	0.526
EQTEGKIPELLASGVVDSATK	YES	0.475	0.525
ENVIFSPLSVSM	YES	0.478	0.522
KEPIMPAPGQEE	YES	0.478	0.522
PEAEPPQAPELK	YES	0.479	0.521
PEEHPTLL	YES	0.479	0.521
TNVPRASVPDGFLSEL	YES	0.479	0.521
IAPNLADFAFSLYR	YES	0.48	0.52
KQIVTVEGGLSVISPK	YES	0.48	0.52
VHLLPPPSEEL	YES	0.481	0.519
IDAIYLPR	YES	0.482	0.518
KIPDEEATKPI	YES	0.483	0.517
SRGPIEINPR	YES	0.483	0.517
TDFAFSLYK	YES	0.484	0.516
PSNLLQLR	YES	0.485	0.515
ILNLLPDDAVDSATR	YES	0.486	0.514
NGLHLPSYSPYPQMIIVVQGK	YES	0.486	0.514
IIAPPERKY	YES	0.488	0.512
PGISPSPKPV	YES	0.488	0.512
GIDGRPGPIGPA	YES	0.489	0.511
IDVLYLPR	YES	0.489	0.511
LGEHNIDVLEGNEQFINAA	YES	0.489	0.511
GLINDYVK	YES	0.491	0.509
PVPPLPEHGGK	YES	0.492	0.508
KKFPFGYIK	YES	0.493	0.507
LFEITPEKNPQLR	YES	0.494	0.506
AKIPDEEATKPI	YES	0.495	0.505
NFLAGEKDNVVR	YES	0.495	0.505
GSKPVKVPENPPSM	YES	0.497	0.503
KHIPGSPF	YES	0.497	0.503
DGSKPVKVPENPPSM	YES	0.499	0.501
FCADHPFLFFIQH	YES	0.499	0.501
GVEEEPAELPEGT	NOT	0.5	0.5
KIEQHLTLEK	NOT	0.5	0.5
ATPQEPWPGPPTPSPT	NOT	0.501	0.499
LKPLPGETM	NOT	0.502	0.498
QIVTVEGGLSVISPK	NOT	0.502	0.498
AVLDVGEKGTEAAAATGIEMR	NOT	0.503	0.497
GFPPIPTQPIGF	NOT	0.503	0.497
NTDFAFSLYK	NOT	0.503	0.497
TDELAPPKPPLPE	NOT	0.504	0.496
GLNQALVDLHALGSAR	NOT	0.506	0.494
KEPEKPIDREK	NOT	0.506	0.494
PSSNILFLGR	NOT	0.506	0.494
PVKVPENPPS	NOT	0.507	0.493
KFPFGYIK	NOT	0.508	0.492
VEEVDEEGKFV	NOT	0.508	0.492
DGEVIFPAPTPK	NOT	0.509	0.491
SKPVKVPENPPSM	NOT	0.51	0.49
INPRHPLIR	NOT	0.511	0.489
KGETGPSGPAGPT	NOT	0.511	0.489
KVPGLPTPIENM	NOT	0.511	0.489
LLDKFVQDAR	NOT	0.511	0.489
LGVQDLFGSR	NOT	0.512	0.488
VLIVPQNFVVAAR	NOT	0.513	0.487
SKPGISPSPKPV	NOT	0.514	0.486
KVPENPPSM	NOT	0.515	0.485
DLDIFLSIVDMNEGALLLPHFNSK	NOT	0.516	0.484
GKNPTDEYLEGM	NOT	0.516	0.484
SLLGNLGITK	NOT	0.516	0.484
VKVPENPPSM	NOT	0.516	0.484
SCAAAGTECLISGWGNTK	NOT	0.517	0.483
SYGFLPSFK	NOT	0.517	0.483
VVDVGTEPRAPK	NOT	0.517	0.483
GETGPSGPAGPT	NOT	0.518	0.482
VLFGEEEEQRQQEGVIVELSK	NOT	0.518	0.482
VPMMGISGR	NOT	0.518	0.482
DNIQGITKPAIR	NOT	0.519	0.481
ATVLRDTQSIIFLGK	NOT	0.52	0.48
DPGAAVVFINDYVK	NOT	0.52	0.48
LGEHNIDVLEGN	NOT	0.52	0.48
VNYIYFNAK	NOT	0.52	0.48
KVPQVSTPTL	NOT	0.522	0.478
PGAAVVFINDYVK	NOT	0.522	0.478
PHAIVPSNTDFAFSLYK	NOT	0.522	0.478
PITPPGECCPVCPH	NOT	0.522	0.478
DLDVFLSVVDMNEGALFLPHFNSK	NOT	0.523	0.477
FNECQLNNLNALEPDHR	NOT	0.523	0.477
GEKPEEPKDEVEVS	NOT	0.523	0.477
GEVPPPRPPPPEEK	NOT	0.523	0.477
LGNLGITK	NOT	0.523	0.477
IPAGTTYYLVNPHDHQNLK	NOT	0.524	0.476
IQDKEGIPPDQQR	NOT	0.524	0.476
GAAVVFINDYVK	NOT	0.525	0.475
LPPPLPPGPPSVFPD	NOT	0.525	0.475
QHGNIGGPYYGTNTADTGTGPR	NOT	0.526	0.474
AAAATGTIFM	NOT	0.527	0.473
GSKPVKVPENPPS	NOT	0.527	0.473
YEEVARKL	NOT	0.527	0.473
ALVNYIFFKG	NOT	0.528	0.472
AVLDVGEEGTEAAAATGIAMM	NOT	0.528	0.472
LGNAMFIDEHLK	NOT	0.528	0.472
LHDILPHLGIK	NOT	0.528	0.472
VPENPPSM	NOT	0.528	0.472
LTISGTYDLK	NOT	0.529	0.471
SYGFLPSFKD	NOT	0.529	0.471
IVELYLPK	NOT	0.53	0.47
LFDEHATFSVMVLVNYIYFNAK	NOT	0.53	0.47
LVESGGGLVQPGGSLRLS	NOT	0.53	0.47
LGACDNTLK	NOT	0.531	0.469
SNTDFAFSLYK	NOT	0.531	0.469
FDSPFLFATVLRD	NOT	0.532	0.468
KLDPLTK	NOT	0.532	0.468
TLNRPSNLLQLR	NOT	0.532	0.468
AIVPSNTDFAFSLYK	NOT	0.533	0.467
GSTLTELLEGLK	NOT	0.533	0.467
LQDKEGIPPDQQR	NOT	0.533	0.467
AGEQPSVQPPLRPQQ	NOT	0.534	0.466
AQILEGLGLNPQEGPEEELHSASQR	NOT	0.536	0.464
KLLAPPERKY	NOT	0.536	0.464
TEEDIGHPEIG	NOT	0.536	0.464
AVVPSNTDFAFSLYK	NOT	0.537	0.463
HNPSSNILFLGR	NOT	0.537	0.463
YTAPQPGKY	NOT	0.537	0.463
AEADVASLNR	NOT	0.538	0.462
AAVVFINDYVK	NOT	0.54	0.46
KNPTDEYLEGM	NOT	0.54	0.46
PSSANLHLPK	NOT	0.54	0.46
APVLSDSSCK	NOT	0.541	0.459
LGDLGFFTF	NOT	0.541	0.459
PEAAIVFINDYVK	NOT	0.541	0.459
FKLEEDYDMEGVLR	NOT	0.542	0.458
LGEHNIDVLEGNEQFINAAK	NOT	0.543	0.457
PGISPSPKPVTK	NOT	0.543	0.457
SKPVKVPENPPS	NOT	0.543	0.457
AVLDVGEEGTEAAAATGIEMM	NOT	0.544	0.456
EGGSILSGFTLEFLEHAFSVDK	NOT	0.544	0.456
AAIEFINNYVK	NOT	0.545	0.455
FPFGYIK	NOT	0.545	0.455
LEEDYDMEGVLR	NOT	0.545	0.455
RYPSSANLHLPK	NOT	0.545	0.455
VAEGTQVLELPFKGD	NOT	0.545	0.455
ELGDHITNLHR	NOT	0.546	0.454
ESWHGKPLPQ	NOT	0.546	0.454
FNKPFLF	NOT	0.546	0.454
LDKFVQDAR	NOT	0.546	0.454
DPEAAIVFINDYVK	NOT	0.547	0.453
PDIPKLKPD	NOT	0.547	0.453
SPFRVNVGEGSHPE	NOT	0.547	0.453
ELINLATMCR	NOT	0.548	0.452
IDVLEGNEQFINAAK	NOT	0.548	0.452
IVPSNTDFAFSLYK	NOT	0.548	0.452
LLQLNVGNAMFVDER	NOT	0.548	0.452
SGAPIKIPVGPE	NOT	0.548	0.452
TEPGKEPPTPDK	NOT	0.548	0.452
YPSSANLHLPK	NOT	0.548	0.452
EMQPTHPIRL	NOT	0.549	0.451
QLIQAEFPSLLK	NOT	0.549	0.451
ALNESNPAGNIFISPF	NOT	0.552	0.448
DEEEEVATPPPPPPPK	NOT	0.552	0.448
KGEREDLIAYLK	NOT	0.552	0.448
MQPTHPIRL	NOT	0.552	0.448
AKKPEDWDEEMDGE	NOT	0.553	0.447
GIDETICTMR	NOT	0.553	0.447
PPPPMEPDHPFY	NOT	0.553	0.447
KHINTWVAQK	NOT	0.554	0.446
IEQHLTLEK	NOT	0.555	0.445
AVLDVGEEGTEAAAATGIEMR	NOT	0.556	0.444
TVLGNFAAFVQK	NOT	0.556	0.444
LLDEFRQDAQAK	NOT	0.557	0.443
AVLDVGEEGTEAAAAT	NOT	0.558	0.442
DEEEEVATPPPPPPPKK	NOT	0.558	0.442
NPFLFGSNRFETLFK	NOT	0.558	0.442
TSNILSDVVDLK	NOT	0.558	0.442
KTGQAPGFSYTDANK	NOT	0.559	0.441
LFDQQNEGSIFAISR	NOT	0.559	0.441
VFTHEADLSGVTGDNKLGVSK	NOT	0.559	0.441
VLEELHKAEDSLLAADEAAAK	NOT	0.559	0.441
EHMQPTHPIRL	NOT	0.56	0.44
LRPQNYLFGCELK	NOT	0.561	0.439
NIDVLEGNEQFINAAK	NOT	0.561	0.439
PEDEKQIK	NOT	0.561	0.439
SCAAAGTECLISGW	NOT	0.561	0.439
FNGNTLDNDIMLIK	NOT	0.562	0.438
GVPVPGSPFPL	NOT	0.562	0.438
LEEELEEEQGNM	NOT	0.562	0.438
SEPEAEPPRAPELK	NOT	0.562	0.438
ELYHSEAFPTNFQDLEAARR	NOT	0.564	0.436
NQLQLTTGNGLFIDKK	NOT	0.564	0.436
GHPVPKFPT	NOT	0.565	0.435
KIPDEEATKPIGW	NOT	0.565	0.435
SEPEAEPPQAPELK	NOT	0.565	0.435
TIEIEVPEEK	NOT	0.565	0.435
GGHPVPKFPT	NOT	0.566	0.434
IGEPIDERGPIK	NOT	0.566	0.434
SPQLENLR	NOT	0.566	0.434
ALVSSPKEGAL	NOT	0.567	0.433
EKGDEEEEGEEKLEEK	NOT	0.567	0.433
SYGFLPSFKDSCR	NOT	0.567	0.433
AVLDVDEEGTEGAAATG	NOT	0.568	0.432
VFYLAGNPDIEHPETMQQQQQQK	NOT	0.568	0.432
DAVRGSPAVNVGVK	NOT	0.569	0.431
DKFVQDAR	NOT	0.569	0.431
GTWEHQFSVQNTTEKPFR	NOT	0.57	0.43
VDPHAIVPSNTDFAFSLYK	NOT	0.57	0.43
SPQLQNLR	NOT	0.571	0.429
VLEGNEQFINAAK	NOT	0.571	0.429
TVKVPMMSLR	NOT	0.572	0.428
ASAATTAILIAR	NOT	0.573	0.427
TLPEDEKQIK	NOT	0.573	0.427
AGATYVVESTGVFTTMEK	NOT	0.574	0.426
FCADHPFLFFIQHSK	NOT	0.574	0.426
IITHPNFNGNTLDNDIMLIK	NOT	0.574	0.426
RTPVDPHAIVPSNTDFAFSLYK	NOT	0.574	0.426
VLELPYQGK	NOT	0.574	0.426
DNPDIPKLKPD	NOT	0.575	0.425
GEEEVPRSPFK	NOT	0.575	0.425
AVRGSPAVNVGVK	NOT	0.576	0.424
TPVDPHAIVPSNTDFAFSLYK	NOT	0.576	0.424
AIVILVINEGDANIELVGIKEQQQK	NOT	0.577	0.423
LFLIYDTK	NOT	0.577	0.423
SRDPIYSNK	NOT	0.578	0.422
LQQVLHADSGPCLPYLLSR	NOT	0.579	0.421
SDAAIEFINNYVK	NOT	0.579	0.421
GKPAQYIAVH	NOT	0.58	0.42
QVQELAFPGSAQDVER	NOT	0.58	0.42
FCADHPFLF	NOT	0.581	0.419
ITDLLSPDSVNSMTR	NOT	0.581	0.419
IVGGYTCAANSVPYQVSLNSG	NOT	0.581	0.419
SIEDESTGLR	NOT	0.581	0.419
VPMMGITGR	NOT	0.581	0.419
VRAWGPGLETGQVGK	NOT	0.581	0.419
DSDAAIEFINNYVK	NOT	0.583	0.417
DSGAPIKIPVGPE	NOT	0.583	0.417
VLVNCIYFK	NOT	0.583	0.417
AAAATGTIFMFR	NOT	0.584	0.416
GEPIDERGPIK	NOT	0.584	0.416
TNSILFYGR	NOT	0.584	0.416
IPDEEATKPIGW	NOT	0.585	0.415
KESYSIYVYK	NOT	0.586	0.414
MVLVNALYFK	NOT	0.586	0.414
SPLRPQNYLFGCELK	NOT	0.586	0.414
TVEKELTYER	NOT	0.587	0.413
VIGEPIDERGPIK	NOT	0.587	0.413
DEEEEVATPPPPPPPKKEPKPEPM	NOT	0.588	0.412
EDLIAYLKK	NOT	0.588	0.412
ECDIETIGGK	NOT	0.589	0.411
PAQYIAVH	NOT	0.589	0.411
IPDEEATKPI	NOT	0.59	0.41
MVLVNAIYFK	NOT	0.59	0.41
TLGVTDAFEAAR	NOT	0.59	0.41
DWDFLPPK	NOT	0.591	0.409
KGDDLANINQWVK	NOT	0.591	0.409
SEPEAEPPRAPEL	NOT	0.591	0.409
LCQDLGPGAFR	NOT	0.592	0.408
DLSMVILLPDSIEDESTGLR	NOT	0.593	0.407
GVEENICTLK	NOT	0.593	0.407
KEDKYEEEIK	NOT	0.594	0.406
AVLDVDEEGTEGAAAT	NOT	0.595	0.405
GIFGMIYPGCPSTFEEPQQPQQR	NOT	0.595	0.405
LKVSQVVHR	NOT	0.595	0.405
NILEASYDTK	NOT	0.595	0.405
PFLFATVLR	NOT	0.595	0.405
PTNFQDLEAAR	NOT	0.595	0.405
SALFILPDDGR	NOT	0.595	0.405
MITLAIPVNKPGR	NOT	0.596	0.404
IQEAPEETIEIEVPEEK	NOT	0.598	0.402
KVHEEEIREL	NOT	0.599	0.401
NVIGEPIDERGPIK	NOT	0.599	0.401
SSGSSYPSLLQCLK	NOT	0.599	0.401
VFSDEADLSGVTEEQPLK	NOT	0.599	0.401
AIVVLVINEGEANIELVGIKEQQQR	NOT	0.6	0.4
GITWGEETLMEYLENPKK	NOT	0.6	0.4
NLYHSEAF	NOT	0.6	0.4
QFGLSAQYVVLYR	NOT	0.6	0.4
LLAPPERKY	NOT	0.601	0.399
VPMMGIK	NOT	0.601	0.399
ALVQVVNCNGER	NOT	0.602	0.398
GTEAAAATGIEMM	NOT	0.602	0.398
VPSGTTYYVVNPDNNENLR	NOT	0.602	0.398
FIAEGHPLSLK	NOT	0.603	0.397
IPDPDAVKPD	NOT	0.603	0.397
LLDEFVQDAR	NOT	0.603	0.397
LNALKPDNR	NOT	0.603	0.397
LVESGGGLVQPGGSLR	NOT	0.603	0.397
VPAGTTYYVVNPDNDENLR	NOT	0.603	0.397
ADLSGVTEEQPLK	NOT	0.604	0.396
AMEAALHLEK	NOT	0.604	0.396
SSSGFTCQVTHEGTIVEK	NOT	0.604	0.396
APPTSEPEAEPPQAPELK	NOT	0.605	0.395
FKLEETYDLK	NOT	0.605	0.395
HEMPPHIY	NOT	0.605	0.395
SPFLFATVLR	NOT	0.605	0.395
FSVSGDYQLK	NOT	0.606	0.394
KPEDWDEEMDGE	NOT	0.606	0.394
LVEEELDRAQ	NOT	0.606	0.394
LVEVSTVGGVSYER	NOT	0.606	0.394
SSNLLQLR	NOT	0.606	0.394
VDIEPPTPICPE	NOT	0.606	0.394
VTNPSPPSA	NOT	0.606	0.394
DTQSILFSGK	NOT	0.607	0.393
GEEHIPGSPF	NOT	0.607	0.393
NLYHSEAFSINFR	NOT	0.607	0.393
NTLDNDIMLIK	NOT	0.607	0.393
SSELVSANR	NOT	0.607	0.393
TVAVLVNYIYFK	NOT	0.607	0.393
AVLDVGEEGTEAAAATGIAMMTST	NOT	0.608	0.392
CGASYILK	NOT	0.608	0.392
DEEEEDVKLL	NOT	0.608	0.392
GDDLANINQWVK	NOT	0.608	0.392
GTFALTLLKK	NOT	0.608	0.392
VNVDEVGGEALGR	NOT	0.608	0.392
ALIQVVNCNGER	NOT	0.609	0.391
AWGPGLETGQVGK	NOT	0.609	0.391
DSDAAVEFINNY	NOT	0.609	0.391
EANLAASFGK	NOT	0.609	0.391
IEEIEVAPPK	NOT	0.609	0.391
VTNPSPPSAR	NOT	0.609	0.391
AFPTNFQDLEAAR	NOT	0.61	0.39
EAFGVNMQIVR	NOT	0.61	0.39
KEPYVPEPSPPVTPPSEPQ	NOT	0.61	0.39
QKQEEEPLEVQR	NOT	0.61	0.39
SERFPEDGPELE	NOT	0.61	0.39
MPFNPNFTTGADFHVSK	NOT	0.611	0.389
PIDERGPIK	NOT	0.611	0.389
SALFILPDDGRMEDVEAK	NOT	0.611	0.389
ISTLNSLTLPALR	NOT	0.612	0.388
PTDEFFLK	NOT	0.612	0.388
GHKPPGSSEPITVK	NOT	0.613	0.387
ILEFNSKPNTLLLPNHADADY	NOT	0.613	0.387
SDEADLSGVTEEQPLK	NOT	0.613	0.387
SEEEIREAF	NOT	0.613	0.387
TGTQYLLR	NOT	0.613	0.387
VPMMGIR	NOT	0.613	0.387
KTISSEDKPFNLR	NOT	0.614	0.386
LSSPATLNSR	NOT	0.614	0.386
TLDNDIMLIK	NOT	0.614	0.386
VFDGELQEGGVLIVPQNFAVAAK	NOT	0.614	0.386
AVLDVGEEGTEAAAATGIAMMT	NOT	0.615	0.385
DLDIFLSIVDMNEGALLLPHFN	NOT	0.615	0.385
DTQSIIFSGK	NOT	0.615	0.385
EQDEDEDEDEDKPRPSRPSQGK	NOT	0.615	0.385
ESTLHLVLR	NOT	0.615	0.385
LSGPQAGLGEYLFER	NOT	0.615	0.385
DTQSIIFLGK	NOT	0.616	0.384
ISTLNSLTLPALRQFQLSAQY	NOT	0.616	0.384
TEFSIIHYAGK	NOT	0.616	0.384
VPMMSLR	NOT	0.617	0.383
MEEEEEIPKPK	NOT	0.618	0.382
AVLDVDEEGTEGAAATGIS	NOT	0.619	0.381
AAVEFINNYVK	NOT	0.621	0.379
ADLTGMSEAR	NOT	0.621	0.379
AADGTWEPFALGK	NOT	0.622	0.378
DSALFILPDDGR	NOT	0.622	0.378
KAINEWVK	NOT	0.622	0.378
MSPLRPQNYLFGCELK	NOT	0.622	0.378
TILLPHHADADFLLFVLSGR	NOT	0.622	0.378
EADLSGVTEEQPLK	NOT	0.623	0.377
GGQELPRDKYL	NOT	0.623	0.377
KEINSWVESQTEGK	NOT	0.623	0.377
GTEAAAATGIEMR	NOT	0.624	0.376
GVEENICTMK	NOT	0.624	0.376
KTVTAMDVVYALK	NOT	0.624	0.376
LQQVLHADSGPCLPY	NOT	0.624	0.376
KPVQMMFK	NOT	0.625	0.375
LFDEHATFSVM	NOT	0.625	0.375
AEEVEVFLPR	NOT	0.626	0.374
AVLDVGEEGTEAAAATGIAM	NOT	0.626	0.374
AVVEVDESGTK	NOT	0.626	0.374
DMSPLRPQNYLFGCELK	NOT	0.626	0.374
GTITLEVEPSDTIENVK	NOT	0.626	0.374
QLELHLPK	NOT	0.626	0.374
TPEDLDKL	NOT	0.626	0.374
VSDDEFNNYK	NOT	0.626	0.374
VGTPPTGNQPFPK	NOT	0.627	0.373
NAMFVPHYNLNAN	NOT	0.628	0.372
VEEVPAQVLELPYEDR	NOT	0.628	0.372
ATAFFILPDQGK	NOT	0.629	0.371
DLDIFLSSVDINEGALLLPHFN	NOT	0.629	0.371
FYLAGNQEQEFLK	NOT	0.629	0.371
MGAAGNTATQMSQALSLSK	NOT	0.629	0.371
VIGEPIDER	NOT	0.629	0.371
VVHEKPDDLGR	NOT	0.629	0.371
DDWDFLPPK	NOT	0.63	0.37
SGEEIATRPF	NOT	0.63	0.37
AMLSLGTK	NOT	0.632	0.368
ISKPEYDEAGPS	NOT	0.632	0.368
ELNMIIMLPDENTDLKTVEK	NOT	0.633	0.367
PMMGITGR	NOT	0.633	0.367
HINTWVAQK	NOT	0.634	0.366
HTIESTFHVSK	NOT	0.634	0.366
GKQQEEENEGSNILSGFAPEFLK	NOT	0.635	0.365
LGMFDLHHCDK	NOT	0.635	0.365
RFYLAGNQEQEFLK	NOT	0.635	0.365
VFSDEADLSGVTEEQPLKLSK	NOT	0.635	0.365
GLETPYFRDEELA	NOT	0.636	0.364
RPEEERL	NOT	0.636	0.364
DAAVEFINNYVK	NOT	0.637	0.363
EVALNTIIFMGR	NOT	0.637	0.363
FDSPFLFATVLR	NOT	0.637	0.363
SEAFPTNFQDLEAAR	NOT	0.637	0.363
TVTAMDVVYALK	NOT	0.637	0.363
AILTLVNNDDRDSYNLHPGDAQR	NOT	0.638	0.362
ALHFDTVK	NOT	0.638	0.362
WISKPEYDEAGPS	NOT	0.639	0.361
AALEGTLAETEAR	NOT	0.64	0.36
FMTEATKDAPFR	NOT	0.64	0.36
VGGQAGAHGAEALER	NOT	0.64	0.36
VTHPNPEEGEK	NOT	0.64	0.36
LGEHNIDVLEGNEQF	NOT	0.641	0.359
SDDEKFLF	NOT	0.641	0.359
YLADVFPTDFEDPEGAQK	NOT	0.641	0.359
AMFIDEHLK	NOT	0.642	0.358
GEVPPPRPPPPEEKDEEFPEQK	NOT	0.642	0.358
LGEHNIDVLEGNEQ	NOT	0.642	0.358
SSNTDFAFSLYK	NOT	0.642	0.358
LVEEELDRA	NOT	0.643	0.357
RPSYTNGPQEIYIQQGK	NOT	0.643	0.357
DAEEVEVFLPR	NOT	0.644	0.356
GNAMFIDEHLK	NOT	0.644	0.356
TGQAPGFSYTDANK	NOT	0.644	0.356
TVEEPMEEEEAAKEE	NOT	0.644	0.356
GEEEVPRSPF	NOT	0.645	0.355
IYEETRGVLK	NOT	0.645	0.355
TAVVSSNTDFAFSLYK	NOT	0.645	0.355
ELNMIIMLPDENTDLK	NOT	0.647	0.353
ELYHSEAFPTNFQHLEAAR	NOT	0.647	0.353
KEPIMPAPGQEETVR	NOT	0.647	0.353
TYGAELASVDFLR	NOT	0.647	0.353
NVGNAMFVDER	NOT	0.648	0.352
VFTHEADLSGVTGDK	NOT	0.648	0.352
KTETVEEPMEEE	NOT	0.649	0.351
KTISSEDEPFNLR	NOT	0.649	0.351
LGMFDLHHCEK	NOT	0.649	0.351
QLVSLDPSK	NOT	0.649	0.351
TTAPLPMMPVAEEEIRPY	NOT	0.649	0.351
HSEAFPTNFQDLEAAR	NOT	0.65	0.35
LTEVGPDDDEKSWLQR	NOT	0.65	0.35
SSSKGGDVHQGFQNLLTEVNR	NOT	0.65	0.35
STLFILPDDGR	NOT	0.65	0.35
ALSQPSNLLQLNVGNAMFVDER	NOT	0.651	0.349
LVESGGGLVQPGGSL	NOT	0.651	0.349
AGEQPSVQPPLRPQ	NOT	0.652	0.348
NVNQSLLELHK	NOT	0.652	0.348
WRDYLQPR	NOT	0.653	0.347
VSQVVHSAVLDVNEEGTEAAAAT	NOT	0.654	0.346
DTFHLDEQFTVPVDMMQAR	NOT	0.655	0.345
FTAVAQTDLKEPLK	NOT	0.655	0.345
GITWGEETLMEYLENPK	NOT	0.655	0.345
VVNCQGNAVFDGELR	NOT	0.655	0.345
FVQDAHELYHSEAFPTNFQDLEAAR	NOT	0.656	0.344
VFDGELQEGQVLIVPQNFAVAAR	NOT	0.656	0.344
AIVILVINEGDANIELVGLK	NOT	0.657	0.343
DKYEEEIK	NOT	0.657	0.343
SKPEYDEAGPS	NOT	0.657	0.343
ESYFVDAQPK	NOT	0.658	0.342
FLEQQNQVLQTK	NOT	0.658	0.342
GAIGFAFPGCPETFEKPQQQSSR	NOT	0.658	0.342
PHAIVPSNTDF	NOT	0.658	0.342
ESYFVDAQPQQK	NOT	0.659	0.341
PHAIVPSNTDFAF	NOT	0.659	0.341
NLQGENEGEDKGAIVTVK	NOT	0.66	0.34
TITLEVEPSDTIENVK	NOT	0.66	0.34
TVGGVSYERVSK	NOT	0.66	0.34
VSQVVHR	NOT	0.66	0.34
AIVILVINEGDANIELVGIK	NOT	0.661	0.339
DINEGALLLPHFNSK	NOT	0.661	0.339
IERPTYT	NOT	0.661	0.339
LVEVSTVGGVSYERVSK	NOT	0.661	0.339
SEKEDKYEEEIK	NOT	0.661	0.339
EINSWVESQTEGK	NOT	0.662	0.338
MGAPEYGMAEYLFDKHTLGSSES	NOT	0.663	0.337
SQKEDKYEEEIK	NOT	0.663	0.337
ELYHSEAFPTNFQDLEAAR	NOT	0.664	0.336
AIPSEVLSNSYNLGQSQVR	NOT	0.665	0.335
EDENNPFYLR	NOT	0.665	0.335
GEQPSVQPPLRPQ	NOT	0.665	0.335
PEFPTVTHPNPEEGEK	NOT	0.666	0.334
TEEEFEKF	NOT	0.666	0.334
AEREIVRDI	NOT	0.667	0.333
AIVVLVINEGEANIELVGIK	NOT	0.667	0.333
GTDEEKFIT	NOT	0.667	0.333
LQESVIVEISK	NOT	0.668	0.332
VCNYVNWIQQTIAAN	NOT	0.668	0.332
WKTPFDPEHTIESTFQVSK	NOT	0.668	0.332
EKIEREKEELME	NOT	0.669	0.331
LGEYGFQNALIVR	NOT	0.669	0.331
SVEGEGEEEGEEY	NOT	0.669	0.331
EDKYEEEIK	NOT	0.67	0.33
VSSNTDFAFSLYK	NOT	0.67	0.33
AVLDVGEEGTEAAAATGIEMMT	NOT	0.671	0.329
AVLTIDEK	NOT	0.671	0.329
HTIESTFQVSK	NOT	0.671	0.329
TPVDPHAIVPSNTDF	NOT	0.671	0.329
ALVNYIFFK	NOT	0.672	0.328
GTEAAAATGIEMMT	NOT	0.672	0.328
MPFNPSFTTGADFHVSK	NOT	0.672	0.328
TPFDPEHTIESTFHVSK	NOT	0.672	0.328
SCAAAGTECLISGWGN	NOT	0.673	0.327
TPEAEIHQGF	NOT	0.673	0.327
FFENFIVR	NOT	0.674	0.326
KCINDYVEK	NOT	0.674	0.326
FASDVFSTNFK	NOT	0.675	0.325
SDAAVEFINNYVK	NOT	0.675	0.325
TLPVEQCPADQILK	NOT	0.675	0.325
VVSSNTDFAFSLYK	NOT	0.675	0.325
DSDAAVEFINNYVK	NOT	0.677	0.323
FENFIVR	NOT	0.678	0.322
GMFDLHHCDK	NOT	0.678	0.322
DNVISQIPSQVQELAFPGSAK	NOT	0.679	0.321
QQEEENEGSNILSGFAPEFLK	NOT	0.679	0.321
SFVEVNEEGTEAAAATAAIMMMR	NOT	0.679	0.321
VREDENNPFYLR	NOT	0.679	0.321
KEPIMPAPGQEETVRIV	NOT	0.68	0.32
FYQAEMEELDFVNTTEESRK	NOT	0.681	0.319
QVSLNSGSHF	NOT	0.682	0.318
STLFLLPDDGR	NOT	0.682	0.318
KTTIPEEEEEEEEAA	NOT	0.683	0.317
VFTHEADLSGVTG	NOT	0.683	0.317
ESEDKPEIE	NOT	0.685	0.315
FSISSDYK	NOT	0.685	0.315
VNYIFFK	NOT	0.685	0.315
ADFSGMSSQR	NOT	0.686	0.314
FASDVFSTNFKD	NOT	0.686	0.314
MAAVEANLLPETLRR	NOT	0.686	0.314
DELHIVEAEAMNYEGSPIK	NOT	0.687	0.313
GDEHIPGSPY	NOT	0.687	0.313
KVFSHQADLSGITDQAR	NOT	0.687	0.313
NNNPFSFLVPPQESQR	NOT	0.688	0.312
SQSESYFVDAQPQQK	NOT	0.688	0.312
FMTEATKDAPF	NOT	0.689	0.311
GTEATGATILEAIPM	NOT	0.689	0.311
CINDYVEK	NOT	0.69	0.31
LQPLDFKENAEQSR	NOT	0.69	0.31
DLSMVILLPDSIEDESTGLRK	NOT	0.691	0.309
KFYQAEMEELDFVNTTEESRK	NOT	0.691	0.309
ADLTGMSEARDLFISK	NOT	0.692	0.308
RKPEDWDERPK	NOT	0.692	0.308
LEVSQVVHR	NOT	0.693	0.307
LHQLEDMLTK	NOT	0.693	0.307
GTEDEVEKY	NOT	0.695	0.305
NAMFVDER	NOT	0.695	0.305
TPFNPNLTTEADFHVSK	NOT	0.695	0.305
ADFSGMSLER	NOT	0.696	0.304
AVEAQLLPETLR	NOT	0.696	0.304
LEESYDLNAPLAR	NOT	0.698	0.302
TYHFLPEFLASTQK	NOT	0.699	0.301
VFTHEADLSGVTGDKK	NOT	0.7	0.3
SGPCLPYLLSR	NOT	0.701	0.299
VFSHQADLSGITDQAR	NOT	0.701	0.299
EKGDEEEEGEEKL	NOT	0.703	0.297
IEDSFSVK	NOT	0.703	0.297
IVDLVDELDKDTVFALVNYIFFK	NOT	0.704	0.296
LFDEHATF	NOT	0.704	0.296
LGEHNIDVLEG	NOT	0.704	0.296
TQDAMEAALHLEK	NOT	0.704	0.296
GGDVHQGFQNLLTEVNR	NOT	0.705	0.295
QGQHQQQEEEGGSVLSGFSK	NOT	0.705	0.295
YVNWIQQTIAAN	NOT	0.705	0.295
SEKNYDEF	NOT	0.706	0.294
FRLEESYDLNAPLAR	NOT	0.707	0.293
GTEECEECPPR	NOT	0.707	0.293
PEDRKPEDWDERPK	NOT	0.707	0.293
TPFDPEHTIESTFQVSK	NOT	0.707	0.293
TVTAMDVVYALKR	NOT	0.707	0.293
TYFGAEPQSVNFMEASGQIR	NOT	0.707	0.293
MGAPEYGMAEYLFDK	NOT	0.708	0.292
NLQGENEEEDSGAIVTVK	NOT	0.708	0.292
SKFDPNLTQR	NOT	0.71	0.29
VFSDEADLSGVTEEQ	NOT	0.71	0.29
SINQFAVEFSK	NOT	0.711	0.289
FDPNLTQR	NOT	0.712	0.288
VFSDEADLSGVTE	NOT	0.712	0.288
WRDSLHQR	NOT	0.712	0.288
DLFSLVAR	NOT	0.713	0.287
MSVQPTVSLGGFEITPPVVLR	NOT	0.713	0.287
TPEAEIHQGFQHLLR	NOT	0.713	0.287
VFTHEADLSGVTGD	NOT	0.713	0.287
SFVEVNEQGTEAAGGTGSEVSFR	NOT	0.714	0.286
EDENNPFYFR	NOT	0.715	0.285
EVSQVVHR	NOT	0.715	0.285
IVDLVDELDK	NOT	0.715	0.285
TEDEVERVIT	NOT	0.715	0.285
VVIGMDVAASEFYR	NOT	0.715	0.285
VAEGTQVLELPFK	NOT	0.716	0.284
WIQQTIAAN	NOT	0.716	0.284
FVEWTRPDMMD	NOT	0.717	0.283
PEEVHHGEEEVETF	NOT	0.717	0.283
NRPFLFSIIHK	NOT	0.718	0.282
FVEWTRPDMMDAEEVEVFLPR	NOT	0.719	0.281
MAAVEAKLLPETLR	NOT	0.719	0.281
PNLTTEADFYVSK	NOT	0.719	0.281
VNWIQQTIAAN	NOT	0.719	0.281
RLAQAMMAFTR	NOT	0.72	0.28
MADVEAKLLPETLR	NOT	0.721	0.279
PEHTIESTFQVSK	NOT	0.721	0.279
PFLFAVIDK	NOT	0.721	0.279
ITHEQDFHVTSETVVR	NOT	0.725	0.275
LAQAMMAFTR	NOT	0.725	0.275
LYAQDADGCPIDIK	NOT	0.725	0.275
DSGPCLPYLLSR	NOT	0.726	0.274
NAMFVPHYTLNANSIIYALNGR	NOT	0.726	0.274
NLFLSNVFHK	NOT	0.727	0.273
SFENFIVR	NOT	0.727	0.273
SHQADLSGITDQAR	NOT	0.729	0.271
TPFDPEHTIESTF	NOT	0.729	0.271
AVLDVGEEGTEAAAATGIAMMTS	NOT	0.731	0.269
SLNNQFASFIDK	NOT	0.731	0.269
MAAVEAQLLPETLRR	NOT	0.732	0.268
TGPNLHGLFGR	NOT	0.732	0.268
SQSESYFVDAQPQQKEEGN	NOT	0.733	0.267
LEEELEEEQGNME	NOT	0.734	0.266
NAMFVPHYNLNANSIIYALNGR	NOT	0.734	0.266
SNILFLGRLSSP	NOT	0.734	0.266
VALEGVSHFFR	NOT	0.734	0.266
GNWDNQFNKEHTK	NOT	0.735	0.265
NILEASYDTKFEEINK	NOT	0.735	0.265
EQIVPKPEEEVAQ	NOT	0.736	0.264
VFTHEADLSGVTGDNK	NOT	0.736	0.264
DVALEGVSHFFR	NOT	0.738	0.262
ELEEIVQPIISK	NOT	0.738	0.262
PFLFSIIHK	NOT	0.738	0.262
PSSNILFLGRLSSP	NOT	0.738	0.262
AVLDVGEEGTEAAAATGIEMMTS	NOT	0.74	0.26
TEGAASTGVVIER	NOT	0.74	0.26
RVEHPSLTSPVTVE	NOT	0.746	0.254
DDLYVSDAFHK	NOT	0.75	0.25
GYSFVTTAER	NOT	0.75	0.25
GTTATQMAQVLQFSR	NOT	0.752	0.248
RKEEEEVDKE	NOT	0.753	0.247
IVDLVDELDKDTVF	NOT	0.754	0.246
KYDEELEER	NOT	0.754	0.246
LGEHNIDVLEGNEQFIN	NOT	0.754	0.246
TLSDYNIQK	NOT	0.756	0.244
FSVSGDYK	NOT	0.757	0.243
DDVALEGVSHFFR	NOT	0.758	0.242
QNYSTEVEAFVNR	NOT	0.76	0.24
TPFDPSFTTEADFHVSK	NOT	0.761	0.239
VEEPMEEEEAAKE	NOT	0.761	0.239
ANLSGITDTTPLYVSQVAH	NOT	0.762	0.238
LQDMGLEDLFIPEK	NOT	0.762	0.238
VFSHQADLSGITD	NOT	0.763	0.237
AVLDVDEEGTEGAAATGI	NOT	0.765	0.235
GYSFTTTAER	NOT	0.765	0.235
SEEQLKEEGIEYK	NOT	0.765	0.235
AERERGITID	NOT	0.77	0.23
TETVEEPMEEEEAAKE	NOT	0.771	0.229
FQSLNADINK	NOT	0.772	0.228
MAAVEANLLPEMLR	NOT	0.773	0.227
SSNSFQTLFENQNGR	NOT	0.773	0.227
TPFNPSFTTEADFHVSK	NOT	0.774	0.226
YDEELEER	NOT	0.774	0.226
ELYHSEAFSTNFQDLEAAR	NOT	0.775	0.225
MAAVEANLLPETLR	NOT	0.778	0.222
TVEEPMEEEEAAKE	NOT	0.78	0.22
ANGESCSVSMMYQESK	NOT	0.782	0.218
EDQTEYLEER	NOT	0.782	0.218
FSISSDYKLEEILPR	NOT	0.784	0.216
SQSDNFEYVSFK	NOT	0.785	0.215
LGNAMFIDEQLELLEK	NOT	0.786	0.214
KPQQEEDDDDEEEQPQCVETDK	NOT	0.787	0.213
STLSSMGMSDAFSQSK	NOT	0.787	0.213
EQPQQNECQIQK	NOT	0.788	0.212
KELEEDFIK	NOT	0.788	0.212
LGNAMFIDEQLELLDK	NOT	0.79	0.21
ESYFVDAQPQQKEEGSK	NOT	0.791	0.209
MEEEEVETF	NOT	0.794	0.206
MAAVEAQLLPETLR	NOT	0.797	0.203
QQQEEQPLEVR	NOT	0.799	0.201
SRNPIYSNNFGK	NOT	0.799	0.201
HFLAQSFNTNEDTAEK	NOT	0.805	0.195
FSVSGDYQLEDTLK	NOT	0.807	0.193
AVLDVDEEGTEGAAATGISIQPT	NOT	0.81	0.19
VHQGFQNLLTEVNR	NOT	0.811	0.189
IQLVEEELDR	NOT	0.819	0.181
MMDAEEVEVFLPR	NOT	0.822	0.178
MPFNPSFTTEADFHVSK	NOT	0.822	0.178
PKEEEEEEEELVD	NOT	0.83	0.17
LQGFSHNILETSFHSEFEEINR	NOT	0.831	0.169
EQDQDQDEDEDEDEDQPR	NOT	0.838	0.162
KFYQAEMEELDFVNTTEESR	NOT	0.838	0.162
FYQAEMEELDFVNTTEESR	NOT	0.84	0.16
FESFFLSSTQAQQSYLQGFSK	NOT	0.842	0.158
EQQQEQQQEEQPLEVR	NOT	0.858	0.142
FESFFLSSTEAQQSYLQGFSR	NOT	0.866	0.134
EQQQEEQQEEQPLEVR	NOT	0.871	0.129
GSEEEDEDEDEEQDER	NOT	0.877	0.123
KQEEDEDEEQQRESEESEDSELRR	NOT	0.894	0.106
