# Supplementary material for: The Discovery, Characterization, and Quantification of Bioactive Peptides Contained in Palbio Porcine Intestinal Mucosa Hydrolysate Products
Source: Int J Mol Sci. 2025 Jul 11;26(14):6656. doi: 10.3390/ijms26146656 (PMC12294386; doi:10.3390/ijms26146656)
Supplement: Supplementary file 1 [file ijms-26-06656-s001.zip › suppl.table_S3_RF_PHP_antimicrobial.xlsx]

## Sheet: Sheet1
Sequence	Antimicrobial Activity?	Probability - NOT	Probability - YES
GSGPPPPPPGPPPPPVPT	YES	0.291	0.709
RPGPLGPPGEPGPPADVDAC	YES	0.295	0.705
GEPGPAGLPGPPGAL	YES	0.299	0.701
IGKPAPEFQ	YES	0.303	0.697
GPPPPPPGPPPPPVPT	YES	0.309	0.691
SGPPPPPPGPPPPPVPT	YES	0.316	0.684
GPDVGRPDRGRL	YES	0.318	0.682
GKIVDLFK	YES	0.328	0.672
PLGPIPPVHPVPPGF	YES	0.328	0.672
IHPAPEPVKKPQ	YES	0.34	0.66
IPPVHPVPPGF	YES	0.348	0.652
LVESGGGLVQPGGSLRL	YES	0.353	0.647
KVPKPEPVPEPK	YES	0.355	0.645
TGGVLFCGR	YES	0.366	0.634
IERPNNPPGVL	YES	0.37	0.63
GGVAPRPGF	YES	0.375	0.625
KRPSPPPSPTPVLPKPS	YES	0.38	0.62
VTYCPTEPGNYIINIK	YES	0.38	0.62
PVVPVVPIGPPPA	YES	0.381	0.619
RVNKPPYPKL	YES	0.386	0.614
PGTGERFPVTE	YES	0.388	0.612
KYIPGTK	YES	0.391	0.609
IIAPPERKYS	YES	0.393	0.607
KDFAPGKPL	YES	0.393	0.607
GSEAPAPAPAPAPAPAPA	YES	0.396	0.604
GHPPPPPPPPEY	YES	0.402	0.598
PLPVPVPPIPVPAPI	YES	0.403	0.597
GDVPTKRPPVL	YES	0.405	0.595
FNKPFLFLIYDTK	YES	0.407	0.593
KVPENPPSMV	YES	0.407	0.593
RITALHLPR	YES	0.408	0.592
RITALYLPR	YES	0.408	0.592
SRVPPGPAPPL	YES	0.41	0.59
IPELLASGVVDSATK	YES	0.416	0.584
RIDALHLPR	YES	0.416	0.584
EGLRGPRGDQGPVGR	YES	0.42	0.58
GPTLIELLEGLK	YES	0.421	0.579
GAPIKIPVGPE	YES	0.422	0.578
TLPVEQCPADQIL	YES	0.422	0.578
TPAPEPPAPGAPPKP	YES	0.422	0.578
DTGTVLFLGK	YES	0.423	0.577
FASDVFSTNFKDPGAAVVFINDYVK	YES	0.424	0.576
RIEALHLPR	YES	0.424	0.576
GPTLLELLEGLK	YES	0.428	0.572
IVGGYTCAANSVPYQVSLNS	YES	0.43	0.57
APIKIPVGPE	YES	0.431	0.569
GEGGEMGLPGLPGLPGMPGTG	YES	0.434	0.566
TGPPPPGPPPEVV	YES	0.434	0.566
GPTLTELLEGLK	YES	0.435	0.565
LADFAFSLYR	YES	0.435	0.565
LYPDGSKPVK	YES	0.435	0.565
GSEVTPFPGIT	YES	0.436	0.564
RTGPPPPGPPPEVV	YES	0.436	0.564
PPPPMEPDHPF	YES	0.438	0.562
GTFALTLLK	YES	0.439	0.561
KPITDDDVDRI	YES	0.443	0.557
RVNKPPYPK	YES	0.443	0.557
ITALHLPR	YES	0.444	0.556
KIIAPPERKY	YES	0.445	0.555
LPGIVAEGR	YES	0.446	0.554
SEVTPFPGIT	YES	0.446	0.554
TGKFPSPM	YES	0.446	0.554
AEDAPWKKIQ	YES	0.447	0.553
GEEELPDIAPPL	YES	0.448	0.552
SERPSGIPERF	YES	0.448	0.552
IDALHLPR	YES	0.45	0.55
KPEHIPDPDAK	YES	0.45	0.55
IDALYLPR	YES	0.451	0.549
PREVVPRPRPGVT	YES	0.451	0.549
FASDVFSTNFKDPEAAIVFINDYVK	YES	0.452	0.548
RTGPPPPGPPPEVVI	YES	0.452	0.548
LLAPPERKYS	YES	0.453	0.547
DVVTPKPPIEPE	YES	0.454	0.546
SALTATITKPK	YES	0.454	0.546
KEMQPTHPIRL	YES	0.455	0.545
TGTVLFLGKVADPSPA	YES	0.456	0.544
VLVNYIYFNAK	YES	0.456	0.544
GDDITMVLILPK	YES	0.457	0.543
GPPAAPPSFRPE	YES	0.457	0.543
SEAPAPAPAPAPAPAPA	YES	0.457	0.543
TPAPEPPAPGAPPKPA	YES	0.457	0.543
LKPDPVAL	YES	0.461	0.539
TEGKIPELL	YES	0.461	0.539
AFGPGLEPTGCIVDKPAEFTIDAR	YES	0.462	0.538
VGGQAGAHGAEAL	YES	0.462	0.538
FAFSLYK	YES	0.463	0.537
PGIEPSPDK	YES	0.464	0.536
SIEGPSQAKIE	YES	0.465	0.535
TAGWNIPMGLLYNK	YES	0.465	0.535
KIKDPDAVKPE	YES	0.466	0.534
VPPPPMEPDHPF	YES	0.468	0.532
SLYPDGSKPVK	YES	0.47	0.53
DKPEHIPDPDAK	YES	0.471	0.529
IITHPNFNGN	YES	0.472	0.528
FALDLFR	YES	0.473	0.527
RVAPEEHPTLL	YES	0.473	0.527
EQTEGKIPELLASGVVDSATK	YES	0.475	0.525
PVNFPKL	YES	0.475	0.525
GSRGPIEINPR	YES	0.476	0.524
ENVIFSPLSVSM	YES	0.478	0.522
PEAEPPQAPELK	YES	0.479	0.521
TNVPRASVPDGFLSEL	YES	0.479	0.521
IAPNLADFAFSLYR	YES	0.48	0.52
VHLLPPPSEEL	YES	0.481	0.519
IDAIYLPR	YES	0.482	0.518
KIPDEEATKPI	YES	0.483	0.517
SRGPIEINPR	YES	0.483	0.517
TDFAFSLYK	YES	0.484	0.516
DWDKPEHIPDPDAK	YES	0.486	0.514
PGISPSPKPV	YES	0.488	0.512
GDKGETGPSGPAGPT	YES	0.489	0.511
GIDGRPGPIGPA	YES	0.489	0.511
IDVLYLPR	YES	0.489	0.511
LGEHNIDVLEGNEQFINAA	YES	0.489	0.511
GLINDYVK	YES	0.491	0.509
VDQSILTGESVSVIK	YES	0.492	0.508
KKFPFGYIK	YES	0.493	0.507
ALTVPYFR	YES	0.494	0.506
GEVIFPAPTPK	YES	0.494	0.506
WDKPEHIPDPDAK	YES	0.496	0.504
GSKPVKVPENPPSM	YES	0.497	0.503
KEVEDDEYKAF	YES	0.497	0.503
KHIPGSPF	YES	0.497	0.503
DTGKFPSPM	NOT	0.5	0.5
GVEEEPAELPEGT	YES	0.5	0.5
KIEQHLTLEK	NOT	0.5	0.5
ATPQEPWPGPPTPSPT	NOT	0.501	0.499
LLCGLLAER	NOT	0.501	0.499
YGFLPSFK	NOT	0.501	0.499
LKPLPGETM	NOT	0.502	0.498
AVLDVGEKGTEAAAATGIEMR	NOT	0.503	0.497
NTDFAFSLYK	NOT	0.503	0.497
PPPMEPDHPF	NOT	0.503	0.497
TDELAPPKPPLPE	NOT	0.504	0.496
TIGKECDIETIGGK	NOT	0.504	0.496
SLTVSFSRPF	NOT	0.505	0.495
GEPIDERGPIKT	NOT	0.506	0.494
KEPEKPIDREK	NOT	0.506	0.494
PSSNILFLGR	NOT	0.506	0.494
PVKVPENPPS	NOT	0.507	0.493
KFPFGYIK	NOT	0.508	0.492
VDVGTEPRAPK	NOT	0.508	0.492
VEEVDEEGKFV	NOT	0.508	0.492
APAKIPDEEATKPI	NOT	0.509	0.491
DGEVIFPAPTPK	NOT	0.509	0.491
GEPGHGGDPGLVS	NOT	0.509	0.491
SKPVKVPENPPSM	NOT	0.51	0.49
GDIEFPPPFGRE	NOT	0.511	0.489
INPRHPLIR	NOT	0.511	0.489
LLDKFVQDAR	NOT	0.511	0.489
LGVQDLFGSR	NOT	0.512	0.488
VDEKPPEFS	NOT	0.512	0.488
SKPGISPSPKPV	NOT	0.514	0.486
KVPENPPSM	NOT	0.515	0.485
GKNPTDEYLEGM	NOT	0.516	0.484
SLLGNLGITK	NOT	0.516	0.484
VKVPENPPSM	NOT	0.516	0.484
SCAAAGTECLISGWGNTK	NOT	0.517	0.483
SYGFLPSFK	NOT	0.517	0.483
VVDVGTEPRAPK	NOT	0.517	0.483
ECDIETIGGKK	NOT	0.518	0.482
GETGPSGPAGPT	NOT	0.518	0.482
VPMMGISGR	NOT	0.518	0.482
DPGAAVVFINDYVK	NOT	0.52	0.48
LGEHNIDVLEGN	NOT	0.52	0.48
GLPRLPEEW	NOT	0.521	0.479
TKPSPAPPPTTT	NOT	0.521	0.479
KVPQVSTPTL	NOT	0.522	0.478
LVLVNAIYFK	NOT	0.522	0.478
PGAAVVFINDYVK	NOT	0.522	0.478
PHAIVPSNTDFAFSLYK	NOT	0.522	0.478
PITPPGECCPVCPH	NOT	0.522	0.478
GEKPEEPKDEVEVS	NOT	0.523	0.477
GEVPPPRPPPPEEK	NOT	0.523	0.477
ITYIGEIFTQILLLPYVGK	NOT	0.523	0.477
LGNLGITK	NOT	0.523	0.477
IQDKEGIPPDQQR	NOT	0.524	0.476
HEEIDLRNPK	NOT	0.526	0.474
AAAATGTIFM	NOT	0.527	0.473
GSKPVKVPENPPS	NOT	0.527	0.473
GSPAVNVGVK	NOT	0.527	0.473
SAPVPEPEPK	NOT	0.527	0.473
YEEVARKL	NOT	0.527	0.473
AVLDVGEEGTEAAAATGIAMM	NOT	0.528	0.472
LGNAMFIDEHLK	NOT	0.528	0.472
LHDILPHLGIK	NOT	0.528	0.472
VPENPPSM	NOT	0.528	0.472
ANRPFLVLIR	NOT	0.529	0.471
FQPQEPDFPPPPPDLE	NOT	0.529	0.471
LTISGTYDLK	NOT	0.529	0.471
LVESGGGLVQPGGSLRLS	NOT	0.53	0.47
VIGEPIDERGPIKT	NOT	0.53	0.47
SNTDFAFSLYK	NOT	0.531	0.469
KLDPLTK	NOT	0.532	0.468
TLNRPSNLLQLR	NOT	0.532	0.468
GSTLTELLEGLK	NOT	0.533	0.467
GVERIDEPGLR	NOT	0.533	0.467
LQDKEGIPPDQQR	NOT	0.533	0.467
AEREIVRDIK	NOT	0.534	0.466
AGEQPSVQPPLRPQQ	NOT	0.534	0.466
AGGTTVTQGVETTKPSK	NOT	0.534	0.466
GEQPSVQPPLRPQQ	NOT	0.534	0.466
GFEITPPVVLR	NOT	0.534	0.466
ILGLAIESQDAGIK	NOT	0.534	0.466
STPDEFPTDIPGTK	NOT	0.535	0.465
KLLAPPERKY	NOT	0.536	0.464
TEEDIGHPEIG	NOT	0.536	0.464
HNPSSNILFLGR	NOT	0.537	0.463
AEADVASLNR	NOT	0.538	0.462
INPDHPIVE	NOT	0.539	0.461
VEEDDPVPEIR	NOT	0.539	0.461
KNPTDEYLEGM	NOT	0.54	0.46
KVPPSPDTPAHL	NOT	0.54	0.46
KVPQVSTPT	NOT	0.54	0.46
PSSANLHLPK	NOT	0.54	0.46
PEAAIVFINDYVK	NOT	0.541	0.459
FKLEEDYDMEGVLR	NOT	0.542	0.458
LGEHNIDVLEGNEQFINAAK	NOT	0.543	0.457
SKPVKVPENPPS	NOT	0.543	0.457
AVLDVGEEGTEAAAATGIEMM	NOT	0.544	0.456
ETLPFPIIDDK	NOT	0.544	0.456
GYLAVAVVK	NOT	0.544	0.456
YDEELEERL	NOT	0.544	0.456
AAIEFINNYVK	NOT	0.545	0.455
EKPYFPIPEEY	NOT	0.545	0.455
FPFGYIK	NOT	0.545	0.455
GSPGAPGEQGPPGSPG	NOT	0.545	0.455
KETDFEHRIPK	NOT	0.545	0.455
LEEDYDMEGVLR	NOT	0.545	0.455
RYPSSANLHLPK	NOT	0.545	0.455
ELGDHITNLHR	NOT	0.546	0.454
ESWHGKPLPQ	NOT	0.546	0.454
FNKPFLF	NOT	0.546	0.454
LDKFVQDAR	NOT	0.546	0.454
DPEAAIVFINDYVK	NOT	0.547	0.453
PDIPKLKPD	NOT	0.547	0.453
SPFRVNVGEGSHPE	NOT	0.547	0.453
SGAPIKIPVGPE	NOT	0.548	0.452
SIEGPSKVDIN	NOT	0.548	0.452
WTPDSPTIKPHPT	NOT	0.548	0.452
YPSSANLHLPK	NOT	0.548	0.452
EMQPTHPIRL	NOT	0.549	0.451
QLIQAEFPSLLK	NOT	0.549	0.451
KLPQLPITN	NOT	0.55	0.45
NPLPSKETIEQE	NOT	0.55	0.45
RDDKDTIEKL	NOT	0.55	0.45
ALNESNPAGNIFISPF	NOT	0.552	0.448
DEEEEVATPPPPPPPK	NOT	0.552	0.448
MQPTHPIRL	NOT	0.552	0.448
VPPSPDTPAHL	NOT	0.552	0.448
AKKPEDWDEEMDGE	NOT	0.553	0.447
PPPPMEPDHPFY	NOT	0.553	0.447
KHINTWVAQK	NOT	0.554	0.446
YDQLPEPR	NOT	0.554	0.446
GETVVRPILH	NOT	0.555	0.445
IEQHLTLEK	NOT	0.555	0.445
TPEAEIHQGFQ	NOT	0.555	0.445
AVLDVGEEGTEAAAATGIEMR	NOT	0.556	0.444
EEEEVATPPPPPPPK	NOT	0.556	0.444
TVLGNFAAFVQK	NOT	0.556	0.444
LLDEFRQDAQAK	NOT	0.557	0.443
QLSPDTVLVLVNCIYFK	NOT	0.557	0.443
AVLDVGEEGTEAAAAT	NOT	0.558	0.442
DEEEEVATPPPPPPPKK	NOT	0.558	0.442
KVLPSDPCPQ	NOT	0.558	0.442
LIPVTEAVLVNYIYFK	NOT	0.558	0.442
NPDIPKLKPD	NOT	0.558	0.442
KTGQAPGFSYTDANK	NOT	0.559	0.441
TEEKPIF	NOT	0.559	0.441
VFTHEADLSGVTGDNKLGVSK	NOT	0.559	0.441
EHMQPTHPIRL	NOT	0.56	0.44
YAPSGFYIASGDVSGK	NOT	0.56	0.44
NIDVLEGNEQFINAAK	NOT	0.561	0.439
SCAAAGTECLISGW	NOT	0.561	0.439
VPPPPMEPDHPFY	NOT	0.561	0.439
LEEELEEEQGNM	NOT	0.562	0.438
SEPEAEPPRAPELK	NOT	0.562	0.438
IKDPDAVKPE	NOT	0.563	0.437
ELYHSEAFPTNFQDLEAARR	NOT	0.564	0.436
GHPVPKFPT	NOT	0.565	0.435
ISGLIYEETR	NOT	0.565	0.435
KIPDEEATKPIGW	NOT	0.565	0.435
SEPEAEPPQAPELK	NOT	0.565	0.435
TIEIEVPEEK	NOT	0.565	0.435
IGDEDIGRVV	NOT	0.566	0.434
IGEPIDERGPIK	NOT	0.566	0.434
ALVSSPKEGAL	NOT	0.567	0.433
EKGDEEEEGEEKLEEK	NOT	0.567	0.433
SYGFLPSFKDSCR	NOT	0.567	0.433
TLMALGSLAVTK	NOT	0.567	0.433
AVLDVDEEGTEGAAATG	NOT	0.568	0.432
PPSPDTPAHL	NOT	0.568	0.432
DAVRGSPAVNVGVK	NOT	0.569	0.431
DKFVQDAR	NOT	0.569	0.431
GPGLETGQVGK	NOT	0.569	0.431
EAVLGLWGK	NOT	0.57	0.43
VDPHAIVPSNTDFAFSLYK	NOT	0.57	0.43
VDVPAKPITT	NOT	0.57	0.43
TKPPCPICPA	NOT	0.571	0.429
TVKVPMMSLR	NOT	0.572	0.428
ASAATTAILIAR	NOT	0.573	0.427
TLPEDEKQIK	NOT	0.573	0.427
AGATYVVESTGVFTTMEK	NOT	0.574	0.426
FCADHPFLFFIQHSK	NOT	0.574	0.426
GLIDEVNQDFTNR	NOT	0.574	0.426
IITHPNFNGNTLDNDIMLIK	NOT	0.574	0.426
AVLDVGEEGTEAA	NOT	0.575	0.425
DAGATYVVESTGVFTTMEK	NOT	0.575	0.425
DNPDIPKLKPD	NOT	0.575	0.425
GKDGELPVEDDIDLS	NOT	0.575	0.425
TPVDPHAIVPSNTDFAFSLYK	NOT	0.576	0.424
VVLVNYIYFK	NOT	0.577	0.423
PTSEPEAEPPRAPELK	NOT	0.578	0.422
KEEPFFPPPEEF	NOT	0.579	0.421
KVPKPEPVPEPKEPSPE	NOT	0.579	0.421
LQQVLHADSGPCLPYLLSR	NOT	0.579	0.421
SDAAIEFINNYVK	NOT	0.579	0.421
DDKHIPGSPF	NOT	0.58	0.42
EVEDDEYKAF	NOT	0.58	0.42
GDKEEEDKDDEEKPKIE	NOT	0.58	0.42
GKPAQYIAVH	NOT	0.58	0.42
GNTLDNDIMLIK	NOT	0.58	0.42
FCADHPFLF	NOT	0.581	0.419
ITDLLSPDSVNSMTR	NOT	0.581	0.419
KIPADAPWESPHAE	NOT	0.581	0.419
KVPQVSTPTLVEVA	NOT	0.581	0.419
VPMMGITGR	NOT	0.581	0.419
VRAWGPGLETGQVGK	NOT	0.581	0.419
TTPPQQDVDGTYFLYSK	NOT	0.582	0.418
DSDAAIEFINNYVK	NOT	0.583	0.417
DSGAPIKIPVGPE	NOT	0.583	0.417
LKGTEDEVEKY	NOT	0.583	0.417
VLVNCIYFK	NOT	0.583	0.417
AAAATGTIFMFR	NOT	0.584	0.416
GEPIDERGPIK	NOT	0.584	0.416
IPDEEATKPIGW	NOT	0.585	0.415
TVEKELTYER	NOT	0.587	0.413
VIGEPIDERGPIK	NOT	0.587	0.413
DEEEEVATPPPPPPPKKEPKPEPM	NOT	0.588	0.412
EDLIAYLKK	NOT	0.588	0.412
ECDIETIGGK	NOT	0.589	0.411
IPDEEATKPI	NOT	0.59	0.41
KDLPAPITR	NOT	0.59	0.41
TLGVTDAFEAAR	NOT	0.59	0.41
VIISAPSADAPMF	NOT	0.59	0.41
DSDAAIEFINNY	NOT	0.591	0.409
DWDFLPPK	NOT	0.591	0.409
GIVLDSGDGVTH	NOT	0.591	0.409
KGDDLANINQWVK	NOT	0.591	0.409
SEPEAEPPRAPEL	NOT	0.591	0.409
AGGTTVTQGVETTKPS	NOT	0.592	0.408
LCQDLGPGAFR	NOT	0.592	0.408
DLSMVILLPDSIEDESTGLR	NOT	0.593	0.407
RVIISAPSADAPMF	NOT	0.593	0.407
ELEEIVQPII	NOT	0.594	0.406
HEEEYFSGPGPK	NOT	0.594	0.406
KEDKYEEEIK	NOT	0.594	0.406
TEEDIGHPEIGDA	NOT	0.594	0.406
AVLDVDEEGTEGAAAT	NOT	0.595	0.405
DEEEEDDVVTPKPPIEPE	NOT	0.595	0.405
SALFILPDDGR	NOT	0.595	0.405
IQEAPEETIEIEVPEEK	NOT	0.598	0.402
NVIGEPIDERGPIK	NOT	0.599	0.401
SSGSSYPSLLQCLK	NOT	0.599	0.401
VFSDEADLSGVTEEQPLK	NOT	0.599	0.401
NLYHSEAF	NOT	0.6	0.4
SMAPITGDSIRPF	NOT	0.6	0.4
VPMMGIK	NOT	0.601	0.399
GTEAAAATGIEMM	NOT	0.602	0.398
YEKPETPEL	NOT	0.602	0.398
IPDPDAVKPD	NOT	0.603	0.397
LLDEFVQDAR	NOT	0.603	0.397
LVESGGGLVQPGGSLR	NOT	0.603	0.397
SKPVTTPEEIA	NOT	0.603	0.397
GAPDEEDHVL	NOT	0.604	0.396
GQHEEEYFSGPGPK	NOT	0.604	0.396
KDTDSEEEIREAF	NOT	0.604	0.396
SSSGFTCQVTHEGTIVEK	NOT	0.604	0.396
APPTSEPEAEPPQAPELK	NOT	0.605	0.395
HEMPPHIY	NOT	0.605	0.395
SPFLFATVLR	NOT	0.605	0.395
FSVSGDYQLK	NOT	0.606	0.394
KPEDWDEEMDGE	NOT	0.606	0.394
LVEEELDRAQ	NOT	0.606	0.394
LVEVSTVGGVSYER	NOT	0.606	0.394
SSNLLQLR	NOT	0.606	0.394
VDIEPPTPICPE	NOT	0.606	0.394
DTQSILFSGK	NOT	0.607	0.393
KDVDRIVGL	NOT	0.607	0.393
NLYHSEAFSINFR	NOT	0.607	0.393
SSELVSANR	NOT	0.607	0.393
TVAVLVNYIYFK	NOT	0.607	0.393
VIISAPSADAPM	NOT	0.607	0.393
AVLDVGEEGTEAAAATGIAMMTST	NOT	0.608	0.392
CGASYILK	NOT	0.608	0.392
DEEEEDVKLL	NOT	0.608	0.392
GDDLANINQWVK	NOT	0.608	0.392
IIYGGSVTGATCK	NOT	0.608	0.392
VAEGTQVLELPFKGDDITMVLILPK	NOT	0.608	0.392
VNVDEVGGEALGR	NOT	0.608	0.392
AFEPATGRVIATF	NOT	0.609	0.391
AWGPGLETGQVGK	NOT	0.609	0.391
DSDAAVEFINNY	NOT	0.609	0.391
EANLAASFGK	NOT	0.609	0.391
IEEIEVAPPK	NOT	0.609	0.391
KTPEDLDKL	NOT	0.609	0.391
VTNPSPPSAR	NOT	0.609	0.391
AFPTNFQDLEAAR	NOT	0.61	0.39
SERFPEDGPELE	NOT	0.61	0.39
MPFNPNFTTGADFHVSK	NOT	0.611	0.389
PIDERGPIK	NOT	0.611	0.389
EKGDEEEEGEEKLE	NOT	0.612	0.388
FPDAGEDELLK	NOT	0.612	0.388
PTDEFFLK	NOT	0.612	0.388
TREPWDGKDGELPVEDDIDLS	NOT	0.612	0.388
SDEADLSGVTEEQPLK	NOT	0.613	0.387
SEEEIREAF	NOT	0.613	0.387
TGTQYLLR	NOT	0.613	0.387
LSSPATLNSR	NOT	0.614	0.386
PDAEKPEDWDEDMDGE	NOT	0.614	0.386
AVLDVGEEGTEAAAATGIAMMT	NOT	0.615	0.385
DTQSIIFSGK	NOT	0.615	0.385
ESTLHLVLR	NOT	0.615	0.385
LSGPQAGLGEYLFER	NOT	0.615	0.385
DTQSIIFLGK	NOT	0.616	0.384
KSYELPDGQ	NOT	0.616	0.384
TEFSIIHYAGK	NOT	0.616	0.384
VPMMSLR	NOT	0.617	0.383
ELEEIVQPIIS	NOT	0.618	0.382
MEEEEEIPKPK	NOT	0.618	0.382
RVIISAPSADAPMFVM	NOT	0.618	0.382
AVLDVDEEGTEGAAATGIS	NOT	0.619	0.381
KEDKYEEEIKV	NOT	0.619	0.381
PPEPPTEGDHDEL	NOT	0.619	0.381
TDSEEEIREAF	NOT	0.619	0.381
HDFVEDK	NOT	0.62	0.38
IGDEDIGRVVIG	NOT	0.62	0.38
SIEEIEVAPPK	NOT	0.62	0.38
ADLTGMSEAR	NOT	0.621	0.379
AADGTWEPFALGK	NOT	0.622	0.378
DSALFILPDDGR	NOT	0.622	0.378
KAINEWVK	NOT	0.622	0.378
MSPLRPQNYLFGCELK	NOT	0.622	0.378
EADLSGVTEEQPLK	NOT	0.623	0.377
EDDWDFLPPK	NOT	0.623	0.377
EETIEIEVPEEK	NOT	0.623	0.377
GGQELPRDKYL	NOT	0.623	0.377
GTEAAAATGIEMR	NOT	0.624	0.376
LQQVLHADSGPCLPY	NOT	0.624	0.376
KPVQMMFK	NOT	0.625	0.375
PTDSKPEDWDKPEHIPD	NOT	0.625	0.375
AEEVEVFLPR	NOT	0.626	0.374
APEETIEIEVPEEK	NOT	0.626	0.374
AVLDVGEEGTEAAAATGIAM	NOT	0.626	0.374
AVVEVDESGTK	NOT	0.626	0.374
TPVDPHAIVPSNTDFAF	NOT	0.626	0.374
VIISAPSADAPMFVM	NOT	0.626	0.374
EAPEETIEIEVPEEK	NOT	0.627	0.373
LRDDKDTIEK	NOT	0.627	0.373
GTDPEDVIR	NOT	0.629	0.371
MGAAGNTATQMSQALSLSK	NOT	0.629	0.371
SETDLEPPVVK	NOT	0.629	0.371
DDWDFLPPK	NOT	0.63	0.37
AMLSLGTK	NOT	0.632	0.368
IDEELLGDGH	NOT	0.632	0.368
ISKPEYDEAGPS	NOT	0.632	0.368
AEDSLLAADEAAAK	NOT	0.633	0.367
AHLEEERDLK	NOT	0.633	0.367
ELNMIIMLPDENTDLKTVEK	NOT	0.633	0.367
PMMGITGR	NOT	0.633	0.367
AVLFCLSEDKK	NOT	0.634	0.366
HINTWVAQK	NOT	0.634	0.366
HTIESTFHVSK	NOT	0.634	0.366
IEKKYDEELEER	NOT	0.634	0.366
DTDSEEEIREAF	NOT	0.635	0.365
LGMFDLHHCDK	NOT	0.635	0.365
VFSDEADLSGVTEEQPLKLSK	NOT	0.635	0.365
VTHEGTIVEK	NOT	0.635	0.365
EVALNTIIFMGR	NOT	0.637	0.363
FDSPFLFATVLR	NOT	0.637	0.363
GGVSYERVSK	NOT	0.637	0.363
TVTAMDVVYALK	NOT	0.637	0.363
ALHFDTVK	NOT	0.638	0.362
IAPNLADFAF	NOT	0.638	0.362
SDYEKPETPEL	NOT	0.638	0.362
STTTGHLIYK	NOT	0.638	0.362
TVRVPMMGITGR	NOT	0.638	0.362
SSDSVDRPAL	NOT	0.639	0.361
WISKPEYDEAGPS	NOT	0.639	0.361
AALEGTLAETEAR	NOT	0.64	0.36
FMTEATKDAPFR	NOT	0.64	0.36
KYEEEIK	NOT	0.64	0.36
VTHPNPEEGEK	NOT	0.64	0.36
AALEHTLEETK	NOT	0.641	0.359
DEGLPPILN	NOT	0.641	0.359
LGEHNIDVLEGNEQF	NOT	0.641	0.359
SDDEKFLF	NOT	0.641	0.359
YLADVFPTDFEDPEGAQK	NOT	0.641	0.359
GEVPPPRPPPPEEKDEEFPEQK	NOT	0.642	0.358
LGEHNIDVLEGNEQ	NOT	0.642	0.358
SSNTDFAFSLYK	NOT	0.642	0.358
PRDDDLNLR	NOT	0.643	0.357
DAEEVEVFLPR	NOT	0.644	0.356
GNAMFIDEHLK	NOT	0.644	0.356
TGQAPGFSYTDANK	NOT	0.644	0.356
TVEEPMEEEEAAKEE	NOT	0.644	0.356
GEEEVPRSPF	NOT	0.645	0.355
IYEETRGVLK	NOT	0.645	0.355
KDVDRIIGL	NOT	0.645	0.355
AGGTTVTQGVETTKPSKQ	NOT	0.646	0.354
ELNMIIMLPDENTDLK	NOT	0.647	0.353
ELYHSEAFPTNFQHLEAAR	NOT	0.647	0.353
KEPIMPAPGQEETVR	NOT	0.647	0.353
TYGAELASVDFLR	NOT	0.647	0.353
GKEQPLDEELK	NOT	0.648	0.352
VFTHEADLSGVTGDK	NOT	0.648	0.352
LGMFDLHHCEK	NOT	0.649	0.351
QLVSLDPSK	NOT	0.649	0.351
TTAPLPMMPVAEEEIRPY	NOT	0.649	0.351
KTELEDTLDST	NOT	0.65	0.35
STLFILPDDGR	NOT	0.65	0.35
ALSQPSNLLQLNVGNAMFVDER	NOT	0.651	0.349
DEAPPTSEPEAEPPRAPELK	NOT	0.651	0.349
FDGALNVDLTEFQTNLVPYPR	NOT	0.651	0.349
AGEQPSVQPPLRPQ	NOT	0.652	0.348
NVNQSLLELHK	NOT	0.652	0.348
SKPVTTPEEIAQ	NOT	0.652	0.348
TNVPRASVPDGFLSELTQQ	NOT	0.652	0.348
DDTPHVPDEK	NOT	0.653	0.347
IDAPGHRDFIK	NOT	0.653	0.347
AVVSSNTDFAFSLYK	NOT	0.654	0.346
GAGVDDQENWHEGK	NOT	0.654	0.346
FVQDAHELYHSEAFPTNFQDLEAAR	NOT	0.656	0.344
GDPKEEEEEEEELVDPL	NOT	0.657	0.343
SKPEYDEAGPS	NOT	0.657	0.343
FLEQQNQVLQTK	NOT	0.658	0.342
GKIDDDADGF	NOT	0.659	0.341
PHAIVPSNTDFAF	NOT	0.659	0.341
YGEEEVPRSPF	NOT	0.659	0.341
TITLEVEPSDTIENVK	NOT	0.66	0.34
TVGGVSYERVSK	NOT	0.66	0.34
VSQVVHR	NOT	0.66	0.34
LVEVSTVGGVSYERVSK	NOT	0.661	0.339
SEKEDKYEEEIK	NOT	0.661	0.339
TGTAEVSSILEER	NOT	0.661	0.339
TNVPRASVPDGFLS	NOT	0.661	0.339
MGAPEYGMAEYLFDKHTLGSSES	NOT	0.663	0.337
SQKEDKYEEEIK	NOT	0.663	0.337
ELYHSEAFPTNFQDLEAAR	NOT	0.664	0.336
GEQPSVQPPLRPQ	NOT	0.665	0.335
PEFPTVTHPNPEEGEK	NOT	0.666	0.334
TEEEFEKF	NOT	0.666	0.334
AEREIVRDI	NOT	0.667	0.333
GTDEEKFIT	NOT	0.667	0.333
WKTPFDPEHTIESTFQVSK	NOT	0.668	0.332
ADLSGITDQAR	NOT	0.669	0.331
LGEYGFQNALIVR	NOT	0.669	0.331
SFVEVNEEGTEAAAATAAIMM	NOT	0.669	0.331
EDKYEEEIK	NOT	0.67	0.33
VSSNTDFAFSLYK	NOT	0.67	0.33
AVLDVGEEGTEAAAATGIEMMT	NOT	0.671	0.329
AVLTIDEK	NOT	0.671	0.329
DIERPTYT	NOT	0.671	0.329
HTIESTFQVSK	NOT	0.671	0.329
TPVDPHAIVPSNTDF	NOT	0.671	0.329
ALVNYIFFK	NOT	0.672	0.328
MPFNPSFTTGADFHVSK	NOT	0.672	0.328
TPFDPEHTIESTFHVSK	NOT	0.672	0.328
SCAAAGTECLISGWGN	NOT	0.673	0.327
TPEAEIHQGF	NOT	0.673	0.327
KCINDYVEK	NOT	0.674	0.326
LVNEVTEFAK	NOT	0.674	0.326
FASDVFSTNFK	NOT	0.675	0.325
SDAAVEFINNYVK	NOT	0.675	0.325
TLPVEQCPADQILK	NOT	0.675	0.325
DSDAAVEFINNYVK	NOT	0.677	0.323
EKEEKESEDKPEIE	NOT	0.677	0.323
TNVPRASVPDGFLSELTQ	NOT	0.677	0.323
AATESFASDPILYRPV	NOT	0.679	0.321
DLSLSTFVHK	NOT	0.679	0.321
SFVEVNEEGTEAAAATAAIMMMR	NOT	0.679	0.321
EGDPNQLSKEELK	NOT	0.68	0.32
KEPIMPAPGQEETVRIV	NOT	0.68	0.32
FYQAEMEELDFVNTTEESRK	NOT	0.681	0.319
DEHIPGSPY	NOT	0.682	0.318
QVSLNSGSHF	NOT	0.682	0.318
STLFLLPDDGR	NOT	0.682	0.318
VHLSAEEK	NOT	0.682	0.318
KTTIPEEEEEEEEAA	NOT	0.683	0.317
VFTHEADLSGVTG	NOT	0.683	0.317
SSQRDLYLSK	NOT	0.684	0.316
VAEIYEEELR	NOT	0.684	0.316
ESEDKPEIE	NOT	0.685	0.315
FSISSDYK	NOT	0.685	0.315
VNYIFFK	NOT	0.685	0.315
ADFSGMSSQR	NOT	0.686	0.314
FASDVFSTNFKD	NOT	0.686	0.314
MAAVEANLLPETLRR	NOT	0.686	0.314
SFVEVNEEGTEAA	NOT	0.686	0.314
GDEHIPGSPY	NOT	0.687	0.313
HKNDNPDIPK	NOT	0.687	0.313
KVFSHQADLSGITDQAR	NOT	0.687	0.313
FMTEATKDAPF	NOT	0.689	0.311
GTEATGATILEAIPM	NOT	0.689	0.311
VSETSPKIFPL	NOT	0.689	0.311
CINDYVEK	NOT	0.69	0.31
EDKYEEEIKL	NOT	0.691	0.309
KFYQAEMEELDFVNTTEESRK	NOT	0.691	0.309
KQEYDESGPSIVH	NOT	0.691	0.309
KYEEEIKV	NOT	0.692	0.308
EDKEEEKEKEEKESEDKPEIE	NOT	0.693	0.307
LEVSQVVHR	NOT	0.693	0.307
LHQLEDMLTK	NOT	0.693	0.307
TVVQLEGDNK	NOT	0.693	0.307
GTEDEVEKY	NOT	0.695	0.305
TPFNPNLTTEADFHVSK	NOT	0.695	0.305
TSDQVHFFFAK	NOT	0.695	0.305
AVEAQLLPETLR	NOT	0.696	0.304
GGQPVPNFPS	NOT	0.697	0.303
LEESYDLNAPLAR	NOT	0.698	0.302
ADFQEDEQKFW	NOT	0.699	0.301
FSGSGSGTDFTLK	NOT	0.699	0.301
TYHFLPEFLASTQK	NOT	0.699	0.301
VFTHEADLSGVTGDKK	NOT	0.7	0.3
DMDMSPLRPQNYLFGCELK	NOT	0.701	0.299
SEPEAEPPQAPELKQ	NOT	0.701	0.299
SGPCLPYLLSR	NOT	0.701	0.299
VFSHQADLSGITDQAR	NOT	0.701	0.299
EKGDEEEEGEEKL	NOT	0.703	0.297
TGDDTPHVPDEK	NOT	0.703	0.297
IVDLVDELDKDTVFALVNYIFFK	NOT	0.704	0.296
LFDEHATF	NOT	0.704	0.296
TQDAMEAALHLEK	NOT	0.704	0.296
GGDVHQGFQNLLTEVNR	NOT	0.705	0.295
YVNWIQQTIAAN	NOT	0.705	0.295
SEKNYDEF	NOT	0.706	0.294
KSFENFIVR	NOT	0.707	0.293
PEDRKPEDWDERPK	NOT	0.707	0.293
TPFDPEHTIESTFQVSK	NOT	0.707	0.293
TVTAMDVVYALKR	NOT	0.707	0.293
MGAPEYGMAEYLFDK	NOT	0.708	0.292
CCTESLVNR	NOT	0.709	0.291
SKFDPNLTQR	NOT	0.71	0.29
FDPNLTQR	NOT	0.712	0.288
TPEAEIHQGFQHLLR	NOT	0.713	0.287
KSPQPPVEEEDEHFDDT	NOT	0.714	0.286
YDQLPEPRKPIEK	NOT	0.714	0.286
EVSQVVHR	NOT	0.715	0.285
TEDEVERVIT	NOT	0.715	0.285
VDNDENEHQLSLR	NOT	0.715	0.285
VVIGMDVAASEFYR	NOT	0.715	0.285
VAEGTQVLELPFK	NOT	0.716	0.284
VIGFYPPDIHVE	NOT	0.716	0.284
WIQQTIAAN	NOT	0.716	0.284
GGDLYVPEDPK	NOT	0.717	0.283
GTDPEDVIRN	NOT	0.717	0.283
PEEVHHGEEEVETF	NOT	0.717	0.283
FVEWTRPDMMDAEEVEVFLPR	NOT	0.719	0.281
PNLTTEADFYVSK	NOT	0.719	0.281
VNWIQQTIAAN	NOT	0.719	0.281
KVPVGDQPPDIEYQ	NOT	0.72	0.28
PEHTIESTFQVSK	NOT	0.721	0.279
AAVEAQLLPETLR	NOT	0.722	0.278
ILGADTSVDLEETGR	NOT	0.724	0.276
SPQPPVEEEDEHFDDT	NOT	0.724	0.276
LAQAMMAFTR	NOT	0.725	0.275
DSGPCLPYLLSR	NOT	0.726	0.274
EDKYEEEIKI	NOT	0.726	0.274
SFENFIVR	NOT	0.727	0.273
VGEEDEVSIR	NOT	0.727	0.273
SHQADLSGITDQAR	NOT	0.729	0.271
TPFDPEHTIESTF	NOT	0.729	0.271
VDVPQEDETKEGTGE	NOT	0.73	0.27
AVLDVGEEGTEAAAATGIAMMTS	NOT	0.731	0.269
SLNNQFASFIDK	NOT	0.731	0.269
EDQFYYLLDR	NOT	0.732	0.268
EEEDKKEDVGTVV	NOT	0.732	0.268
MAAVEAQLLPETLRR	NOT	0.732	0.268
TGPNLHGLFGR	NOT	0.732	0.268
LEEELEEEQGNME	NOT	0.734	0.266
GNWDNQFNKEHTK	NOT	0.735	0.265
EQIVPKPEEEVAQ	NOT	0.736	0.264
KELEEIVQPIISK	NOT	0.736	0.264
VFTHEADLSGVTGDNK	NOT	0.736	0.264
DVALEGVSHFFR	NOT	0.738	0.262
ELEEIVQPIISK	NOT	0.738	0.262
GDAPEEEVSL	NOT	0.738	0.262
PSSNILFLGRLSSP	NOT	0.738	0.262
DLYVSDAFHK	NOT	0.74	0.26
FQNALIVR	NOT	0.741	0.259
ERDLSLSTFVHK	NOT	0.743	0.257
TTPPQQDVDGT	NOT	0.743	0.257
SDEDEIRIT	NOT	0.744	0.256
GNWDNQFNK	NOT	0.747	0.253
DDLYVSDAFHK	NOT	0.75	0.25
RKEEEEVDKE	NOT	0.753	0.247
TDMFQTVDLFEGK	NOT	0.753	0.247
IVDLVDELDKDTVF	NOT	0.754	0.246
KYDEELEER	NOT	0.754	0.246
LGEHNIDVLEGNEQFIN	NOT	0.754	0.246
SFVEVNEEGTEAAAA	NOT	0.754	0.246
KEGLELPEDEEEK	NOT	0.756	0.244
SVSETSPKIFPL	NOT	0.756	0.244
TLSDYNIQK	NOT	0.756	0.244
FSVSGDYK	NOT	0.757	0.243
SEEQLKEEGIEY	NOT	0.758	0.242
LDLEEQLEEEEAARQ	NOT	0.761	0.239
VEEPMEEEEAAKE	NOT	0.761	0.239
LMPEEDFIADHPFIF	NOT	0.762	0.238
LQDMGLEDLFIPEK	NOT	0.762	0.238
YIDQEELNK	NOT	0.762	0.238
LEEQLEEEEAARQK	NOT	0.763	0.237
AVLDVDEEGTEGAAATGI	NOT	0.765	0.235
SEEQLKEEGIEYK	NOT	0.765	0.235
SSNILFLGRLSSP	NOT	0.765	0.235
EVAGHTEQLQISK	NOT	0.771	0.229
TETVEEPMEEEEAAKE	NOT	0.771	0.229
FQSLNADINK	NOT	0.772	0.228
MAAVEANLLPEMLR	NOT	0.773	0.227
EEEEEKEEEKEKGDEEEEGEEK	NOT	0.774	0.226
TPFNPSFTTEADFHVSK	NOT	0.774	0.226
VICDDEDIRDSPFIA	NOT	0.774	0.226
YDEELEER	NOT	0.774	0.226
ELYHSEAFSTNFQDLEAAR	NOT	0.775	0.225
MAAVEANLLPETLR	NOT	0.778	0.222
EEAEEPDLEEDADQK	NOT	0.78	0.22
EKEISDDEAEEEKGDKE	NOT	0.78	0.22
TVEEPMEEEEAAKE	NOT	0.78	0.22
AFLEVNEEGSEAAASTTIGIAGR	NOT	0.782	0.218
ANGESCSVSMMYQESK	NOT	0.782	0.218
EDQTEYLEER	NOT	0.782	0.218
VVQNEFTLGEECEME	NOT	0.782	0.218
FSISSDYKLEEILPR	NOT	0.784	0.216
LEEQLEEEEAARQ	NOT	0.784	0.216
KPEDWDEEMDGEWEPPVIQ	NOT	0.786	0.214
LGNAMFIDEQLELLEK	NOT	0.786	0.214
KELEEDFIK	NOT	0.788	0.212
TCVADESAENCDK	NOT	0.788	0.212
LEEQLEEEESARQK	NOT	0.79	0.21
LGNAMFIDEQLELLDK	NOT	0.79	0.21
MAAVEAQLLPETLR	NOT	0.797	0.203
GDPKEEEEEEEELVD	NOT	0.798	0.202
TTEYQLSTLEEK	NOT	0.798	0.202
DEEDKDEDEEEEDEKEEEEEEDAAA	NOT	0.802	0.198
FSVSGDYQLEDTLK	NOT	0.807	0.193
TAPEEGLEEPREEVQ	NOT	0.807	0.193
MPFDPSFTTEADFHVSK	NOT	0.812	0.188
MPFNPSFTTEADFHVSK	NOT	0.822	0.178
PKEEEEEEEELVD	NOT	0.83	0.17
KFYQAEMEELDFVNTTEESR	NOT	0.838	0.162
FYQAEMEELDFVNTTEESR	NOT	0.84	0.16
KDTDSEEEIREA	NOT	0.841	0.159
