# Supplementary material for: The Discovery, Characterization, and Quantification of Bioactive Peptides Contained in Palbio Porcine Intestinal Mucosa Hydrolysate Products
Source: Int J Mol Sci. 2025 Jul 11;26(14):6656. doi: 10.3390/ijms26146656 (PMC12294386; doi:10.3390/ijms26146656)
Supplement: Supplementary file 1 [file ijms-26-06656-s001.zip › suppl.table_S4_RF_P62_antioxidant.xlsx]

## Sheet: Sheet1
Sequence	AntiOxidant Activity?	Probability - NOT	Probability - YES
LKPLPGETM	YES	0.005	0.995
LYPDGSKPVK	YES	0.005	0.995
QLVSLDPSK	YES	0.005	0.995
GTFALTLLK	YES	0.006	0.994
SPQLQNLR	YES	0.006	0.994
VTNPSPPSAR	YES	0.006	0.994
SPQLENLR	YES	0.008	0.992
LGNLGITK	YES	0.009	0.991
NVNQSLLELHK	YES	0.011	0.989
VPMMSLR	YES	0.011	0.989
VVTPKPPIEPE	YES	0.011	0.989
DVVTPKPPIEPE	YES	0.012	0.988
ESWHGKPLPQ	YES	0.012	0.988
GLINDYVK	YES	0.012	0.988
SSNLLQLR	YES	0.012	0.988
KHIPGSPF	YES	0.013	0.987
CGASYILK	YES	0.014	0.986
IERPTYT	YES	0.014	0.986
IYEETRGVLK	YES	0.014	0.986
PSNLLQLR	YES	0.014	0.986
PGISPSPKPVTK	YES	0.015	0.985
TLPVEQCPADQILK	YES	0.016	0.984
AMLSLGTK	YES	0.017	0.983
TLNRPSNLLQLR	YES	0.017	0.983
GPTLIELLEGLK	YES	0.018	0.982
GPTLTELLEGLK	YES	0.018	0.982
KGEREDLIAYLK	YES	0.018	0.982
QLELHLPK	YES	0.018	0.982
GIDETICTMR	YES	0.019	0.981
GPTLLELLEGLK	YES	0.019	0.981
IDALHLPR	YES	0.019	0.981
ITALHLPR	YES	0.019	0.981
KLDPLTK	YES	0.019	0.981
RIDALHLPR	YES	0.019	0.981
RIEALHLPR	YES	0.019	0.981
RITALHLPR	YES	0.019	0.981
VPENPPSM	YES	0.019	0.981
GDEHIPGSPY	YES	0.02	0.98
SEEEIREAF	YES	0.02	0.98
IIAPPERKY	YES	0.021	0.979
KVPGEGLPLPK	YES	0.022	0.978
WRDSLHQR	YES	0.022	0.978
LLAPPERKY	YES	0.023	0.977
AMFIDEHLK	YES	0.024	0.976
GNAMFIDEHLK	YES	0.024	0.976
LGNAMFIDEHLK	YES	0.024	0.976
LHQLEDMLTK	YES	0.024	0.976
LPPPLPPGPPS	YES	0.025	0.975
DPEAAIVFINDYVK	YES	0.026	0.974
IVELYLPK	YES	0.026	0.974
PSSANLHLPK	YES	0.027	0.973
PVPPNPPKPK	YES	0.027	0.973
GVEENICTLK	YES	0.028	0.972
GVEENICTMK	YES	0.028	0.972
PMMGITGR	YES	0.028	0.972
RITALYLPR	YES	0.028	0.972
IDAIYLPR	YES	0.029	0.971
IDALYLPR	YES	0.029	0.971
PEAAIVFINDYVK	YES	0.029	0.971
WRDYLQPR	YES	0.029	0.971
GAPIKIPVGPE	YES	0.03	0.97
APIKIPVGPE	YES	0.031	0.969
GGQELPRDKYL	YES	0.031	0.969
IDVLYLPR	YES	0.032	0.968
FSVSGDYQLK	YES	0.033	0.967
SCAAAGTECLISGW	YES	0.033	0.967
AVEAQLLPETLR	YES	0.035	0.965
PEEHPTLL	YES	0.035	0.965
LVEEELDRAQ	YES	0.036	0.964
SGAPIKIPVGPE	YES	0.036	0.964
FALDLFR	YES	0.037	0.963
ISTLNSLTLPALR	YES	0.037	0.963
KAINEWVK	YES	0.037	0.963
NILEASYDTK	YES	0.037	0.963
PAQYIAVH	YES	0.037	0.963
VVHEKPDDLGR	YES	0.037	0.963
GGVNVPKSPF	YES	0.038	0.962
TVKVPMMSLR	YES	0.038	0.962
DNPDIPKLKPD	YES	0.039	0.961
FLEQQNQVLQTK	YES	0.039	0.961
PDIPKLKPD	YES	0.039	0.961
ELEEIVQPIISK	YES	0.04	0.96
KYIPGTK	YES	0.04	0.96
FIAEGHPLSLK	YES	0.041	0.959
LFLIYDTK	YES	0.041	0.959
QIVTVEGGLSVISPK	YES	0.041	0.959
LPPPLPPGPPSVF	YES	0.042	0.958
AAVVFINDYVK	YES	0.043	0.957
GAAVVFINDYVK	YES	0.043	0.957
IERPNNPPGVL	YES	0.044	0.956
LPGIVAEGR	YES	0.044	0.956
GTEDEVEKY	YES	0.045	0.955
MEEEEVETF	YES	0.045	0.955
KVPGLPTPIENM	YES	0.046	0.954
MEEEEEIPKPK	YES	0.046	0.954
DGEVIFPAPTPK	YES	0.047	0.953
ELINLATMCR	YES	0.047	0.953
LCQDLGPGAFR	YES	0.047	0.953
FENFIVR	YES	0.048	0.952
SFENFIVR	YES	0.048	0.952
KIIAPPERKY	YES	0.049	0.951
KVPENPPSM	YES	0.049	0.951
VKVPENPPSM	YES	0.049	0.951
IEDSFSVK	YES	0.05	0.95
KLLAPPERKY	YES	0.051	0.949
VLELPYQGK	YES	0.051	0.949
DPGAAVVFINDYVK	YES	0.052	0.948
GEEHIPGSPF	YES	0.052	0.948
RVAPEEHPTLL	YES	0.052	0.948
FDPNLTQR	YES	0.053	0.947
GEEEVPRSPF	YES	0.053	0.947
RVNKPPYPK	YES	0.053	0.947
TGTVLFLGK	YES	0.053	0.947
VPMMGITGR	YES	0.053	0.947
ADLTGMSEAR	YES	0.054	0.946
IPDEEATKPI	YES	0.054	0.946
KIPDEEATKPI	YES	0.054	0.946
KNPTDEYLEGM	YES	0.054	0.946
LPPPKPLPGTL	YES	0.054	0.946
VPMMGISGR	YES	0.054	0.946
AKIPDEEATKPI	YES	0.055	0.945
GKNPTDEYLEGM	YES	0.055	0.945
IGKPAPEFQ	YES	0.055	0.945
KVPKPEPVPEPK	YES	0.055	0.945
PGAAVVFINDYVK	YES	0.056	0.944
YPSSANLHLPK	YES	0.056	0.944
ALVSSPKEGAL	YES	0.057	0.943
ESTLHLVLR	YES	0.057	0.943
GHPVPKFPT	YES	0.057	0.943
LGEHNIDVLEGN	YES	0.057	0.943
MQPTHPIRL	YES	0.057	0.943
TNSILFYGR	YES	0.057	0.943
EMQPTHPIRL	YES	0.058	0.942
EVALNTIIFMGR	YES	0.058	0.942
EVSQVVHR	YES	0.058	0.942
KEMQPTHPIRL	YES	0.058	0.942
KGETGPSGPAGPT	YES	0.058	0.942
LEVSQVVHR	YES	0.058	0.942
LKVSQVVHR	YES	0.058	0.942
VRPLPPPAI	YES	0.058	0.942
VSQVVHR	YES	0.058	0.942
APVLSDSSCK	YES	0.059	0.941
IEEIEVAPPK	YES	0.059	0.941
FQSLNADINK	YES	0.06	0.94
GGHPVPKFPT	YES	0.06	0.94
TVAVLVNYIYFK	YES	0.06	0.94
YTAPQPGKY	YES	0.06	0.94
FNKPFLF	YES	0.061	0.939
TEFSIIHYAGK	YES	0.061	0.939
VPPPPMEPDHPF	YES	0.061	0.939
GETGPSGPAGPT	YES	0.062	0.938
GPPPPPPPPVPPPPT	YES	0.062	0.938
PEEVHHGEEEVETF	YES	0.062	0.938
PITPPGECCPVCPH	YES	0.062	0.938
PVKVPENPPSM	YES	0.062	0.938
VLVNYIYFNAK	YES	0.062	0.938
VNYIYFNAK	YES	0.062	0.938
YEAGVVPPGAR	YES	0.062	0.938
TVLGNFAAFVQK	YES	0.063	0.937
VNYIFFK	YES	0.063	0.937
IVDLVDELDKDTVF	YES	0.064	0.936
FVEWTRPDMMD	YES	0.065	0.935
GTEATGATILEAIPM	YES	0.065	0.935
IPDPDAVKPD	YES	0.065	0.935
VLVNCIYFK	YES	0.065	0.935
EDENNPFYLR	YES	0.066	0.934
SRDPIYSNK	YES	0.066	0.934
TVTAMDVVYALK	YES	0.066	0.934
RYPSSANLHLPK	YES	0.067	0.933
VREDENNPFYLR	YES	0.067	0.933
CINDYVEK	YES	0.068	0.932
GKPAQYIAVH	YES	0.068	0.932
LGVQDLFGSR	YES	0.068	0.932
VFTHEADLSGVTG	YES	0.068	0.932
KTVTAMDVVYALK	YES	0.069	0.931
VNKPPYPKL	YES	0.069	0.931
DDITMVLILPK	YES	0.071	0.929
DITMVLILPK	YES	0.071	0.929
GNWDNQFNKEHTK	YES	0.071	0.929
PPPPMEPDHPFY	YES	0.071	0.929
FMTEATKDAPF	YES	0.072	0.928
GDDITMVLILPK	YES	0.072	0.928
IELIERPNNPPGVL	YES	0.072	0.928
IPPVHPVPPGF	YES	0.072	0.928
LVESGGGLVQPGGSL	YES	0.072	0.928
RPEEERL	YES	0.072	0.928
TPEDLDKL	YES	0.072	0.928
TVGGVSYERVSK	YES	0.072	0.928
VTNPSPPSA	YES	0.072	0.928
KPVQMMFK	YES	0.073	0.927
NLYHSEAF	YES	0.073	0.927
PSSNILFLGR	YES	0.073	0.927
PPLVFVGK	YES	0.074	0.926
TEEEFEKF	YES	0.074	0.926
LFDEHATF	YES	0.075	0.925
DVALEGVSHFFR	YES	0.076	0.924
EDLIAYLKK	YES	0.076	0.924
HNPSSNILFLGR	YES	0.076	0.924
VALEGVSHFFR	YES	0.076	0.924
AMEAALHLEK	YES	0.078	0.922
GTEECEECPPR	YES	0.078	0.922
MVLVNAIYFK	YES	0.078	0.922
PVPPLPEHGGK	YES	0.078	0.922
IEQHLTLEK	YES	0.079	0.921
SPFRVNVGEGSHPE	YES	0.079	0.921
FSVSGDYK	YES	0.08	0.92
KESYSIYVYK	YES	0.08	0.92
EAFGVNMQIVR	YES	0.081	0.919
LNALKPDNR	YES	0.081	0.919
KTETVEEPMEEE	YES	0.082	0.918
RKPEDWDERPK	YES	0.082	0.918
SNILFLGRLSSP	YES	0.082	0.918
TPEAEIHQGF	YES	0.082	0.918
EQPQQNECQIQK	YES	0.083	0.917
KEPEKPIDREK	YES	0.084	0.916
LSSPATLNSR	YES	0.084	0.916
TIEIEVPEEK	YES	0.084	0.916
ALVNYIFFK	YES	0.085	0.915
GITKPAI	YES	0.085	0.915
LFEITPEKNPQLR	YES	0.086	0.914
ENVIFSPLSVSM	YES	0.087	0.913
SKPVKVPENPPSM	YES	0.087	0.913
AAIEFINNYVK	YES	0.088	0.912
DLFSLVAR	YES	0.088	0.912
GVPVPGSPFPL	YES	0.088	0.912
MVLVNALYFK	YES	0.088	0.912
TGTQYLLR	YES	0.088	0.912
VRPLPPPAIEGPA	YES	0.088	0.912
AAAATGTIFMFR	YES	0.089	0.911
GDDLANINQWVK	YES	0.089	0.911
PSSNILFLGRLSSP	YES	0.089	0.911
VDIEPPTPICPE	YES	0.089	0.911
AAAATGTIFM	YES	0.09	0.91
EDENNPFYFR	YES	0.09	0.91
LAQAMMAFTR	YES	0.09	0.91
NLFLSNVFHK	YES	0.09	0.91
RLAQAMMAFTR	YES	0.09	0.91
ATAFFILPDQGK	YES	0.091	0.909
LGACDNTLK	YES	0.091	0.909
LPPPLPPGPPSVFPD	YES	0.091	0.909
DAVRGSPAVNVGVK	YES	0.092	0.908
EDQTEYLEER	YES	0.092	0.908
PEDRKPEDWDERPK	YES	0.092	0.908
RKEEEEVDKE	YES	0.092	0.908
TGPNLHGLFGR	YES	0.092	0.908
TYHFLPEFLASTQK	YES	0.092	0.908
ADFSGMSSQR	YES	0.094	0.906
AVVEVDESGTK	YES	0.094	0.906
FNKPFLFLIYDTK	YES	0.094	0.906
KCINDYVEK	YES	0.094	0.906
SDDEKFLF	YES	0.094	0.906
GHKPPGSSEPITVK	YES	0.096	0.904
KVPQVSTPTL	YES	0.096	0.904
VGTPPTGNQPFPK	YES	0.096	0.904
DSGAPIKIPVGPE	YES	0.097	0.903
FFENFIVR	YES	0.097	0.903
GSKPVKVPENPPSM	YES	0.097	0.903
NAMFVPHYNLNAN	YES	0.097	0.903
SSELVSANR	YES	0.097	0.903
PVVPVVPIGPPPA	YES	0.098	0.902
SERFPEDGPELE	YES	0.098	0.902
VTHPNPEEGEK	YES	0.098	0.902
AVRGSPAVNVGVK	YES	0.1	0.9
FMTEATKDAPFR	YES	0.1	0.9
GEEEVPRSPFK	YES	0.1	0.9
TLSDYNIQK	YES	0.1	0.9
AALEGTLAETEAR	YES	0.101	0.899
FCADHPFLF	YES	0.101	0.899
LGDLGFFTF	YES	0.101	0.899
IPELLASGVVDSATK	YES	0.103	0.897
TGGVLFCGR	YES	0.103	0.897
AGEQPSVQPPLRPQ	YES	0.104	0.896
DTQSILFSGK	YES	0.105	0.895
MADVEAKLLPETLR	YES	0.105	0.895
AEEVEVFLPR	YES	0.106	0.894
DAEEVEVFLPR	YES	0.106	0.894
FASDVFSTNFK	YES	0.106	0.894
GFPPIPTQPIGF	YES	0.106	0.894
LEEELEEEQGNME	YES	0.106	0.894
MAAVEANLLPEMLR	YES	0.106	0.894
MAAVEAQLLPETLR	YES	0.106	0.894
KIEQHLTLEK	YES	0.107	0.893
MAAVEAKLLPETLR	YES	0.107	0.893
MAAVEANLLPETLR	YES	0.107	0.893
TVEEPMEEEEAAKE	YES	0.107	0.893
TVEKELTYER	YES	0.107	0.893
DTGTVLFLGK	YES	0.108	0.892
DTQSIIFSGK	YES	0.108	0.892
FFEITPEKNPQLR	YES	0.108	0.892
FSISSDYK	YES	0.108	0.892
VEEPMEEEEAAKE	YES	0.108	0.892
VVDVGTEPRAPK	YES	0.108	0.892
AAVEFINNYVK	YES	0.109	0.891
DAAVEFINNYVK	YES	0.109	0.891
KGDDLANINQWVK	YES	0.109	0.891
DTGTLLFLGK	YES	0.11	0.89
EHMQPTHPIRL	YES	0.11	0.89
VHLLPPPSEEL	YES	0.11	0.89
PEAEPPQAPELK	YES	0.111	0.889
PTDEFFLK	YES	0.111	0.889
DSDAAIEFINNYVK	YES	0.112	0.888
HINTWVAQK	YES	0.113	0.887
LTISGTYDLK	YES	0.113	0.887
SDAAIEFINNYVK	YES	0.113	0.887
VNWIQQTIAAN	YES	0.113	0.887
WIQQTIAAN	YES	0.113	0.887
DTQSIIFLGK	YES	0.114	0.886
GEQPSVQPPLRPQ	YES	0.114	0.886
EQIVPKPEEEVAQ	YES	0.115	0.885
ILNLLPDDAVDSATR	YES	0.115	0.885
LLDEFVQDAR	YES	0.115	0.885
PTNFQDLEAAR	YES	0.117	0.883
ALHFDTVK	YES	0.118	0.882
ALVNYIFFKG	YES	0.118	0.882
KEPIMPAPGQEE	YES	0.118	0.882
GIDGRPGPIGPA	YES	0.119	0.881
LDKFVQDAR	YES	0.12	0.88
LLDKFVQDAR	YES	0.12	0.88
DKFVQDAR	YES	0.121	0.879
GTEAAAATGIEMM	YES	0.122	0.878
VIGEPIDER	YES	0.123	0.877
EKIEREKEELME	YES	0.124	0.876
KPEDWDEEMDGE	YES	0.125	0.875
LLDEFRQDAQAK	YES	0.125	0.875
LQESVIVEISK	YES	0.125	0.875
QVSLNSGSHF	YES	0.125	0.875
SEPEAEPPQAPELK	YES	0.125	0.875
ECDIETIGGK	YES	0.126	0.874
IQDKEGIPPDQQR	YES	0.126	0.874
LFDEHATFSVM	YES	0.126	0.874
AWGPGLETGQVGK	YES	0.127	0.873
PEAEPPRAPELK	YES	0.127	0.873
SEKNYDEF	YES	0.127	0.873
GTEAAAATGIEMR	YES	0.128	0.872
SEPEAEPPRAPEL	YES	0.128	0.872
AEREIVRDI	YES	0.129	0.871
DEEEEDVKLL	YES	0.129	0.871
PVKVPENPPS	YES	0.129	0.871
LVEEELDRA	YES	0.13	0.87
EANLAASFGK	YES	0.131	0.869
PFLFSIIHK	YES	0.131	0.869
LGEHNIDVLEG	YES	0.132	0.868
NRPFLFSIIHK	YES	0.133	0.867
SLNNQFASFIDK	YES	0.133	0.867
SLLGNLGITK	YES	0.134	0.866
AEADVASLNR	YES	0.136	0.864
LQDKEGIPPDQQR	YES	0.136	0.864
VAEGTQVLELPFK	YES	0.136	0.864
AKKPEDWDEEMDGE	YES	0.137	0.863
DSDAAVEFINNYVK	YES	0.137	0.863
GDLGIEIPAEK	YES	0.137	0.863
IVDLVDELDK	YES	0.137	0.863
SDAAVEFINNYVK	YES	0.138	0.862
SKPVKVPENPPS	YES	0.139	0.861
DDVALEGVSHFFR	YES	0.141	0.859
LVESGGGLVQPGGSLR	YES	0.141	0.859
PGISPSPKPV	YES	0.141	0.859
TGKFPSPM	YES	0.141	0.859
KHINTWVAQK	YES	0.142	0.858
LITLAIPVNKPGR	YES	0.142	0.858
RVEHPSLTSPVTVE	YES	0.142	0.858
SEPEAEPPRAPELK	YES	0.142	0.858
SIEDESTGLR	YES	0.142	0.858
EGLRGPRGDQGPVGR	YES	0.143	0.857
LGMFDLHHCEK	YES	0.145	0.855
DINEGALLLPHFNSK	YES	0.146	0.854
MITLAIPVNKPGR	YES	0.147	0.853
NFLAGEKDNVVR	YES	0.147	0.853
SEEQLKEEGIEYK	YES	0.147	0.853
GTFALTLLKK	YES	0.148	0.852
LEEELEEEQGNM	YES	0.148	0.852
AVIDKDTGTVLFLGK	YES	0.149	0.851
FKLEETYDLK	YES	0.149	0.851
NPFLFGSNR	YES	0.149	0.851
SKPGISPSPKPV	YES	0.149	0.851
EKGDEEEEGEEKL	YES	0.151	0.849
MMDAEEVEVFLPR	YES	0.151	0.849
QQQEEQPLEVR	YES	0.152	0.848
TEPGKEPPTPDK	YES	0.152	0.848
IQLVEEELDR	YES	0.153	0.847
PHAIVPSNTDFAF	YES	0.153	0.847
VFSDEADLSGVTEEQ	YES	0.153	0.847
GYSFVTTAER	YES	0.154	0.846
LQQVLHADSGPCLPY	YES	0.154	0.846
ATVLRDTQSIIFLGK	YES	0.155	0.845
NTDFAFSLYK	YES	0.155	0.845
SGEEIATRPF	YES	0.155	0.845
TDFAFSLYK	YES	0.155	0.845
ADFSGMSLER	YES	0.156	0.844
GVEEEPAELPEGT	YES	0.157	0.843
PFLFATVLR	YES	0.157	0.843
ALIQVVNCNGER	YES	0.158	0.842
ALVQVVNCNGER	YES	0.158	0.842
GYSFTTTAER	YES	0.158	0.842
SRGPIEINPR	YES	0.158	0.842
VVIGMDVAASEFYR	YES	0.158	0.842
GSTLTELLEGLK	YES	0.159	0.841
QKQEEEPLEVQR	YES	0.159	0.841
VVNCQGNAVFDGELR	YES	0.159	0.841
ESYFVDAQPK	YES	0.16	0.84
PKEEEEEEEELVD	YES	0.16	0.84
TLGVTDAFEAAR	YES	0.16	0.84
GEKPEEPKDEVEVS	YES	0.162	0.838
GEVPPPRPPPPEEK	YES	0.162	0.838
KVHEEEIREL	YES	0.162	0.838
QLIQAEFPSLLK	YES	0.162	0.838
SRNPIYSNNFGK	YES	0.162	0.838
LGEYGFQNALIVR	YES	0.163	0.837
GHPPPPPPPPEY	YES	0.164	0.836
LQPLDFKENAEQSR	YES	0.164	0.836
DWDFLPPK	YES	0.165	0.835
FTAVAQTDLKEPLK	YES	0.166	0.834
AVLTIDEK	YES	0.167	0.833
KQIVTVEGGLSVISPK	YES	0.168	0.832
GPPPPGPPPEVV	YES	0.172	0.828
SALTATITKPK	YES	0.172	0.828
GSKPVKVPENPPS	YES	0.173	0.827
NKNPFLFGSNR	YES	0.173	0.827
PNLTTEADFYVSK	YES	0.174	0.826
TPEAEIHQGFQHLLR	YES	0.174	0.826
VAEGTQVLELPFKGD	YES	0.174	0.826
VRAWGPGLETGQVGK	YES	0.174	0.826
SSNSFQTLFENQNGR	YES	0.176	0.824
NLYHSEAFSINFR	YES	0.177	0.823
DDWDFLPPK	YES	0.178	0.822
VNVDEVGGEALGR	YES	0.178	0.822
TVTAMDVVYALKR	YES	0.179	0.821
QFGLSAQYVVLYR	YES	0.181	0.819
VFSHQADLSGITD	YES	0.181	0.819
VFTHEADLSGVTGD	YES	0.181	0.819
DEEEEVATPPPPPPPK	YES	0.183	0.817
DGSKPVKVPENPPSM	YES	0.183	0.817
KVPENPPSMV	YES	0.183	0.817
LADFAFSLYR	YES	0.183	0.817
SVEGEGEEEGEEY	YES	0.183	0.817
AFPTNFQDLEAAR	YES	0.184	0.816
KTISSEDEPFNLR	YES	0.184	0.816
VLIVPQNFVVAAR	YES	0.184	0.816
VSDDEFNNYK	YES	0.184	0.816
LGMFDLHHCDK	YES	0.186	0.814
LPPPLPPGPPSV	YES	0.186	0.814
GMFDLHHCDK	YES	0.188	0.812
LGEHNIDVLEGNEQ	YES	0.188	0.812
SYGFLPSFKD	YES	0.19	0.81
GTEAAAATGIEMMT	YES	0.191	0.809
YVNWIQQTIAAN	YES	0.191	0.809
ASAATTAILIAR	YES	0.193	0.807
KTISSEDKPFNLR	YES	0.195	0.805
TPAPEPPAPGAPPKP	YES	0.195	0.805
SGPCLPYLLSR	YES	0.197	0.803
KEPIMPAPGQEETVR	YES	0.198	0.802
FKLEEDYDMEGVLR	YES	0.199	0.801
SKFDPNLTQR	YES	0.199	0.801
DSGPCLPYLLSR	YES	0.2	0.8
FYLAGNQEQEFLK	YES	0.2	0.8
IPDEEATKPIGW	YES	0.201	0.799
NVGNAMFVDER	YES	0.202	0.798
NAMFVDER	YES	0.203	0.797
AADGTWEPFALGK	YES	0.204	0.796
SINQFAVEFSK	YES	0.206	0.794
SYGFLPSFKDSCR	YES	0.206	0.794
HTIESTFQVSK	YES	0.208	0.792
TSNILSDVVDLK	YES	0.208	0.792
ELGDHITNLHR	YES	0.209	0.791
HTIESTFHVSK	YES	0.209	0.791
PHAIVPSNTDF	YES	0.209	0.791
PLGPIPPVHPVPPGF	YES	0.21	0.79
LGEHNIDVLEGNEQF	YES	0.215	0.785
LEESYDLNAPLAR	YES	0.218	0.782
RFYLAGNQEQEFLK	YES	0.218	0.782
TGTVLFLGKVADPSPA	YES	0.218	0.782
YEEVARKL	YES	0.218	0.782
VPMMGIK	YES	0.22	0.78
GPPSPPAPPRGPA	YES	0.221	0.779
SKPEYDEAGPS	YES	0.221	0.779
NPFLFGSNRFETLFK	YES	0.223	0.777
VPMMGIR	YES	0.223	0.777
LHDILPHLGIK	YES	0.224	0.776
FCADHPFLFFIQH	YES	0.225	0.775
HEMPPHIY	YES	0.225	0.775
PFLFAVIDK	YES	0.225	0.775
VHQGFQNLLTEVNR	YES	0.225	0.775
SHQADLSGITDQAR	YES	0.227	0.773
TVEEPMEEEEAAKEE	YES	0.227	0.773
PEHTIESTFQVSK	YES	0.228	0.772
VEEVDEEGKFV	YES	0.228	0.772
ITHEQDFHVTSETVVR	YES	0.23	0.77
KIPDEEATKPIGW	YES	0.23	0.77
VLEGNEQFINAAK	YES	0.23	0.77
ESYFVDAQPQQK	YES	0.231	0.769
SALFILPDDGR	YES	0.231	0.769
SQSDNFEYVSFK	YES	0.231	0.769
STLFLLPDDGR	YES	0.231	0.769
STLFILPDDGR	YES	0.233	0.767
VRPLPPPAIE	YES	0.233	0.767
DSALFILPDDGR	YES	0.235	0.765
VGGQAGAHGAEALER	YES	0.235	0.765
IAPNLADFAFSLYR	YES	0.237	0.763
TGQAPGFSYTDANK	YES	0.237	0.763
ADLSGVTEEQPLK	YES	0.238	0.762
TPVDPHAIVPSNTDF	YES	0.239	0.761
QVQELAFPGSAQDVER	YES	0.241	0.759
VCNYVNWIQQTIAAN	YES	0.241	0.759
TPFDPEHTIESTF	YES	0.243	0.757
INPRHPLIR	YES	0.244	0.756
TEGAASTGVVIER	YES	0.244	0.756
ATPQEPWPGPPTPSPT	YES	0.245	0.755
SYGFLPSFK	YES	0.245	0.755
LQDMGLEDLFIPEK	YES	0.246	0.754
GEPIDERGPIK	YES	0.247	0.753
LEEDYDMEGVLR	YES	0.247	0.753
PIDERGPIK	YES	0.247	0.753
PVRPEVPDAIK	YES	0.247	0.753
YDEELEER	YES	0.247	0.753
PEDEKQIK	YES	0.248	0.752
DNIQGITKPAIR	YES	0.25	0.75
GLNQALVDLHALGSAR	YES	0.25	0.75
LVEVSTVGGVSYER	YES	0.25	0.75
TEEDIGHPEIG	YES	0.25	0.75
TLPEDEKQIK	YES	0.251	0.749
LSGPQAGLGEYLFER	YES	0.252	0.748
TDELAPPKPPLPE	YES	0.253	0.747
TITLEVEPSDTIENVK	YES	0.255	0.745
EADLSGVTEEQPLK	YES	0.256	0.744
EINSWVESQTEGK	YES	0.258	0.742
NTLDNDIMLIK	YES	0.258	0.742
TLDNDIMLIK	YES	0.258	0.742
GLETPYFRDEELA	YES	0.259	0.741
VFSDEADLSGVTE	YES	0.259	0.741
SPFLFATVLR	YES	0.26	0.74
GPPPPPPGPPPPPVPT	YES	0.261	0.739
SQSESYFVDAQPQQK	YES	0.263	0.737
ESEDKPEIE	YES	0.264	0.736
FDSPFLFATVLR	YES	0.264	0.736
MAAVEANLLPETLRR	YES	0.264	0.736
VFTHEADLSGVTGDK	YES	0.264	0.736
IDVLEGNEQFINAAK	YES	0.265	0.735
MAAVEAQLLPETLRR	YES	0.265	0.735
GTDEEKFIT	YES	0.266	0.734
GTTATQMAQVLQFSR	YES	0.267	0.733
STLSSMGMSDAFSQSK	YES	0.267	0.733
KEINSWVESQTEGK	YES	0.268	0.732
KYDEELEER	YES	0.268	0.732
FCADHPFLFFIQHSK	YES	0.269	0.731
DDLYVSDAFHK	YES	0.271	0.729
DKYEEEIK	YES	0.272	0.728
ISKPEYDEAGPS	YES	0.273	0.727
AGEQPSVQPPLRPQQ	YES	0.274	0.726
TEDEVERVIT	YES	0.274	0.726
TQDAMEAALHLEK	YES	0.274	0.726
FRLEESYDLNAPLAR	YES	0.276	0.724
DEEEEVATPPPPPPPKK	YES	0.278	0.722
ELNMIIMLPDENTDLK	YES	0.278	0.722
KTGQAPGFSYTDANK	YES	0.28	0.72
AERERGITID	YES	0.284	0.716
ITDLLSPDSVNSMTR	YES	0.284	0.716
VFTHEADLSGVTGDKK	YES	0.285	0.715
NQLQLTTGNGLFIDKK	YES	0.286	0.714
SEAFPTNFQDLEAAR	YES	0.288	0.712
KELEEDFIK	YES	0.289	0.711
VEEVPAQVLELPYEDR	YES	0.291	0.709
AVLDVDEEGTEGAAAT	YES	0.292	0.708
FSISSDYKLEEILPR	YES	0.293	0.707
FASDVFSTNFKD	YES	0.294	0.706
SNTDFAFSLYK	YES	0.296	0.704
NNNPFSFLVPPQESQR	YES	0.298	0.702
FDSPFLFATVLRD	YES	0.299	0.701
VFSHQADLSGITDQAR	YES	0.299	0.701
AEDAPWKKIQ	YES	0.3	0.7
PEFPTVTHPNPEEGEK	YES	0.3	0.7
VFTHEADLSGVTGDNK	YES	0.3	0.7
FNGNTLDNDIMLIK	YES	0.301	0.699
AVLDVDEEGTEGAAATG	YES	0.302	0.698
EDKYEEEIK	YES	0.302	0.698
SEAPAPAPAPAPAPAPA	YES	0.302	0.698
GSEEEDEDEDEEQDER	YES	0.304	0.696
SSNTDFAFSLYK	YES	0.307	0.693
TGPPPPGPPPEVV	YES	0.307	0.693
ESYFVDAQPQQKEEGSK	YES	0.308	0.692
WISKPEYDEAGPS	YES	0.309	0.691
AVLDVGEEGTEAAAAT	YES	0.31	0.69
LGNAMFIDEQLELLEK	YES	0.31	0.69
EQQQEQQQEEQPLEVR	YES	0.311	0.689
RTGPPPPGPPPEVV	YES	0.311	0.689
SPLRPQNYLFGCELK	YES	0.311	0.689
LGNAMFIDEQLELLDK	YES	0.312	0.688
QNYSTEVEAFVNR	YES	0.313	0.687
IGEPIDERGPIK	YES	0.314	0.686
TYGAELASVDFLR	YES	0.314	0.686
NIDVLEGNEQFINAAK	YES	0.315	0.685
EQQQEEQQEEQPLEVR	YES	0.316	0.684
FPFGYIK	YES	0.316	0.684
KFPFGYIK	YES	0.316	0.684
LTEVGPDDDEKSWLQR	YES	0.316	0.684
ALNESNPAGNIFISPF	YES	0.32	0.68
SSGSSYPSLLQCLK	YES	0.321	0.679
FNECQLNNLNALEPDHR	YES	0.324	0.676
SGPPPPPPGPPPPPVPT	YES	0.324	0.676
IVPSNTDFAFSLYK	YES	0.325	0.675
TETVEEPMEEEEAAKE	YES	0.325	0.675
KEDKYEEEIK	YES	0.327	0.673
ANGESCSVSMMYQESK	YES	0.328	0.672
GTITLEVEPSDTIENVK	YES	0.331	0.669
RPSYTNGPQEIYIQQGK	YES	0.331	0.669
LFGEKSYGFLPSFK	YES	0.332	0.668
VVSSNTDFAFSLYK	YES	0.332	0.668
VSSNTDFAFSLYK	YES	0.333	0.667
MSPLRPQNYLFGCELK	YES	0.334	0.666
KKFPFGYIK	YES	0.336	0.664
LRPQNYLFGCELK	YES	0.336	0.664
FSVSGDYQLEDTLK	YES	0.337	0.663
MGAPEYGMAEYLFDK	YES	0.34	0.66
NVIGEPIDERGPIK	YES	0.341	0.659
AVVPSNTDFAFSLYK	YES	0.342	0.658
GITWGEETLMEYLENPK	YES	0.342	0.658
AIVPSNTDFAFSLYK	YES	0.347	0.653
LLQLNVGNAMFVDER	YES	0.347	0.653
VIGEPIDERGPIK	YES	0.348	0.652
LVEVSTVGGVSYERVSK	YES	0.349	0.651
LVESGGGLVQPGGSLRL	YES	0.35	0.65
LYAQDADGCPIDIK	YES	0.35	0.65
DSDAAVEFINNY	YES	0.352	0.648
HSEAFPTNFQDLEAAR	YES	0.352	0.648
SPPLGPIPPVHPVPPGF	YES	0.352	0.648
LFDQQNEGSIFAISR	YES	0.355	0.645
KVFSHQADLSGITDQAR	YES	0.357	0.643
IQEAPEETIEIEVPEEK	YES	0.36	0.64
SQKEDKYEEEIK	YES	0.36	0.64
TPFNPNLTTEADFHVSK	YES	0.362	0.638
TPFDPSFTTEADFHVSK	YES	0.366	0.634
TPAPEPPAPGAPPKPA	YES	0.367	0.633
MPFNPNFTTGADFHVSK	YES	0.368	0.632
SEKEDKYEEEIK	YES	0.368	0.632
SCAAAGTECLISGWGN	YES	0.371	0.629
TPFNPSFTTEADFHVSK	YES	0.371	0.629
KTTIPEEEEEEEEAA	YES	0.374	0.626
MPFNPSFTTGADFHVSK	YES	0.374	0.626
DMSPLRPQNYLFGCELK	YES	0.378	0.622
PHAIVPSNTDFAFSLYK	YES	0.379	0.621
MPFNPSFTTEADFHVSK	YES	0.383	0.617
TPFDPEHTIESTFQVSK	YES	0.387	0.613
NILEASYDTKFEEINK	YES	0.388	0.612
TPFDPEHTIESTFHVSK	YES	0.389	0.611
TAVVSSNTDFAFSLYK	YES	0.401	0.599
GSEVTPFPGIT	YES	0.405	0.595
SEVTPFPGIT	YES	0.405	0.595
EKGDEEEEGEEKLEEK	YES	0.418	0.582
GGDVHQGFQNLLTEVNR	YES	0.419	0.581
TLPVEQCPADQIL	YES	0.448	0.552
SDEADLSGVTEEQPLK	YES	0.455	0.545
TNVPRASVPDGFLSEL	YES	0.463	0.537
LGEHNIDVLEGNEQFIN	YES	0.468	0.532
HFLAQSFNTNEDTAEK	YES	0.473	0.527
ADLTGMSEARDLFISK	YES	0.49	0.51
KEPIMPAPGQEETVRIV	NOT	0.5	0.5
APPTSEPEAEPPQAPELK	NOT	0.546	0.454
GSEAPAPAPAPAPAPAPA	NOT	0.558	0.442
GSGPPPPPPGPPPPPVPT	NOT	0.581	0.419
LVESGGGLVQPGGSLRLS	NOT	0.588	0.412
NLQGENEGEDKGAIVTVK	NOT	0.606	0.394
NLQGENEEEDSGAIVTVK	NOT	0.634	0.366
GITWGEETLMEYLENPKK	NOT	0.651	0.349
YLADVFPTDFEDPEGAQK	NOT	0.652	0.348
SALFILPDDGRMEDVEAK	NOT	0.659	0.341
AVLDVDEEGTEGAAATGI	NOT	0.664	0.336
TTAPLPMMPVAEEEIRPY	NOT	0.676	0.324
AGATYVVESTGVFTTMEK	NOT	0.688	0.312
SSSGFTCQVTHEGTIVEK	NOT	0.697	0.303
SCAAAGTECLISGWGNTK	NOT	0.699	0.301
DLDIFLSSVDINEGALLLPHFN	NOT	0.709	0.291
GTWEHQFSVQNTTEKPFR	NOT	0.714	0.286
EQDQDQDEDEDEDEDQPR	NOT	0.718	0.282
VFSDEADLSGVTEEQPLK	NOT	0.723	0.277
DLDIFLSIVDMNEGALLLPHFN	NOT	0.725	0.275
IPAGTTYYLVNPHDHQNLK	NOT	0.733	0.267
GIFGMIYPGCPSTFEEPQQPQQR	NOT	0.743	0.257
GEVPPPRPPPPEEKDEEFPEQK	NOT	0.766	0.234
KEPYVPEPSPPVTPPSEPQ	NOT	0.774	0.226
GQPAPSPGPMPNPGYPGPG	NOT	0.782	0.218
VPSGTTYYVVNPDNNENLR	NOT	0.787	0.213
VPAGTTYYVVNPDNDENLR	NOT	0.79	0.21
DEEEEVATPPPPPPPKKEPKPEPM	NOT	0.797	0.203
ANLSGITDTTPLYVSQVAH	NOT	0.801	0.199
AIVILVINEGDANIELVGLK	NOT	0.804	0.196
NGLHLPSYSPYPQMIIVVQGK	NOT	0.804	0.196
DLSMVILLPDSIEDESTGLR	NOT	0.812	0.188
RPGPLGPPGEPGPPADVDAC	NOT	0.816	0.184
AIVILVINEGDANIELVGIK	NOT	0.823	0.177
AIVVLVINEGEANIELVGIK	NOT	0.824	0.176
SFVEVNEEGTEAAAATAAIMMMR	NOT	0.825	0.175
TILLPHHADADFLLFVLSGR	NOT	0.829	0.171
AFGPGLEPTGCIVDKPAEFTIDAR	NOT	0.834	0.166
IITHPNFNGNTLDNDIMLIK	NOT	0.836	0.164
IVGGYTCAANSVPYQVSLNS	NOT	0.837	0.163
ELNMIIMLPDENTDLKTVEK	NOT	0.841	0.159
EGGSILSGFTLEFLEHAFSVDK	NOT	0.842	0.158
ELYHSEAFPTNFQHLEAAR	NOT	0.844	0.156
ISTLNSLTLPALRQFQLSAQY	NOT	0.845	0.155
ELYHSEAFPTNFQDLEAAR	NOT	0.849	0.151
LQQVLHADSGPCLPYLLSR	NOT	0.85	0.15
AVLDVDEEGTEGAAATGISIQPT	NOT	0.851	0.149
LQGFSHNILETSFHSEFEEINR	NOT	0.852	0.148
ELYHSEAFSTNFQDLEAAR	NOT	0.856	0.144
QHGNIGGPYYGTNTADTGTGPR	NOT	0.857	0.143
VFDGELQEGQVLIVPQNFAVAAR	NOT	0.858	0.142
VFDGELQEGGVLIVPQNFAVAAK	NOT	0.859	0.141
AVLDVGEEGTEAAAATGIEMMTS	NOT	0.86	0.14
AVLDVGEEGTEAAAATGIAMMTS	NOT	0.861	0.139
MGAAGNTATQMSQALSLSK	NOT	0.862	0.138
SQSESYFVDAQPQQKEEGN	NOT	0.862	0.138
NAMFVPHYTLNANSIIYALNGR	NOT	0.865	0.135
VDPHAIVPSNTDFAFSLYK	NOT	0.868	0.132
DELHIVEAEAMNYEGSPIK	NOT	0.869	0.131
GAIGFAFPGCPETFEKPQQQSSR	NOT	0.871	0.129
EQDEDEDEDEDKPRPSRPSQGK	NOT	0.872	0.128
AVLDVDEEGTEGAAATGIS	NOT	0.874	0.126
MSVQPTVSLGGFEITPPVVLR	NOT	0.878	0.122
NAMFVPHYNLNANSIIYALNGR	NOT	0.879	0.121
AIPSEVLSNSYNLGQSQVR	NOT	0.883	0.117
AVLDVGEEGTEAAAATGIAMMT	NOT	0.884	0.116
AVLDVGEEGTEAAAATGIEMMT	NOT	0.885	0.115
DTFHLDEQFTVPVDMMQAR	NOT	0.887	0.113
SFVEVNEQGTEAAGGTGSEVSFR	NOT	0.89	0.11
AQILEGLGLNPQEGPEEELHSASQR	NOT	0.891	0.109
FESFFLSSTEAQQSYLQGFSR	NOT	0.891	0.109
WKTPFDPEHTIESTFQVSK	NOT	0.891	0.109
SSSKGGDVHQGFQNLLTEVNR	NOT	0.892	0.108
AVLDVGEEGTEAAAATGIAMMTST	NOT	0.893	0.107
FYQAEMEELDFVNTTEESR	NOT	0.893	0.107
VFYLAGNPDIEHPETMQQQQQQK	NOT	0.893	0.107
AIVILVINEGDANIELVGIKEQQQK	NOT	0.894	0.106
QQEEENEGSNILSGFAPEFLK	NOT	0.895	0.105
FESFFLSSTQAQQSYLQGFSK	NOT	0.896	0.104
RTPVDPHAIVPSNTDFAFSLYK	NOT	0.901	0.099
AIVVLVINEGEANIELVGIKEQQQR	NOT	0.904	0.096
AVLDVGEEGTEAAAATGIAM	NOT	0.907	0.093
FVEWTRPDMMDAEEVEVFLPR	NOT	0.911	0.089
GKQQEEENEGSNILSGFAPEFLK	NOT	0.911	0.089
IVGGYTCAANSVPYQVSLNSG	NOT	0.912	0.088
DNVISQIPSQVQELAFPGSAK	NOT	0.914	0.086
AVLDVGEEGTEAAAATGIEMR	NOT	0.915	0.085
DLDIFLSIVDMNEGALLLPHFNSK	NOT	0.915	0.085
ILEFNSKPNTLLLPNHADADY	NOT	0.915	0.085
KPQQEEDDDDEEEQPQCVETDK	NOT	0.916	0.084
AVLDVGEKGTEAAAATGIEMR	NOT	0.917	0.083
DLDVFLSVVDMNEGALFLPHFNSK	NOT	0.917	0.083
FVQDAHELYHSEAFPTNFQDLEAAR	NOT	0.917	0.083
AVLDVGEEGTEAAAATGIEMM	NOT	0.918	0.082
TPVDPHAIVPSNTDFAFSLYK	NOT	0.918	0.082
AVLDVGEEGTEAAAATGIAMM	NOT	0.919	0.081
AILTLVNNDDRDSYNLHPGDAQR	NOT	0.922	0.078
VFSDEADLSGVTEEQPLKLSK	NOT	0.922	0.078
ALSQPSNLLQLNVGNAMFVDER	NOT	0.923	0.077
ELYHSEAFPTNFQDLEAARR	NOT	0.923	0.077
QGQHQQQEEEGGSVLSGFSK	NOT	0.929	0.071
DLDIFLSSVDINEGALLLPHFNSK	NOT	0.934	0.066
KFYQAEMEELDFVNTTEESR	NOT	0.935	0.065
LGEHNIDVLEGNEQFINAA	NOT	0.939	0.061
MGAPEYGMAEYLFDKHTLGSSES	NOT	0.941	0.059
VFTHEADLSGVTGDNKLGVSK	NOT	0.941	0.059
IVDLVDELDKDTVFALVNYIFFK	NOT	0.943	0.057
LGEHNIDVLEGNEQFINAAK	NOT	0.944	0.056
VLFGEEEEQRQQEGVIVELSK	NOT	0.945	0.055
TYFGAEPQSVNFMEASGQIR	NOT	0.947	0.053
LFDEHATFSVMVLVNYIYFNAK	NOT	0.954	0.046
VSQVVHSAVLDVNEEGTEAAAAT	NOT	0.954	0.046
VLEELHKAEDSLLAADEAAAK	NOT	0.955	0.045
EQTEGKIPELLASGVVDSATK	NOT	0.959	0.041
DLSMVILLPDSIEDESTGLRK	NOT	0.96	0.04
FYQAEMEELDFVNTTEESRK	NOT	0.961	0.039
KQEEDEDEEQQRESEESEDSELRR	NOT	0.967	0.033
KFYQAEMEELDFVNTTEESRK	NOT	0.972	0.028
