# Supplementary material for: The Discovery, Characterization, and Quantification of Bioactive Peptides Contained in Palbio Porcine Intestinal Mucosa Hydrolysate Products
Source: Int J Mol Sci. 2025 Jul 11;26(14):6656. doi: 10.3390/ijms26146656 (PMC12294386; doi:10.3390/ijms26146656)
Supplement: Supplementary file 1 [file ijms-26-06656-s001.zip › suppl.table_S5_RF_PHP_antioxidant.xlsx]

## Sheet: Sheet1
Sequence	AntiOxidant Activity?	Probability - NOT	Probability - YES
LKPLPGETM	YES	0.005	0.995
LYPDGSKPVK	YES	0.005	0.995
QLVSLDPSK	YES	0.005	0.995
GTFALTLLK	YES	0.006	0.994
VTNPSPPSAR	YES	0.006	0.994
LGNLGITK	YES	0.009	0.991
AALEHTLEETK	YES	0.01	0.99
ISGLIYEETR	YES	0.01	0.99
EVAGHTEQLQISK	YES	0.011	0.989
GIVLDSGDGVTH	YES	0.011	0.989
NVNQSLLELHK	YES	0.011	0.989
VPMMSLR	YES	0.011	0.989
DVVTPKPPIEPE	YES	0.012	0.988
ESWHGKPLPQ	YES	0.012	0.988
GLINDYVK	YES	0.012	0.988
KETDFEHRIPK	YES	0.012	0.988
SSNLLQLR	YES	0.012	0.988
KHIPGSPF	YES	0.013	0.987
CGASYILK	YES	0.014	0.986
IYEETRGVLK	YES	0.014	0.986
DIERPTYT	YES	0.016	0.984
EGDPNQLSKEELK	YES	0.016	0.984
TLPVEQCPADQILK	YES	0.016	0.984
AMLSLGTK	YES	0.017	0.983
DEHIPGSPY	YES	0.017	0.983
TLNRPSNLLQLR	YES	0.017	0.983
GPTLIELLEGLK	YES	0.018	0.982
GPTLTELLEGLK	YES	0.018	0.982
TKPSPAPPPTTT	YES	0.018	0.982
GPTLLELLEGLK	YES	0.019	0.981
IDALHLPR	YES	0.019	0.981
ITALHLPR	YES	0.019	0.981
KLDPLTK	YES	0.019	0.981
RIDALHLPR	YES	0.019	0.981
RIEALHLPR	YES	0.019	0.981
RITALHLPR	YES	0.019	0.981
VPENPPSM	YES	0.019	0.981
GDEHIPGSPY	YES	0.02	0.98
INPDHPIVE	YES	0.02	0.98
SEEEIREAF	YES	0.02	0.98
GNAMFIDEHLK	YES	0.024	0.976
LGNAMFIDEHLK	YES	0.024	0.976
LHQLEDMLTK	YES	0.024	0.976
DPEAAIVFINDYVK	YES	0.026	0.974
GSPAVNVGVK	YES	0.026	0.974
KVPVGDQPPDIEYQ	YES	0.026	0.974
HKNDNPDIPK	YES	0.027	0.973
PSSANLHLPK	YES	0.027	0.973
GGVAPRPGF	YES	0.028	0.972
PMMGITGR	YES	0.028	0.972
RITALYLPR	YES	0.028	0.972
IDAIYLPR	YES	0.029	0.971
IDALYLPR	YES	0.029	0.971
PEAAIVFINDYVK	YES	0.029	0.971
GAPIKIPVGPE	YES	0.03	0.97
VDVPAKPITT	YES	0.03	0.97
APIKIPVGPE	YES	0.031	0.969
GGQELPRDKYL	YES	0.031	0.969
IDVLYLPR	YES	0.032	0.968
FSVSGDYQLK	YES	0.033	0.967
SCAAAGTECLISGW	YES	0.033	0.967
AVEAQLLPETLR	YES	0.035	0.965
DEGLPPILN	YES	0.035	0.965
IIAPPERKYS	YES	0.035	0.965
GPGLETGQVGK	YES	0.036	0.964
LLAPPERKYS	YES	0.036	0.964
LVEEELDRAQ	YES	0.036	0.964
SGAPIKIPVGPE	YES	0.036	0.964
FALDLFR	YES	0.037	0.963
KAINEWVK	YES	0.037	0.963
TVKVPMMSLR	YES	0.038	0.962
DNPDIPKLKPD	YES	0.039	0.961
FLEQQNQVLQTK	YES	0.039	0.961
NPDIPKLKPD	YES	0.039	0.961
PDIPKLKPD	YES	0.039	0.961
ELEEIVQPIISK	YES	0.04	0.96
KLPQLPITN	YES	0.04	0.96
KYIPGTK	YES	0.04	0.96
PPPMEPDHPF	YES	0.04	0.96
TLMALGSLAVTK	YES	0.04	0.96
GETVVRPILH	YES	0.042	0.958
LKPDPVAL	YES	0.042	0.958
IERPNNPPGVL	YES	0.044	0.956
LPGIVAEGR	YES	0.044	0.956
GTDPEDVIRN	YES	0.045	0.955
GTEDEVEKY	YES	0.045	0.955
MEEEEEIPKPK	YES	0.046	0.954
DGEVIFPAPTPK	YES	0.047	0.953
GEVIFPAPTPK	YES	0.047	0.953
LCQDLGPGAFR	YES	0.047	0.953
SFENFIVR	YES	0.048	0.952
KIIAPPERKY	YES	0.049	0.951
KVPENPPSM	YES	0.049	0.951
VKVPENPPSM	YES	0.049	0.951
KLLAPPERKY	YES	0.051	0.949
DPGAAVVFINDYVK	YES	0.052	0.948
GGDLYVPEDPK	YES	0.052	0.948
HEEIDLRNPK	YES	0.052	0.948
RVAPEEHPTLL	YES	0.052	0.948
FDPNLTQR	YES	0.053	0.947
GEEEVPRSPF	YES	0.053	0.947
GKIVDLFK	YES	0.053	0.947
RVNKPPYPK	YES	0.053	0.947
SMAPITGDSIRPF	YES	0.053	0.947
VIISAPSADAPM	YES	0.053	0.947
VPMMGITGR	YES	0.053	0.947
ADLTGMSEAR	YES	0.054	0.946
IPDEEATKPI	YES	0.054	0.946
KIPDEEATKPI	YES	0.054	0.946
KNPTDEYLEGM	YES	0.054	0.946
VPMMGISGR	YES	0.054	0.946
GKNPTDEYLEGM	YES	0.055	0.945
IGKPAPEFQ	YES	0.055	0.945
KVPKPEPVPEPK	YES	0.055	0.945
IDEELLGDGH	YES	0.056	0.944
KDFAPGKPL	YES	0.056	0.944
KDLPAPITR	YES	0.056	0.944
PGAAVVFINDYVK	YES	0.056	0.944
TVRVPMMGITGR	YES	0.056	0.944
YPSSANLHLPK	YES	0.056	0.944
ALVSSPKEGAL	YES	0.057	0.943
ESTLHLVLR	YES	0.057	0.943
GHPVPKFPT	YES	0.057	0.943
IITHPNFNGN	YES	0.057	0.943
KELEEIVQPIISK	YES	0.057	0.943
LGEHNIDVLEGN	YES	0.057	0.943
MQPTHPIRL	YES	0.057	0.943
PPPPMEPDHPF	YES	0.057	0.943
PVNFPKL	YES	0.057	0.943
TEGKIPELL	YES	0.057	0.943
EDKYEEEIKI	YES	0.058	0.942
EMQPTHPIRL	YES	0.058	0.942
EVALNTIIFMGR	YES	0.058	0.942
EVSQVVHR	YES	0.058	0.942
KEMQPTHPIRL	YES	0.058	0.942
LEVSQVVHR	YES	0.058	0.942
VSQVVHR	YES	0.058	0.942
VVLVNYIYFK	YES	0.058	0.942
GFEITPPVVLR	YES	0.059	0.941
IEEIEVAPPK	YES	0.059	0.941
FPDAGEDELLK	YES	0.06	0.94
FQSLNADINK	YES	0.06	0.94
SKPVTTPEEIAQ	YES	0.06	0.94
TVAVLVNYIYFK	YES	0.06	0.94
FNKPFLF	YES	0.061	0.939
TEFSIIHYAGK	YES	0.061	0.939
VPPPPMEPDHPF	YES	0.061	0.939
YDEELEERL	YES	0.061	0.939
GETGPSGPAGPT	YES	0.062	0.938
PEEVHHGEEEVETF	YES	0.062	0.938
PITPPGECCPVCPH	YES	0.062	0.938
VLVNYIYFNAK	YES	0.062	0.938
AHLEEERDLK	YES	0.063	0.937
TVLGNFAAFVQK	YES	0.063	0.937
VNYIFFK	YES	0.063	0.937
YIDQEELNK	YES	0.063	0.937
ALTVPYFR	YES	0.064	0.936
IVDLVDELDKDTVF	YES	0.064	0.936
TPEAEIHQGFQ	YES	0.064	0.936
VHLSAEEK	YES	0.064	0.936
GTEATGATILEAIPM	YES	0.065	0.935
IPDPDAVKPD	YES	0.065	0.935
KPITDDDVDRI	YES	0.065	0.935
TNVPRASVPDGFLS	YES	0.065	0.935
VLVNCIYFK	YES	0.065	0.935
APAKIPDEEATKPI	YES	0.066	0.934
TVTAMDVVYALK	YES	0.066	0.934
RTGPPPPGPPPEVVI	YES	0.067	0.933
RYPSSANLHLPK	YES	0.067	0.933
CINDYVEK	YES	0.068	0.932
GGVSYERVSK	YES	0.068	0.932
GKPAQYIAVH	YES	0.068	0.932
LGVQDLFGSR	YES	0.068	0.932
VFTHEADLSGVTG	YES	0.068	0.932
VIGEPIDERGPIKT	YES	0.068	0.932
GKEQPLDEELK	YES	0.069	0.931
IKDPDAVKPE	YES	0.07	0.93
KIKDPDAVKPE	YES	0.07	0.93
GNWDNQFNKEHTK	YES	0.071	0.929
PPPPMEPDHPFY	YES	0.071	0.929
PRDDDLNLR	YES	0.071	0.929
VDEKPPEFS	YES	0.071	0.929
FMTEATKDAPF	YES	0.072	0.928
GDDITMVLILPK	YES	0.072	0.928
IPPVHPVPPGF	YES	0.072	0.928
TVGGVSYERVSK	YES	0.072	0.928
DTDSEEEIREAF	YES	0.073	0.927
GEPGPAGLPGPPGAL	YES	0.073	0.927
KPEHIPDPDAK	YES	0.073	0.927
KPVQMMFK	YES	0.073	0.927
NLYHSEAF	YES	0.073	0.927
PSSNILFLGR	YES	0.073	0.927
DKPEHIPDPDAK	YES	0.074	0.926
KSFENFIVR	YES	0.074	0.926
LKGTEDEVEKY	YES	0.074	0.926
RVNKPPYPKL	YES	0.074	0.926
TDSEEEIREAF	YES	0.074	0.926
TEEEFEKF	YES	0.074	0.926
GLPRLPEEW	YES	0.075	0.925
LFDEHATF	YES	0.075	0.925
DVALEGVSHFFR	YES	0.076	0.924
EDLIAYLKK	YES	0.076	0.924
HNPSSNILFLGR	YES	0.076	0.924
GPPAAPPSFRPE	YES	0.078	0.922
LVLVNAIYFK	YES	0.078	0.922
TAPEEGLEEPREEVQ	YES	0.078	0.922
EDKYEEEIKL	YES	0.079	0.921
EVEDDEYKAF	YES	0.079	0.921
GEPGHGGDPGLVS	YES	0.079	0.921
IEQHLTLEK	YES	0.079	0.921
KEVEDDEYKAF	YES	0.079	0.921
KVPQVSTPT	YES	0.079	0.921
SPFRVNVGEGSHPE	YES	0.079	0.921
ECDIETIGGKK	YES	0.08	0.92
FSVSGDYK	YES	0.08	0.92
GEPIDERGPIKT	YES	0.08	0.92
AAVEAQLLPETLR	YES	0.081	0.919
AVLFCLSEDKK	YES	0.081	0.919
CCTESLVNR	YES	0.081	0.919
EAVLGLWGK	YES	0.081	0.919
KDTDSEEEIREAF	YES	0.081	0.919
SFVEVNEEGTEAA	YES	0.082	0.918
TPEAEIHQGF	YES	0.082	0.918
YGEEEVPRSPF	YES	0.082	0.918
KDVDRIIGL	YES	0.083	0.917
KEPEKPIDREK	YES	0.084	0.916
KSYELPDGQ	YES	0.084	0.916
LRDDKDTIEK	YES	0.084	0.916
LSSPATLNSR	YES	0.084	0.916
TIEIEVPEEK	YES	0.084	0.916
VAEIYEEELR	YES	0.084	0.916
WTPDSPTIKPHPT	YES	0.084	0.916
ALVNYIFFK	YES	0.085	0.915
GAPDEEDHVL	YES	0.085	0.915
ENVIFSPLSVSM	YES	0.087	0.913
GDAPEEEVSL	YES	0.087	0.913
PREVVPRPRPGVT	YES	0.087	0.913
SKPVKVPENPPSM	YES	0.087	0.913
AAIEFINNYVK	YES	0.088	0.912
LLCGLLAER	YES	0.088	0.912
TGTQYLLR	YES	0.088	0.912
AAAATGTIFMFR	YES	0.089	0.911
GDDLANINQWVK	YES	0.089	0.911
KDVDRIVGL	YES	0.089	0.911
PSSNILFLGRLSSP	YES	0.089	0.911
VDIEPPTPICPE	YES	0.089	0.911
AAAATGTIFM	YES	0.09	0.91
DDKHIPGSPF	YES	0.09	0.91
LAQAMMAFTR	YES	0.09	0.91
TTPPQQDVDGT	YES	0.09	0.91
WDKPEHIPDPDAK	YES	0.09	0.91
DWDKPEHIPDPDAK	YES	0.091	0.909
VPPPPMEPDHPFY	YES	0.091	0.909
DAVRGSPAVNVGVK	YES	0.092	0.908
EDQTEYLEER	YES	0.092	0.908
GDKGETGPSGPAGPT	YES	0.092	0.908
GKIDDDADGF	YES	0.092	0.908
PEDRKPEDWDERPK	YES	0.092	0.908
RKEEEEVDKE	YES	0.092	0.908
TGPNLHGLFGR	YES	0.092	0.908
TYHFLPEFLASTQK	YES	0.092	0.908
VIISAPSADAPMFVM	YES	0.093	0.907
ADFSGMSSQR	YES	0.094	0.906
AVVEVDESGTK	YES	0.094	0.906
FNKPFLFLIYDTK	YES	0.094	0.906
KCINDYVEK	YES	0.094	0.906
SDDEKFLF	YES	0.094	0.906
KVPQVSTPTL	YES	0.096	0.904
DSGAPIKIPVGPE	YES	0.097	0.903
GSKPVKVPENPPSM	YES	0.097	0.903
SSELVSANR	YES	0.097	0.903
FQNALIVR	YES	0.098	0.902
PVVPVVPIGPPPA	YES	0.098	0.902
SERFPEDGPELE	YES	0.098	0.902
VTHPNPEEGEK	YES	0.098	0.902
FMTEATKDAPFR	YES	0.1	0.9
GVERIDEPGLR	YES	0.1	0.9
SSNILFLGRLSSP	YES	0.1	0.9
TLSDYNIQK	YES	0.1	0.9
AALEGTLAETEAR	YES	0.101	0.899
FCADHPFLF	YES	0.101	0.899
KTPEDLDKL	YES	0.101	0.899
SEPEAEPPQAPELKQ	YES	0.102	0.898
YEKPETPEL	YES	0.102	0.898
IPELLASGVVDSATK	YES	0.103	0.897
KVLPSDPCPQ	YES	0.103	0.897
TGGVLFCGR	YES	0.103	0.897
AGEQPSVQPPLRPQ	YES	0.104	0.896
EKGDEEEEGEEKLE	YES	0.104	0.896
DTQSILFSGK	YES	0.105	0.895
AEEVEVFLPR	YES	0.106	0.894
DAEEVEVFLPR	YES	0.106	0.894
FASDVFSTNFK	YES	0.106	0.894
LEEELEEEQGNME	YES	0.106	0.894
MAAVEANLLPEMLR	YES	0.106	0.894
MAAVEAQLLPETLR	YES	0.106	0.894
VDVGTEPRAPK	YES	0.106	0.894
KIEQHLTLEK	YES	0.107	0.893
MAAVEANLLPETLR	YES	0.107	0.893
TVEEPMEEEEAAKE	YES	0.107	0.893
TVEKELTYER	YES	0.107	0.893
DTGTVLFLGK	YES	0.108	0.892
DTQSIIFSGK	YES	0.108	0.892
FSISSDYK	YES	0.108	0.892
VEEPMEEEEAAKE	YES	0.108	0.892
VVDVGTEPRAPK	YES	0.108	0.892
KGDDLANINQWVK	YES	0.109	0.891
EHMQPTHPIRL	YES	0.11	0.89
VHLLPPPSEEL	YES	0.11	0.89
PEAEPPQAPELK	YES	0.111	0.889
PTDEFFLK	YES	0.111	0.889
DSDAAIEFINNYVK	YES	0.112	0.888
LEEQLEEEESARQK	YES	0.112	0.888
HINTWVAQK	YES	0.113	0.887
LTISGTYDLK	YES	0.113	0.887
SDAAIEFINNYVK	YES	0.113	0.887
VNWIQQTIAAN	YES	0.113	0.887
WIQQTIAAN	YES	0.113	0.887
DTQSIIFLGK	YES	0.114	0.886
GEQPSVQPPLRPQ	YES	0.114	0.886
GNWDNQFNK	YES	0.114	0.886
IAPNLADFAF	YES	0.114	0.886
TAGWNIPMGLLYNK	YES	0.114	0.886
EQIVPKPEEEVAQ	YES	0.115	0.885
LLDEFVQDAR	YES	0.115	0.885
TKPPCPICPA	YES	0.115	0.885
ALHFDTVK	YES	0.118	0.882
EEEEVATPPPPPPPK	YES	0.118	0.882
KVPQVSTPTLVEVA	YES	0.118	0.882
GIDGRPGPIGPA	YES	0.119	0.881
NPLPSKETIEQE	YES	0.119	0.881
LDKFVQDAR	YES	0.12	0.88
LLDKFVQDAR	YES	0.12	0.88
DKFVQDAR	YES	0.121	0.879
GGQPVPNFPS	YES	0.121	0.879
GTEAAAATGIEMM	YES	0.122	0.878
TVVQLEGDNK	YES	0.123	0.877
KPEDWDEEMDGE	YES	0.125	0.875
LLDEFRQDAQAK	YES	0.125	0.875
QVSLNSGSHF	YES	0.125	0.875
SEPEAEPPQAPELK	YES	0.125	0.875
ECDIETIGGK	YES	0.126	0.874
IQDKEGIPPDQQR	YES	0.126	0.874
AWGPGLETGQVGK	YES	0.127	0.873
IIYGGSVTGATCK	YES	0.127	0.873
SEKNYDEF	YES	0.127	0.873
GTEAAAATGIEMR	YES	0.128	0.872
LVNEVTEFAK	YES	0.128	0.872
SEPEAEPPRAPEL	YES	0.128	0.872
AEREIVRDI	YES	0.129	0.871
DEEEEDVKLL	YES	0.129	0.871
PVKVPENPPS	YES	0.129	0.871
KQEYDESGPSIVH	YES	0.13	0.87
EANLAASFGK	YES	0.131	0.869
GDVPTKRPPVL	YES	0.131	0.869
LEEQLEEEEAARQK	YES	0.133	0.867
SLNNQFASFIDK	YES	0.133	0.867
STTTGHLIYK	YES	0.133	0.867
KEGLELPEDEEEK	YES	0.134	0.866
SLLGNLGITK	YES	0.134	0.866
ADFQEDEQKFW	YES	0.135	0.865
GDIEFPPPFGRE	YES	0.135	0.865
ADLSGITDQAR	YES	0.136	0.864
AEADVASLNR	YES	0.136	0.864
LQDKEGIPPDQQR	YES	0.136	0.864
VAEGTQVLELPFK	YES	0.136	0.864
AKKPEDWDEEMDGE	YES	0.137	0.863
DSDAAVEFINNYVK	YES	0.137	0.863
ILGADTSVDLEETGR	YES	0.138	0.862
KIPADAPWESPHAE	YES	0.138	0.862
SDAAVEFINNYVK	YES	0.138	0.862
GPDVGRPDRGRL	YES	0.139	0.861
SKPVKVPENPPS	YES	0.139	0.861
EETIEIEVPEEK	YES	0.14	0.86
RDDKDTIEKL	YES	0.14	0.86
LVESGGGLVQPGGSLR	YES	0.141	0.859
PGISPSPKPV	YES	0.141	0.859
TGKFPSPM	YES	0.141	0.859
TTEYQLSTLEEK	YES	0.141	0.859
KHINTWVAQK	YES	0.142	0.858
PGTGERFPVTE	YES	0.142	0.858
SEPEAEPPRAPELK	YES	0.142	0.858
VTHEGTIVEK	YES	0.142	0.858
EGLRGPRGDQGPVGR	YES	0.143	0.857
LGMFDLHHCEK	YES	0.145	0.855
SEEQLKEEGIEYK	YES	0.147	0.853
VPPSPDTPAHL	YES	0.147	0.853
LEEELEEEQGNM	YES	0.148	0.852
SSDSVDRPAL	YES	0.148	0.852
PPSPDTPAHL	YES	0.149	0.851
SKPGISPSPKPV	YES	0.149	0.851
SSQRDLYLSK	YES	0.149	0.851
VGGQAGAHGAEAL	YES	0.149	0.851
EKGDEEEEGEEKL	YES	0.151	0.849
GEEELPDIAPPL	YES	0.152	0.848
KVPPSPDTPAHL	YES	0.152	0.848
FAFSLYK	YES	0.153	0.847
PHAIVPSNTDFAF	YES	0.153	0.847
VDNDENEHQLSLR	YES	0.153	0.847
LQQVLHADSGPCLPY	YES	0.154	0.846
TIGKECDIETIGGK	YES	0.154	0.846
APEETIEIEVPEEK	YES	0.155	0.845
KDTDSEEEIREA	YES	0.155	0.845
NTDFAFSLYK	YES	0.155	0.845
TDFAFSLYK	YES	0.155	0.845
IGDEDIGRVV	YES	0.156	0.844
PGIEPSPDK	YES	0.156	0.844
GSRGPIEINPR	YES	0.157	0.843
GVEEEPAELPEGT	YES	0.157	0.843
DTGKFPSPM	YES	0.158	0.842
SRGPIEINPR	YES	0.158	0.842
VVIGMDVAASEFYR	YES	0.158	0.842
GSTLTELLEGLK	YES	0.159	0.841
SLYPDGSKPVK	YES	0.159	0.841
PKEEEEEEEELVD	YES	0.16	0.84
TLGVTDAFEAAR	YES	0.16	0.84
VDVPQEDETKEGTGE	YES	0.16	0.84
KTELEDTLDST	YES	0.161	0.839
DLSLSTFVHK	YES	0.162	0.838
GEKPEEPKDEVEVS	YES	0.162	0.838
GEVPPPRPPPPEEK	YES	0.162	0.838
QLIQAEFPSLLK	YES	0.162	0.838
SEEQLKEEGIEY	YES	0.162	0.838
EDQFYYLLDR	YES	0.163	0.837
LGEYGFQNALIVR	YES	0.163	0.837
GHPPPPPPPPEY	YES	0.164	0.836
PPEPPTEGDHDEL	YES	0.164	0.836
DWDFLPPK	YES	0.165	0.835
YDQLPEPRKPIEK	YES	0.165	0.835
ERDLSLSTFVHK	YES	0.166	0.834
AVLTIDEK	YES	0.167	0.833
SAPVPEPEPK	YES	0.167	0.833
YDQLPEPR	YES	0.169	0.831
DDTPHVPDEK	YES	0.17	0.83
ETLPFPIIDDK	YES	0.17	0.83
KYEEEIKV	YES	0.171	0.829
SALTATITKPK	YES	0.172	0.828
GSKPVKVPENPPS	YES	0.173	0.827
PNLTTEADFYVSK	YES	0.174	0.826
TPEAEIHQGFQHLLR	YES	0.174	0.826
VRAWGPGLETGQVGK	YES	0.174	0.826
KEEPFFPPPEEF	YES	0.175	0.825
SETDLEPPVVK	YES	0.175	0.825
TGDDTPHVPDEK	YES	0.175	0.825
GKDGELPVEDDIDLS	YES	0.177	0.823
NLYHSEAFSINFR	YES	0.177	0.823
DDWDFLPPK	YES	0.178	0.822
VNVDEVGGEALGR	YES	0.178	0.822
EDDWDFLPPK	YES	0.179	0.821
TVTAMDVVYALKR	YES	0.179	0.821
AVLDVGEEGTEAA	YES	0.181	0.819
SFVEVNEEGTEAAAA	YES	0.181	0.819
DEEEEVATPPPPPPPK	YES	0.183	0.817
KVPENPPSMV	YES	0.183	0.817
LADFAFSLYR	YES	0.183	0.817
AFPTNFQDLEAAR	YES	0.184	0.816
SERPSGIPERF	YES	0.184	0.816
KEDKYEEEIKV	YES	0.185	0.815
GYLAVAVVK	YES	0.186	0.814
LGMFDLHHCDK	YES	0.186	0.814
YAPSGFYIASGDVSGK	YES	0.187	0.813
LGEHNIDVLEGNEQ	YES	0.188	0.812
VIGFYPPDIHVE	YES	0.188	0.812
PLPVPVPPIPVPAPI	YES	0.191	0.809
YVNWIQQTIAAN	YES	0.191	0.809
IHPAPEPVKKPQ	YES	0.192	0.808
AFEPATGRVIATF	YES	0.193	0.807
ASAATTAILIAR	YES	0.193	0.807
SIEEIEVAPPK	YES	0.194	0.806
SRVPPGPAPPL	YES	0.194	0.806
TPAPEPPAPGAPPKP	YES	0.195	0.805
SGPCLPYLLSR	YES	0.197	0.803
KEPIMPAPGQEETVR	YES	0.198	0.802
FKLEEDYDMEGVLR	YES	0.199	0.801
SKFDPNLTQR	YES	0.199	0.801
DSGPCLPYLLSR	YES	0.2	0.8
IPDEEATKPIGW	YES	0.201	0.799
LEEQLEEEEAARQ	YES	0.201	0.799
FSGSGSGTDFTLK	YES	0.203	0.797
GSPGAPGEQGPPGSPG	YES	0.203	0.797
AADGTWEPFALGK	YES	0.204	0.796
STPDEFPTDIPGTK	YES	0.205	0.795
SYGFLPSFKDSCR	YES	0.206	0.794
VSETSPKIFPL	YES	0.206	0.794
GDPKEEEEEEEELVD	YES	0.207	0.793
HTIESTFQVSK	YES	0.208	0.792
SVSETSPKIFPL	YES	0.208	0.792
ELGDHITNLHR	YES	0.209	0.791
HTIESTFHVSK	YES	0.209	0.791
PLGPIPPVHPVPPGF	YES	0.21	0.79
GLIDEVNQDFTNR	YES	0.212	0.788
FQPQEPDFPPPPPDLE	YES	0.214	0.786
LGEHNIDVLEGNEQF	YES	0.215	0.785
RVIISAPSADAPMFVM	YES	0.215	0.785
GAGVDDQENWHEGK	YES	0.216	0.784
HDFVEDK	YES	0.216	0.784
LEESYDLNAPLAR	YES	0.218	0.782
TGTVLFLGKVADPSPA	YES	0.218	0.782
YEEVARKL	YES	0.218	0.782
VPMMGIK	YES	0.22	0.78
SKPEYDEAGPS	YES	0.221	0.779
VVQNEFTLGEECEME	YES	0.222	0.778
LHDILPHLGIK	YES	0.224	0.776
HEMPPHIY	YES	0.225	0.775
TDMFQTVDLFEGK	YES	0.225	0.775
SHQADLSGITDQAR	YES	0.227	0.773
TVEEPMEEEEAAKEE	YES	0.227	0.773
PEHTIESTFQVSK	YES	0.228	0.772
VEEVDEEGKFV	YES	0.228	0.772
ILGLAIESQDAGIK	YES	0.23	0.77
KIPDEEATKPIGW	YES	0.23	0.77
SALFILPDDGR	YES	0.231	0.769
STLFLLPDDGR	YES	0.231	0.769
AATESFASDPILYRPV	YES	0.233	0.767
LIPVTEAVLVNYIYFK	YES	0.233	0.767
PTSEPEAEPPRAPELK	YES	0.233	0.767
STLFILPDDGR	YES	0.233	0.767
ELEEIVQPII	YES	0.234	0.766
DSALFILPDDGR	YES	0.235	0.765
GEQPSVQPPLRPQQ	YES	0.236	0.764
IAPNLADFAFSLYR	YES	0.237	0.763
TGQAPGFSYTDANK	YES	0.237	0.763
TPVDPHAIVPSNTDF	YES	0.239	0.761
GTDPEDVIR	YES	0.242	0.758
TPFDPEHTIESTF	YES	0.243	0.757
AEDSLLAADEAAAK	YES	0.244	0.756
INPRHPLIR	YES	0.244	0.756
ATPQEPWPGPPTPSPT	YES	0.245	0.755
SYGFLPSFK	YES	0.245	0.755
YGFLPSFK	YES	0.245	0.755
LQDMGLEDLFIPEK	YES	0.246	0.754
EAPEETIEIEVPEEK	YES	0.247	0.753
GEPIDERGPIK	YES	0.247	0.753
LEEDYDMEGVLR	YES	0.247	0.753
PIDERGPIK	YES	0.247	0.753
YDEELEER	YES	0.247	0.753
TEEKPIF	YES	0.248	0.752
VIISAPSADAPMF	YES	0.248	0.752
LVEVSTVGGVSYER	YES	0.25	0.75
TEEDIGHPEIG	YES	0.25	0.75
TGTAEVSSILEER	YES	0.25	0.75
VGEEDEVSIR	YES	0.25	0.75
HEEEYFSGPGPK	YES	0.251	0.749
SDEDEIRIT	YES	0.251	0.749
SLTVSFSRPF	YES	0.251	0.749
TLPEDEKQIK	YES	0.251	0.749
LSGPQAGLGEYLFER	YES	0.252	0.748
TDELAPPKPPLPE	YES	0.253	0.747
EEAEEPDLEEDADQK	YES	0.255	0.745
TITLEVEPSDTIENVK	YES	0.255	0.745
EADLSGVTEEQPLK	YES	0.256	0.744
LDLEEQLEEEEAARQ	YES	0.256	0.744
SPFLFATVLR	YES	0.26	0.74
GPPPPPPGPPPPPVPT	YES	0.261	0.739
GNTLDNDIMLIK	YES	0.263	0.737
ESEDKPEIE	YES	0.264	0.736
FDSPFLFATVLR	YES	0.264	0.736
MAAVEANLLPETLRR	YES	0.264	0.736
VFTHEADLSGVTGDK	YES	0.264	0.736
MAAVEAQLLPETLRR	YES	0.265	0.735
GTDEEKFIT	YES	0.266	0.734
RVIISAPSADAPMF	YES	0.267	0.733
KYDEELEER	YES	0.268	0.732
FCADHPFLFFIQHSK	YES	0.269	0.731
VEEDDPVPEIR	YES	0.269	0.731
KYEEEIK	YES	0.27	0.73
DDLYVSDAFHK	YES	0.271	0.729
DLYVSDAFHK	YES	0.271	0.729
ISKPEYDEAGPS	YES	0.273	0.727
AGEQPSVQPPLRPQQ	YES	0.274	0.726
TEDEVERVIT	YES	0.274	0.726
TQDAMEAALHLEK	YES	0.274	0.726
DEEEEVATPPPPPPPKK	YES	0.278	0.722
ELNMIIMLPDENTDLK	YES	0.278	0.722
KTGQAPGFSYTDANK	YES	0.28	0.72
SDYEKPETPEL	YES	0.283	0.717
ITDLLSPDSVNSMTR	YES	0.284	0.716
VFTHEADLSGVTGDKK	YES	0.285	0.715
KELEEDFIK	YES	0.289	0.711
EEEDKKEDVGTVV	YES	0.291	0.709
AVLDVDEEGTEGAAAT	YES	0.292	0.708
QLSPDTVLVLVNCIYFK	YES	0.292	0.708
FSISSDYKLEEILPR	YES	0.293	0.707
AEREIVRDIK	YES	0.294	0.706
FASDVFSTNFKD	YES	0.294	0.706
PDAEKPEDWDEDMDGE	YES	0.294	0.706
TSDQVHFFFAK	YES	0.294	0.706
SNTDFAFSLYK	YES	0.296	0.704
VFSHQADLSGITDQAR	YES	0.299	0.701
AEDAPWKKIQ	YES	0.3	0.7
ANRPFLVLIR	YES	0.3	0.7
EKPYFPIPEEY	YES	0.3	0.7
PEFPTVTHPNPEEGEK	YES	0.3	0.7
VFTHEADLSGVTGDNK	YES	0.3	0.7
GQHEEEYFSGPGPK	YES	0.301	0.699
AVLDVDEEGTEGAAATG	YES	0.302	0.698
EDKYEEEIK	YES	0.302	0.698
SEAPAPAPAPAPAPAPA	YES	0.302	0.698
VICDDEDIRDSPFIA	YES	0.303	0.697
SSNTDFAFSLYK	YES	0.307	0.693
TGPPPPGPPPEVV	YES	0.307	0.693
WISKPEYDEAGPS	YES	0.309	0.691
AVLDVGEEGTEAAAAT	YES	0.31	0.69
LGNAMFIDEQLELLEK	YES	0.31	0.69
RTGPPPPGPPPEVV	YES	0.311	0.689
ELEEIVQPIIS	YES	0.312	0.688
LGNAMFIDEQLELLDK	YES	0.312	0.688
VTYCPTEPGNYIINIK	YES	0.312	0.688
IDAPGHRDFIK	YES	0.313	0.687
IGEPIDERGPIK	YES	0.314	0.686
TYGAELASVDFLR	YES	0.314	0.686
NIDVLEGNEQFINAAK	YES	0.315	0.685
TPVDPHAIVPSNTDFAF	YES	0.315	0.685
FPFGYIK	YES	0.316	0.684
KFPFGYIK	YES	0.316	0.684
ALNESNPAGNIFISPF	YES	0.32	0.68
SSGSSYPSLLQCLK	YES	0.321	0.679
SGPPPPPPGPPPPPVPT	YES	0.324	0.676
TETVEEPMEEEEAAKE	YES	0.325	0.675
VDQSILTGESVSVIK	YES	0.325	0.675
KEDKYEEEIK	YES	0.327	0.673
ANGESCSVSMMYQESK	YES	0.328	0.672
VSSNTDFAFSLYK	YES	0.333	0.667
MSPLRPQNYLFGCELK	YES	0.334	0.666
KKFPFGYIK	YES	0.336	0.664
AGGTTVTQGVETTKPS	YES	0.337	0.663
FSVSGDYQLEDTLK	YES	0.337	0.663
MGAPEYGMAEYLFDK	YES	0.34	0.66
NVIGEPIDERGPIK	YES	0.341	0.659
TEEDIGHPEIGDA	YES	0.343	0.657
KVPKPEPVPEPKEPSPE	YES	0.344	0.656
VIGEPIDERGPIK	YES	0.348	0.652
LVEVSTVGGVSYERVSK	YES	0.349	0.651
LVESGGGLVQPGGSLRL	YES	0.35	0.65
DSDAAIEFINNY	YES	0.352	0.648
DSDAAVEFINNY	YES	0.352	0.648
AVVSSNTDFAFSLYK	YES	0.353	0.647
KVFSHQADLSGITDQAR	YES	0.357	0.643
IQEAPEETIEIEVPEEK	YES	0.36	0.64
SQKEDKYEEEIK	YES	0.36	0.64
TCVADESAENCDK	YES	0.36	0.64
EKEEKESEDKPEIE	YES	0.361	0.639
TPFNPNLTTEADFHVSK	YES	0.362	0.638
IGDEDIGRVVIG	YES	0.364	0.636
GDKEEEDKDDEEKPKIE	YES	0.366	0.634
TPAPEPPAPGAPPKPA	YES	0.367	0.633
MPFNPNFTTGADFHVSK	YES	0.368	0.632
SEKEDKYEEEIK	YES	0.368	0.632
SCAAAGTECLISGWGN	YES	0.371	0.629
TPFNPSFTTEADFHVSK	YES	0.371	0.629
KTTIPEEEEEEEEAA	YES	0.374	0.626
MPFNPSFTTGADFHVSK	YES	0.374	0.626
IEKKYDEELEER	YES	0.376	0.624
MPFDPSFTTEADFHVSK	YES	0.378	0.622
PHAIVPSNTDFAFSLYK	YES	0.379	0.621
SIEGPSKVDIN	YES	0.382	0.618
SIEGPSQAKIE	YES	0.382	0.618
MPFNPSFTTEADFHVSK	YES	0.383	0.617
EKEISDDEAEEEKGDKE	YES	0.386	0.614
TPFDPEHTIESTFQVSK	YES	0.387	0.613
SKPVTTPEEIA	YES	0.389	0.611
TPFDPEHTIESTFHVSK	YES	0.389	0.611
AGGTTVTQGVETTKPSK	YES	0.399	0.601
PTDSKPEDWDKPEHIPD	YES	0.403	0.597
GSEVTPFPGIT	YES	0.405	0.595
SEVTPFPGIT	YES	0.405	0.595
KRPSPPPSPTPVLPKPS	YES	0.414	0.586
EKGDEEEEGEEKLEEK	YES	0.418	0.582
GGDVHQGFQNLLTEVNR	YES	0.419	0.581
LMPEEDFIADHPFIF	YES	0.422	0.578
TLPVEQCPADQIL	YES	0.448	0.552
SDEADLSGVTEEQPLK	YES	0.455	0.545
TNVPRASVPDGFLSEL	YES	0.463	0.537
LGEHNIDVLEGNEQFIN	YES	0.468	0.532
GDPKEEEEEEEELVDPL	YES	0.471	0.529
SPQPPVEEEDEHFDDT	YES	0.481	0.519
KEPIMPAPGQEETVRIV	NOT	0.5	0.5
TTPPQQDVDGTYFLYSK	NOT	0.508	0.492
KSPQPPVEEEDEHFDDT	NOT	0.527	0.473
APPTSEPEAEPPQAPELK	NOT	0.546	0.454
GSEAPAPAPAPAPAPAPA	NOT	0.558	0.442
AGGTTVTQGVETTKPSKQ	NOT	0.568	0.432
GSGPPPPPPGPPPPPVPT	NOT	0.581	0.419
LVESGGGLVQPGGSLRLS	NOT	0.588	0.412
DEEEEDDVVTPKPPIEPE	NOT	0.612	0.388
YLADVFPTDFEDPEGAQK	NOT	0.652	0.348
AVLDVDEEGTEGAAATGI	NOT	0.664	0.336
TTAPLPMMPVAEEEIRPY	NOT	0.676	0.324
AGATYVVESTGVFTTMEK	NOT	0.688	0.312
KPEDWDEEMDGEWEPPVIQ	NOT	0.689	0.311
SSSGFTCQVTHEGTIVEK	NOT	0.697	0.303
SCAAAGTECLISGWGNTK	NOT	0.699	0.301
TNVPRASVPDGFLSELTQ	NOT	0.699	0.301
VFSDEADLSGVTEEQPLK	NOT	0.723	0.277
FDGALNVDLTEFQTNLVPYPR	NOT	0.741	0.259
DEAPPTSEPEAEPPRAPELK	NOT	0.753	0.247
ITYIGEIFTQILLLPYVGK	NOT	0.758	0.242
GEVPPPRPPPPEEKDEEFPEQK	NOT	0.766	0.234
GEGGEMGLPGLPGLPGMPGTG	NOT	0.796	0.204
DEEEEVATPPPPPPPKKEPKPEPM	NOT	0.797	0.203
DLSMVILLPDSIEDESTGLR	NOT	0.812	0.188
RPGPLGPPGEPGPPADVDAC	NOT	0.816	0.184
EDKEEEKEKEEKESEDKPEIE	NOT	0.825	0.175
SFVEVNEEGTEAAAATAAIMMMR	NOT	0.825	0.175
AFGPGLEPTGCIVDKPAEFTIDAR	NOT	0.834	0.166
IITHPNFNGNTLDNDIMLIK	NOT	0.836	0.164
IVGGYTCAANSVPYQVSLNS	NOT	0.837	0.163
DAGATYVVESTGVFTTMEK	NOT	0.839	0.161
DMDMSPLRPQNYLFGCELK	NOT	0.839	0.161
ELNMIIMLPDENTDLKTVEK	NOT	0.841	0.159
ELYHSEAFPTNFQHLEAAR	NOT	0.844	0.156
ELYHSEAFPTNFQDLEAAR	NOT	0.849	0.151
LQQVLHADSGPCLPYLLSR	NOT	0.85	0.15
ELYHSEAFSTNFQDLEAAR	NOT	0.856	0.144
AVLDVGEEGTEAAAATGIAMMTS	NOT	0.861	0.139
MGAAGNTATQMSQALSLSK	NOT	0.862	0.138
VDPHAIVPSNTDFAFSLYK	NOT	0.868	0.132
TREPWDGKDGELPVEDDIDLS	NOT	0.871	0.129
VAEGTQVLELPFKGDDITMVLILPK	NOT	0.871	0.129
AVLDVDEEGTEGAAATGIS	NOT	0.874	0.126
AFLEVNEEGSEAAASTTIGIAGR	NOT	0.881	0.119
AVLDVGEEGTEAAAATGIAMMT	NOT	0.884	0.116
AVLDVGEEGTEAAAATGIEMMT	NOT	0.885	0.115
WKTPFDPEHTIESTFQVSK	NOT	0.891	0.109
AVLDVGEEGTEAAAATGIAMMTST	NOT	0.893	0.107
FYQAEMEELDFVNTTEESR	NOT	0.893	0.107
TNVPRASVPDGFLSELTQQ	NOT	0.897	0.103
AVLDVGEEGTEAAAATGIAM	NOT	0.907	0.093
FVEWTRPDMMDAEEVEVFLPR	NOT	0.911	0.089
FASDVFSTNFKDPEAAIVFINDYVK	NOT	0.914	0.086
AVLDVGEEGTEAAAATGIEMR	NOT	0.915	0.085
SFVEVNEEGTEAAAATAAIMM	NOT	0.916	0.084
AVLDVGEKGTEAAAATGIEMR	NOT	0.917	0.083
FVQDAHELYHSEAFPTNFQDLEAAR	NOT	0.917	0.083
AVLDVGEEGTEAAAATGIEMM	NOT	0.918	0.082
TPVDPHAIVPSNTDFAFSLYK	NOT	0.918	0.082
AVLDVGEEGTEAAAATGIAMM	NOT	0.919	0.081
VFSDEADLSGVTEEQPLKLSK	NOT	0.922	0.078
ALSQPSNLLQLNVGNAMFVDER	NOT	0.923	0.077
ELYHSEAFPTNFQDLEAARR	NOT	0.923	0.077
FASDVFSTNFKDPGAAVVFINDYVK	NOT	0.924	0.076
EEEEEKEEEKEKGDEEEEGEEK	NOT	0.929	0.071
KFYQAEMEELDFVNTTEESR	NOT	0.935	0.065
LGEHNIDVLEGNEQFINAA	NOT	0.939	0.061
MGAPEYGMAEYLFDKHTLGSSES	NOT	0.941	0.059
VFTHEADLSGVTGDNKLGVSK	NOT	0.941	0.059
IVDLVDELDKDTVFALVNYIFFK	NOT	0.943	0.057
LGEHNIDVLEGNEQFINAAK	NOT	0.944	0.056
EQTEGKIPELLASGVVDSATK	NOT	0.959	0.041
FYQAEMEELDFVNTTEESRK	NOT	0.961	0.039
KFYQAEMEELDFVNTTEESRK	NOT	0.972	0.028
DEEDKDEDEEEEDEKEEEEEEDAAA	NOT	0.973	0.027
