# Supplementary material for: The Discovery, Characterization, and Quantification of Bioactive Peptides Contained in Palbio Porcine Intestinal Mucosa Hydrolysate Products
Source: Int J Mol Sci. 2025 Jul 11;26(14):6656. doi: 10.3390/ijms26146656 (PMC12294386; doi:10.3390/ijms26146656)
Supplement: Supplementary file 1 [file ijms-26-06656-s001.zip › suppl.table_S6_RF_P62_antiviral.xlsx]

## Sheet: Sheet1
Sequence	Antiviral Activity?	Probability - NOT	Probability - YES
VRAWGPGLETGQVGK	YES	0.13	0.87
GPPPPPPPPVPPPPT	YES	0.151	0.849
VEEVPAQVLELPYEDR	YES	0.155	0.845
GSGPPPPPPGPPPPPVPT	YES	0.163	0.837
TPAPEPPAPGAPPKPA	YES	0.169	0.831
TPAPEPPAPGAPPKP	YES	0.173	0.827
GPPPPPPGPPPPPVPT	YES	0.18	0.82
SGPPPPPPGPPPPPVPT	YES	0.181	0.819
KVPGEGLPLPK	YES	0.184	0.816
RPGPLGPPGEPGPPADVDAC	YES	0.187	0.813
AVLDVDEEGTEGAAATGI	YES	0.2	0.8
ILNLLPDDAVDSATR	YES	0.216	0.784
IQEAPEETIEIEVPEEK	YES	0.216	0.784
AVLDVGEEGTEAAAATGIAMMT	YES	0.224	0.776
AVLDVDEEGTEGAAATG	YES	0.232	0.768
AVLDVGEEGTEAAAATGIEMMT	YES	0.237	0.763
GSEAPAPAPAPAPAPAPA	YES	0.237	0.763
SALFILPDDGRMEDVEAK	YES	0.245	0.755
AVIDKDTGTVLFLGK	YES	0.249	0.751
KEPIMPAPGQEETVR	YES	0.255	0.745
KQIVTVEGGLSVISPK	YES	0.26	0.74
SCAAAGTECLISGWGN	YES	0.26	0.74
GLNQALVDLHALGSAR	YES	0.261	0.739
TEPGKEPPTPDK	YES	0.262	0.738
VFDGELQEGQVLIVPQNFAVAAR	YES	0.262	0.738
LTEVGPDDDEKSWLQR	YES	0.264	0.736
TLNRPSNLLQLR	YES	0.265	0.735
LPPPLPPGPPSVFPD	YES	0.266	0.734
TPVDPHAIVPSNTDF	YES	0.266	0.734
AVLDVGEEGTEAAAAT	YES	0.267	0.733
AVLDVDEEGTEGAAAT	YES	0.273	0.727
TGTVLFLGKVADPSPA	YES	0.275	0.725
QIVTVEGGLSVISPK	YES	0.276	0.724
VVNCQGNAVFDGELR	YES	0.277	0.723
LGEHNIDVLEGNEQFINAA	YES	0.288	0.712
LGEHNIDVLEGNEQFIN	YES	0.289	0.711
TILLPHHADADFLLFVLSGR	YES	0.292	0.708
VFTHEADLSGVTGDK	YES	0.293	0.707
SKPGISPSPKPV	YES	0.295	0.705
KEPIMPAPGQEETVRIV	YES	0.296	0.704
SSSGFTCQVTHEGTIVEK	YES	0.296	0.704
SEAPAPAPAPAPAPAPA	YES	0.297	0.703
PEFPTVTHPNPEEGEK	YES	0.298	0.702
LLQLNVGNAMFVDER	YES	0.299	0.701
LGACDNTLK	YES	0.305	0.695
AVVPSNTDFAFSLYK	YES	0.306	0.694
IDVLEGNEQFINAAK	YES	0.306	0.694
AIVPSNTDFAFSLYK	YES	0.307	0.693
SCAAAGTECLISGWGNTK	YES	0.307	0.693
NLQGENEGEDKGAIVTVK	YES	0.312	0.688
ATPQEPWPGPPTPSPT	YES	0.315	0.685
ANLSGITDTTPLYVSQVAH	YES	0.316	0.684
TSNILSDVVDLK	YES	0.316	0.684
TAVVSSNTDFAFSLYK	YES	0.319	0.681
PLGPIPPVHPVPPGF	YES	0.32	0.68
SFVEVNEQGTEAAGGTGSEVSFR	YES	0.32	0.68
TVTAMDVVYALK	YES	0.32	0.68
ISTLNSLTLPALRQFQLSAQY	YES	0.321	0.679
LPPPKPLPGTL	YES	0.322	0.678
VGGQAGAHGAEALER	YES	0.322	0.678
NIDVLEGNEQFINAAK	YES	0.323	0.677
LSGPQAGLGEYLFER	YES	0.325	0.675
VVDVGTEPRAPK	YES	0.327	0.673
TGTVLFLGK	YES	0.33	0.67
SPPLGPIPPVHPVPPGF	YES	0.331	0.669
FNKPFLFLIYDTK	YES	0.332	0.668
GIDGRPGPIGPA	YES	0.333	0.667
KTTIPEEEEEEEEAA	YES	0.335	0.665
VFDGELQEGGVLIVPQNFAVAAK	YES	0.335	0.665
TVAVLVNYIYFK	YES	0.338	0.662
AFGPGLEPTGCIVDKPAEFTIDAR	YES	0.34	0.66
EKGDEEEEGEEKLEEK	YES	0.341	0.659
NLQGENEEEDSGAIVTVK	YES	0.341	0.659
PPPPMEPDHPFY	YES	0.342	0.658
DTGTLLFLGK	YES	0.343	0.657
ILEFNSKPNTLLLPNHADADY	YES	0.343	0.657
LQQVLHADSGPCLPY	YES	0.343	0.657
LGDLGFFTF	YES	0.344	0.656
SFVEVNEEGTEAAAATAAIMMMR	YES	0.344	0.656
DTGTVLFLGK	YES	0.347	0.653
QKQEEEPLEVQR	YES	0.347	0.653
ELYHSEAFSTNFQDLEAAR	YES	0.349	0.651
ALSQPSNLLQLNVGNAMFVDER	YES	0.352	0.648
FNECQLNNLNALEPDHR	YES	0.355	0.645
AIVVLVINEGEANIELVGIKEQQQR	YES	0.356	0.644
PHAIVPSNTDFAFSLYK	YES	0.357	0.643
TGGVLFCGR	YES	0.358	0.642
HNPSSNILFLGR	YES	0.365	0.635
SKPVKVPENPPS	YES	0.366	0.634
VCNYVNWIQQTIAAN	YES	0.367	0.633
GTTATQMAQVLQFSR	YES	0.368	0.632
IPPVHPVPPGF	YES	0.368	0.632
IVGGYTCAANSVPYQVSLNSG	YES	0.368	0.632
PITPPGECCPVCPH	YES	0.368	0.632
AILTLVNNDDRDSYNLHPGDAQR	YES	0.369	0.631
LVEVSTVGGVSYERVSK	YES	0.369	0.631
PSSANLHLPK	YES	0.369	0.631
AIVILVINEGDANIELVGIKEQQQK	YES	0.37	0.63
KTVTAMDVVYALK	YES	0.37	0.63
NQLQLTTGNGLFIDKK	YES	0.371	0.629
TLGVTDAFEAAR	YES	0.371	0.629
ELYHSEAFPTNFQDLEAAR	YES	0.375	0.625
KIPDEEATKPI	YES	0.376	0.624
EGLRGPRGDQGPVGR	YES	0.377	0.623
FVQDAHELYHSEAFPTNFQDLEAAR	YES	0.377	0.623
LLAPPERKY	YES	0.377	0.623
TYFGAEPQSVNFMEASGQIR	YES	0.377	0.623
KEMQPTHPIRL	YES	0.379	0.621
LGEHNIDVLEGNEQF	YES	0.379	0.621
FSISSDYKLEEILPR	YES	0.381	0.619
GGHPVPKFPT	YES	0.381	0.619
IVGGYTCAANSVPYQVSLNS	YES	0.381	0.619
PGISPSPKPV	YES	0.381	0.619
AKIPDEEATKPI	YES	0.385	0.615
AWGPGLETGQVGK	YES	0.386	0.614
GETGPSGPAGPT	YES	0.386	0.614
VDPHAIVPSNTDFAFSLYK	YES	0.387	0.613
VFTHEADLSGVTGDNKLGVSK	YES	0.388	0.612
SQSESYFVDAQPQQKEEGN	YES	0.39	0.61
GHPPPPPPPPEY	YES	0.391	0.609
LPPPLPPGPPS	YES	0.392	0.608
VSQVVHSAVLDVNEEGTEAAAAT	YES	0.392	0.608
GITWGEETLMEYLENPK	YES	0.393	0.607
LVESGGGLVQPGGSLRL	YES	0.393	0.607
TVGGVSYERVSK	YES	0.393	0.607
AQILEGLGLNPQEGPEEELHSASQR	YES	0.394	0.606
VFSDEADLSGVTEEQPLK	YES	0.395	0.605
VPPPPMEPDHPF	YES	0.395	0.605
LVEEELDRA	YES	0.396	0.604
GPTLLELLEGLK	YES	0.398	0.602
IPAGTTYYLVNPHDHQNLK	YES	0.399	0.601
VAEGTQVLELPFKGD	YES	0.399	0.601
AVLDVDEEGTEGAAATGIS	YES	0.4	0.6
PSSNILFLGR	YES	0.4	0.6
SDEADLSGVTEEQPLK	YES	0.4	0.6
NFLAGEKDNVVR	YES	0.401	0.599
SEAFPTNFQDLEAAR	YES	0.401	0.599
LQQVLHADSGPCLPYLLSR	YES	0.402	0.598
DTFHLDEQFTVPVDMMQAR	YES	0.404	0.596
GHPVPKFPT	YES	0.405	0.595
GTFALTLLKK	YES	0.405	0.595
KLLAPPERKY	YES	0.405	0.595
GTWEHQFSVQNTTEKPFR	YES	0.406	0.594
DAVRGSPAVNVGVK	YES	0.407	0.593
YPSSANLHLPK	YES	0.408	0.592
RITALYLPR	YES	0.409	0.591
TVLGNFAAFVQK	YES	0.409	0.591
LVESGGGLVQPGGSL	YES	0.41	0.59
NPFLFGSNRFETLFK	YES	0.41	0.59
RYPSSANLHLPK	YES	0.41	0.59
GDLGIEIPAEK	YES	0.411	0.589
KEPEKPIDREK	YES	0.411	0.589
DLDIFLSSVDINEGALLLPHFN	YES	0.412	0.588
ELYHSEAFPTNFQHLEAAR	YES	0.414	0.586
EKIEREKEELME	YES	0.415	0.585
GKPAQYIAVH	YES	0.415	0.585
KVPGLPTPIENM	YES	0.415	0.585
GHKPPGSSEPITVK	YES	0.416	0.584
LVESGGGLVQPGGSLR	YES	0.416	0.584
AVLDVGEKGTEAAAATGIEMR	YES	0.417	0.583
IERPTYT	YES	0.419	0.581
AVLDVGEEGTEAAAATGIEMR	YES	0.42	0.58
GSTLTELLEGLK	YES	0.42	0.58
KTGQAPGFSYTDANK	YES	0.42	0.58
FCADHPFLF	YES	0.421	0.579
GQPAPSPGPMPNPGYPGPG	YES	0.421	0.579
AIVILVINEGDANIELVGIK	YES	0.423	0.577
DNIQGITKPAIR	YES	0.423	0.577
EGGSILSGFTLEFLEHAFSVDK	YES	0.424	0.576
VFTHEADLSGVTGDKK	YES	0.424	0.576
KQEEDEDEEQQRESEESEDSELRR	YES	0.425	0.575
SSNSFQTLFENQNGR	YES	0.425	0.575
IGKPAPEFQ	YES	0.426	0.574
VFSDEADLSGVTEEQ	YES	0.426	0.574
YEAGVVPPGAR	YES	0.427	0.573
VFTHEADLSGVTGD	YES	0.428	0.572
STLFLLPDDGR	YES	0.429	0.571
VPSGTTYYVVNPDNNENLR	YES	0.429	0.571
DEEEEVATPPPPPPPKKEPKPEPM	YES	0.431	0.569
AIVILVINEGDANIELVGLK	YES	0.432	0.568
VFTHEADLSGVTGDNK	YES	0.432	0.568
VNKPPYPKL	YES	0.433	0.567
GPPPPGPPPEVV	YES	0.434	0.566
GTEAAAATGIEMMT	YES	0.434	0.566
AVLDVGEEGTEAAAATGIAM	YES	0.436	0.564
GTFALTLLK	YES	0.436	0.564
HSEAFPTNFQDLEAAR	YES	0.436	0.564
NVGNAMFVDER	YES	0.436	0.564
RIEALHLPR	YES	0.436	0.564
NNNPFSFLVPPQESQR	YES	0.437	0.563
YTAPQPGKY	YES	0.437	0.563
AIVVLVINEGEANIELVGIK	YES	0.438	0.562
ELYHSEAFPTNFQDLEAARR	YES	0.438	0.562
AGATYVVESTGVFTTMEK	YES	0.439	0.561
RTGPPPPGPPPEVV	YES	0.439	0.561
IYEETRGVLK	YES	0.44	0.56
KVFSHQADLSGITDQAR	YES	0.44	0.56
PFLFATVLR	YES	0.44	0.56
PVKVPENPPS	YES	0.441	0.559
RITALHLPR	YES	0.441	0.559
PAQYIAVH	YES	0.442	0.558
FVEWTRPDMMDAEEVEVFLPR	YES	0.443	0.557
SNILFLGRLSSP	YES	0.443	0.557
GTEATGATILEAIPM	YES	0.444	0.556
IVELYLPK	YES	0.445	0.555
VPAGTTYYVVNPDNDENLR	YES	0.445	0.555
VTNPSPPSA	YES	0.445	0.555
SRGPIEINPR	YES	0.446	0.554
VFSHQADLSGITDQAR	YES	0.446	0.554
SPQLQNLR	YES	0.447	0.553
AGEQPSVQPPLRPQ	YES	0.448	0.552
FMTEATKDAPF	YES	0.449	0.551
VLEELHKAEDSLLAADEAAAK	YES	0.45	0.55
EQQQEEQQEEQPLEVR	YES	0.451	0.549
QVQELAFPGSAQDVER	YES	0.451	0.549
EAFGVNMQIVR	YES	0.452	0.548
GTEAAAATGIEMR	YES	0.452	0.548
IIAPPERKY	YES	0.452	0.548
QHGNIGGPYYGTNTADTGTGPR	YES	0.452	0.548
VVIGMDVAASEFYR	YES	0.452	0.548
GPTLIELLEGLK	YES	0.453	0.547
KVPKPEPVPEPK	YES	0.453	0.547
LKVSQVVHR	YES	0.453	0.547
PVPPNPPKPK	YES	0.453	0.547
LPPPLPPGPPSV	YES	0.454	0.546
TTAPLPMMPVAEEEIRPY	YES	0.454	0.546
ESTLHLVLR	YES	0.456	0.544
GPTLTELLEGLK	YES	0.456	0.544
LGEHNIDVLEGNEQFINAAK	YES	0.456	0.544
STLFILPDDGR	YES	0.456	0.544
IVDLVDELDKDTVF	YES	0.457	0.543
ITDLLSPDSVNSMTR	YES	0.458	0.542
AVLDVGEEGTEAAAATGIAMM	YES	0.459	0.541
DNVISQIPSQVQELAFPGSAK	YES	0.459	0.541
MSVQPTVSLGGFEITPPVVLR	YES	0.459	0.541
SALTATITKPK	YES	0.459	0.541
GLINDYVK	YES	0.46	0.54
GSKPVKVPENPPS	YES	0.46	0.54
ITHEQDFHVTSETVVR	YES	0.46	0.54
SCAAAGTECLISGW	YES	0.46	0.54
AVLDVGEEGTEAAAATGIEMM	YES	0.461	0.539
GAIGFAFPGCPETFEKPQQQSSR	YES	0.461	0.539
TPEAEIHQGF	YES	0.464	0.536
IDALYLPR	YES	0.465	0.535
PVVPVVPIGPPPA	YES	0.465	0.535
RVAPEEHPTLL	YES	0.465	0.535
FALDLFR	YES	0.467	0.533
SYGFLPSFKD	YES	0.467	0.533
LFDEHATF	YES	0.468	0.532
PHAIVPSNTDF	YES	0.468	0.532
TPVDPHAIVPSNTDFAFSLYK	YES	0.468	0.532
KIIAPPERKY	YES	0.469	0.531
LEVSQVVHR	YES	0.47	0.53
EQDQDQDEDEDEDEDQPR	YES	0.471	0.529
KGETGPSGPAGPT	YES	0.471	0.529
GGDVHQGFQNLLTEVNR	YES	0.472	0.528
RTPVDPHAIVPSNTDFAFSLYK	YES	0.472	0.528
VRPLPPPAI	YES	0.472	0.528
DLDIFLSIVDMNEGALLLPHFN	YES	0.473	0.527
GGVNVPKSPF	YES	0.473	0.527
VLELPYQGK	YES	0.473	0.527
APPTSEPEAEPPQAPELK	YES	0.474	0.526
GVPVPGSPFPL	YES	0.474	0.526
ITALHLPR	YES	0.474	0.526
LCQDLGPGAFR	YES	0.474	0.526
PEEHPTLL	YES	0.477	0.523
WRDYLQPR	YES	0.477	0.523
DLFSLVAR	YES	0.478	0.522
EQQQEQQQEEQPLEVR	YES	0.478	0.522
LGEHNIDVLEG	YES	0.478	0.522
SGPCLPYLLSR	YES	0.478	0.522
GTEAAAATGIEMM	YES	0.479	0.521
LNALKPDNR	YES	0.479	0.521
RPSYTNGPQEIYIQQGK	YES	0.479	0.521
VSQVVHR	YES	0.479	0.521
FKLEEDYDMEGVLR	YES	0.48	0.52
TETVEEPMEEEEAAKE	YES	0.481	0.519
QLELHLPK	YES	0.482	0.518
TGTQYLLR	YES	0.482	0.518
IDVLYLPR	YES	0.483	0.517
SSNLLQLR	YES	0.483	0.517
AVEAQLLPETLR	YES	0.484	0.516
DGSKPVKVPENPPSM	YES	0.484	0.516
GFPPIPTQPIGF	YES	0.484	0.516
GITWGEETLMEYLENPKK	YES	0.485	0.515
PEEVHHGEEEVETF	YES	0.485	0.515
AIPSEVLSNSYNLGQSQVR	YES	0.486	0.514
ALNESNPAGNIFISPF	YES	0.486	0.514
FVEWTRPDMMD	YES	0.486	0.514
NILEASYDTK	YES	0.486	0.514
PSNLLQLR	YES	0.486	0.514
YLADVFPTDFEDPEGAQK	YES	0.487	0.513
NVNQSLLELHK	YES	0.488	0.512
SPQLENLR	YES	0.488	0.512
ATVLRDTQSIIFLGK	YES	0.489	0.511
GEEEVPRSPFK	YES	0.489	0.511
PTNFQDLEAAR	YES	0.49	0.51
SALFILPDDGR	YES	0.492	0.508
LGNAMFIDEQLELLEK	YES	0.493	0.507
RIDALHLPR	YES	0.493	0.507
DEEEEVATPPPPPPPKK	YES	0.494	0.506
DSGPCLPYLLSR	YES	0.494	0.506
TNVPRASVPDGFLSEL	YES	0.494	0.506
ENVIFSPLSVSM	YES	0.495	0.505
IPELLASGVVDSATK	YES	0.496	0.504
IITHPNFNGNTLDNDIMLIK	YES	0.497	0.503
NGLHLPSYSPYPQMIIVVQGK	YES	0.497	0.503
FKLEETYDLK	YES	0.499	0.501
SPLRPQNYLFGCELK	YES	0.499	0.501
DINEGALLLPHFNSK	YES	0.5	0.5
DWDFLPPK	NOT	0.503	0.497
LGNAMFIDEQLELLDK	NOT	0.503	0.497
IVDLVDELDKDTVFALVNYIFFK	NOT	0.505	0.495
TEDEVERVIT	NOT	0.505	0.495
ELINLATMCR	NOT	0.506	0.494
SEKNYDEF	NOT	0.506	0.494
ADFSGMSLER	NOT	0.507	0.493
KESYSIYVYK	NOT	0.507	0.493
PNLTTEADFYVSK	NOT	0.507	0.493
EVSQVVHR	NOT	0.508	0.492
RVNKPPYPK	NOT	0.508	0.492
CINDYVEK	NOT	0.51	0.49
WRDSLHQR	NOT	0.51	0.49
AMFIDEHLK	NOT	0.511	0.489
DSALFILPDDGR	NOT	0.511	0.489
FNKPFLF	NOT	0.511	0.489
GTDEEKFIT	NOT	0.512	0.488
CGASYILK	NOT	0.513	0.487
EDLIAYLKK	NOT	0.513	0.487
KCINDYVEK	NOT	0.513	0.487
GGQELPRDKYL	NOT	0.514	0.486
IERPNNPPGVL	NOT	0.514	0.486
LPPPLPPGPPSVF	NOT	0.514	0.486
DDWDFLPPK	NOT	0.515	0.485
KEPIMPAPGQEE	NOT	0.516	0.484
KEPYVPEPSPPVTPPSEPQ	NOT	0.517	0.483
LVESGGGLVQPGGSLRLS	NOT	0.517	0.483
DPGAAVVFINDYVK	NOT	0.518	0.482
SPFLFATVLR	NOT	0.518	0.482
KNPTDEYLEGM	NOT	0.519	0.481
TPFNPNLTTEADFHVSK	NOT	0.519	0.481
EADLSGVTEEQPLK	NOT	0.52	0.48
KFYQAEMEELDFVNTTEESR	NOT	0.52	0.48
WKTPFDPEHTIESTFQVSK	NOT	0.52	0.48
HINTWVAQK	NOT	0.521	0.479
VPMMGITGR	NOT	0.521	0.479
AMEAALHLEK	NOT	0.522	0.478
ESWHGKPLPQ	NOT	0.522	0.478
GNAMFIDEHLK	NOT	0.522	0.478
GYSFTTTAER	NOT	0.522	0.478
TGQAPGFSYTDANK	NOT	0.522	0.478
VHLLPPPSEEL	NOT	0.522	0.478
FESFFLSSTEAQQSYLQGFSR	NOT	0.523	0.477
GIDETICTMR	NOT	0.523	0.477
GPPSPPAPPRGPA	NOT	0.523	0.477
IDALHLPR	NOT	0.523	0.477
KHINTWVAQK	NOT	0.523	0.477
SSSKGGDVHQGFQNLLTEVNR	NOT	0.523	0.477
TPEAEIHQGFQHLLR	NOT	0.523	0.477
VLFGEEEEQRQQEGVIVELSK	NOT	0.523	0.477
ESYFVDAQPQQKEEGSK	NOT	0.524	0.476
LQDKEGIPPDQQR	NOT	0.525	0.475
FSVSGDYQLK	NOT	0.526	0.474
TEFSIIHYAGK	NOT	0.526	0.474
QGQHQQQEEEGGSVLSGFSK	NOT	0.527	0.473
DEEEEVATPPPPPPPK	NOT	0.529	0.471
FYQAEMEELDFVNTTEESR	NOT	0.53	0.47
GKNPTDEYLEGM	NOT	0.53	0.47
HFLAQSFNTNEDTAEK	NOT	0.53	0.47
LDKFVQDAR	NOT	0.53	0.47
EQDEDEDEDEDKPRPSRPSQGK	NOT	0.531	0.469
KPQQEEDDDDEEEQPQCVETDK	NOT	0.531	0.469
TVEKELTYER	NOT	0.531	0.469
AVLDVGEEGTEAAAATGIAMMTST	NOT	0.532	0.468
FRLEESYDLNAPLAR	NOT	0.532	0.468
IQDKEGIPPDQQR	NOT	0.532	0.468
RFYLAGNQEQEFLK	NOT	0.532	0.468
FMTEATKDAPFR	NOT	0.533	0.467
GEPIDERGPIK	NOT	0.533	0.467
GKQQEEENEGSNILSGFAPEFLK	NOT	0.533	0.467
GTEDEVEKY	NOT	0.533	0.467
HEMPPHIY	NOT	0.533	0.467
AAAATGTIFM	NOT	0.534	0.466
AEDAPWKKIQ	NOT	0.534	0.466
GDDLANINQWVK	NOT	0.534	0.466
LGVQDLFGSR	NOT	0.534	0.466
MVLVNALYFK	NOT	0.534	0.466
NLFLSNVFHK	NOT	0.534	0.466
VFYLAGNPDIEHPETMQQQQQQK	NOT	0.534	0.466
ALVNYIFFK	NOT	0.535	0.465
FDSPFLFATVLR	NOT	0.535	0.465
LQGFSHNILETSFHSEFEEINR	NOT	0.535	0.465
LTISGTYDLK	NOT	0.535	0.465
LGNLGITK	NOT	0.536	0.464
PIDERGPIK	NOT	0.536	0.464
AMLSLGTK	NOT	0.537	0.463
TYGAELASVDFLR	NOT	0.537	0.463
YVNWIQQTIAAN	NOT	0.537	0.463
VALEGVSHFFR	NOT	0.538	0.462
DGEVIFPAPTPK	NOT	0.539	0.461
DLDIFLSSVDINEGALLLPHFNSK	NOT	0.539	0.461
IDAIYLPR	NOT	0.539	0.461
IPDEEATKPIGW	NOT	0.539	0.461
KAINEWVK	NOT	0.539	0.461
QLIQAEFPSLLK	NOT	0.539	0.461
ELNMIIMLPDENTDLK	NOT	0.54	0.46
RVEHPSLTSPVTVE	NOT	0.54	0.46
TGPPPPGPPPEVV	NOT	0.54	0.46
TPFDPEHTIESTFQVSK	NOT	0.54	0.46
LGNAMFIDEHLK	NOT	0.541	0.459
NRPFLFSIIHK	NOT	0.541	0.459
NTLDNDIMLIK	NOT	0.541	0.459
TITLEVEPSDTIENVK	NOT	0.541	0.459
TPFDPEHTIESTFHVSK	NOT	0.542	0.458
IGEPIDERGPIK	NOT	0.543	0.457
LEEDYDMEGVLR	NOT	0.543	0.457
MGAAGNTATQMSQALSLSK	NOT	0.543	0.457
PSSNILFLGRLSSP	NOT	0.543	0.457
QQEEENEGSNILSGFAPEFLK	NOT	0.543	0.457
TGPNLHGLFGR	NOT	0.543	0.457
VVHEKPDDLGR	NOT	0.543	0.457
DITMVLILPK	NOT	0.544	0.456
DDITMVLILPK	NOT	0.545	0.455
DPEAAIVFINDYVK	NOT	0.545	0.455
IPDEEATKPI	NOT	0.545	0.455
GITKPAI	NOT	0.546	0.454
KVPENPPSMV	NOT	0.546	0.454
KVPQVSTPTL	NOT	0.546	0.454
NAMFVDER	NOT	0.546	0.454
RLAQAMMAFTR	NOT	0.547	0.453
AGEQPSVQPPLRPQQ	NOT	0.548	0.452
GEEEVPRSPF	NOT	0.548	0.452
VIGEPIDER	NOT	0.548	0.452
GDDITMVLILPK	NOT	0.549	0.451
LFLIYDTK	NOT	0.549	0.451
EQPQQNECQIQK	NOT	0.55	0.45
TPFDPSFTTEADFHVSK	NOT	0.55	0.45
FNGNTLDNDIMLIK	NOT	0.551	0.449
GYSFVTTAER	NOT	0.551	0.449
IQLVEEELDR	NOT	0.551	0.449
LAQAMMAFTR	NOT	0.551	0.449
PMMGITGR	NOT	0.551	0.449
KIPDEEATKPIGW	NOT	0.552	0.448
GVEENICTMK	NOT	0.553	0.447
KTISSEDKPFNLR	NOT	0.553	0.447
PVRPEVPDAIK	NOT	0.554	0.446
FCADHPFLFFIQHSK	NOT	0.556	0.444
GTITLEVEPSDTIENVK	NOT	0.556	0.444
GIFGMIYPGCPSTFEEPQQPQQR	NOT	0.557	0.443
PPLVFVGK	NOT	0.557	0.443
VLVNCIYFK	NOT	0.558	0.442
LYPDGSKPVK	NOT	0.559	0.441
FDPNLTQR	NOT	0.56	0.44
AAAATGTIFMFR	NOT	0.562	0.438
DVALEGVSHFFR	NOT	0.562	0.438
QLVSLDPSK	NOT	0.562	0.438
DEEEEDVKLL	NOT	0.563	0.437
KVHEEEIREL	NOT	0.563	0.437
LLDEFVQDAR	NOT	0.563	0.437
SDDEKFLF	NOT	0.563	0.437
TNSILFYGR	NOT	0.563	0.437
AVLDVGEEGTEAAAATGIAMMTS	NOT	0.564	0.436
ELGDHITNLHR	NOT	0.564	0.436
GEVPPPRPPPPEEKDEEFPEQK	NOT	0.564	0.436
MVLVNAIYFK	NOT	0.564	0.436
AKKPEDWDEEMDGE	NOT	0.565	0.435
GVEENICTLK	NOT	0.565	0.435
LEEELEEEQGNM	NOT	0.565	0.435
AVVEVDESGTK	NOT	0.566	0.434
VNWIQQTIAAN	NOT	0.568	0.432
NILEASYDTKFEEINK	NOT	0.569	0.431
AEREIVRDI	NOT	0.57	0.43
DDVALEGVSHFFR	NOT	0.57	0.43
KLDPLTK	NOT	0.57	0.43
VNYIFFK	NOT	0.57	0.43
ADLTGMSEAR	NOT	0.571	0.429
AVLDVGEEGTEAAAATGIEMMTS	NOT	0.571	0.429
PFLFAVIDK	NOT	0.571	0.429
TPFNPSFTTEADFHVSK	NOT	0.571	0.429
EQTEGKIPELLASGVVDSATK	NOT	0.572	0.428
IPDPDAVKPD	NOT	0.572	0.428
KTISSEDEPFNLR	NOT	0.572	0.428
LVEVSTVGGVSYER	NOT	0.572	0.428
PGISPSPKPVTK	NOT	0.572	0.428
TQDAMEAALHLEK	NOT	0.572	0.428
VREDENNPFYLR	NOT	0.572	0.428
EDENNPFYLR	NOT	0.574	0.426
LLDKFVQDAR	NOT	0.574	0.426
MSPLRPQNYLFGCELK	NOT	0.574	0.426
RPEEERL	NOT	0.574	0.426
SGEEIATRPF	NOT	0.574	0.426
KGDDLANINQWVK	NOT	0.575	0.425
MEEEEVETF	NOT	0.575	0.425
TEEEFEKF	NOT	0.575	0.425
DMSPLRPQNYLFGCELK	NOT	0.577	0.423
LFGEKSYGFLPSFK	NOT	0.577	0.423
SHQADLSGITDQAR	NOT	0.577	0.423
IVDLVDELDK	NOT	0.578	0.422
DSDAAVEFINNY	NOT	0.579	0.421
SVEGEGEEEGEEY	NOT	0.579	0.421
PVPPLPEHGGK	NOT	0.58	0.42
FSVSGDYQLEDTLK	NOT	0.582	0.418
ISTLNSLTLPALR	NOT	0.582	0.418
TPEDLDKL	NOT	0.583	0.417
VRPLPPPAIE	NOT	0.583	0.417
AERERGITID	NOT	0.584	0.416
FSISSDYK	NOT	0.584	0.416
LHQLEDMLTK	NOT	0.584	0.416
LLDEFRQDAQAK	NOT	0.584	0.416
IAPNLADFAFSLYR	NOT	0.586	0.414
KPVQMMFK	NOT	0.587	0.413
TVKVPMMSLR	NOT	0.587	0.413
EDENNPFYFR	NOT	0.588	0.412
IEEIEVAPPK	NOT	0.588	0.412
LPGIVAEGR	NOT	0.588	0.412
DKFVQDAR	NOT	0.589	0.411
DNPDIPKLKPD	NOT	0.589	0.411
KGEREDLIAYLK	NOT	0.589	0.411
VPMMGIR	NOT	0.589	0.411
LFDQQNEGSIFAISR	NOT	0.59	0.41
LHDILPHLGIK	NOT	0.59	0.41
ADLSGVTEEQPLK	NOT	0.591	0.409
FDSPFLFATVLRD	NOT	0.591	0.409
GVEEEPAELPEGT	NOT	0.591	0.409
ALVSSPKEGAL	NOT	0.592	0.408
TLPEDEKQIK	NOT	0.593	0.407
VFTHEADLSGVTG	NOT	0.593	0.407
EDQTEYLEER	NOT	0.594	0.406
AVRGSPAVNVGVK	NOT	0.595	0.405
KTETVEEPMEEE	NOT	0.595	0.405
VTHPNPEEGEK	NOT	0.595	0.405
WIQQTIAAN	NOT	0.595	0.405
ADLTGMSEARDLFISK	NOT	0.596	0.404
TLDNDIMLIK	NOT	0.596	0.404
INPRHPLIR	NOT	0.598	0.402
PFLFSIIHK	NOT	0.598	0.402
SLLGNLGITK	NOT	0.598	0.402
FFENFIVR	NOT	0.599	0.401
FYQAEMEELDFVNTTEESRK	NOT	0.599	0.401
SSELVSANR	NOT	0.599	0.401
VEEVDEEGKFV	NOT	0.599	0.401
EVALNTIIFMGR	NOT	0.6	0.4
LGEYGFQNALIVR	NOT	0.6	0.4
PDIPKLKPD	NOT	0.6	0.4
QVSLNSGSHF	NOT	0.6	0.4
TLSDYNIQK	NOT	0.6	0.4
GEEHIPGSPF	NOT	0.602	0.398
KFYQAEMEELDFVNTTEESRK	NOT	0.602	0.398
EHMQPTHPIRL	NOT	0.603	0.397
FESFFLSSTQAQQSYLQGFSK	NOT	0.603	0.397
LGMFDLHHCDK	NOT	0.603	0.397
TEEDIGHPEIG	NOT	0.603	0.397
PTDEFFLK	NOT	0.604	0.396
FSVSGDYK	NOT	0.605	0.395
NVIGEPIDERGPIK	NOT	0.605	0.395
EMQPTHPIRL	NOT	0.606	0.394
LVEEELDRAQ	NOT	0.606	0.394
TEGAASTGVVIER	NOT	0.606	0.394
YEEVARKL	NOT	0.606	0.394
HTIESTFQVSK	NOT	0.607	0.393
VPMMSLR	NOT	0.607	0.393
AEEVEVFLPR	NOT	0.609	0.391
KYIPGTK	NOT	0.609	0.391
MQPTHPIRL	NOT	0.609	0.391
DDLYVSDAFHK	NOT	0.61	0.39
SEEEIREAF	NOT	0.61	0.39
VGTPPTGNQPFPK	NOT	0.61	0.39
TVEEPMEEEEAAKEE	NOT	0.611	0.389
VNYIYFNAK	NOT	0.612	0.388
DAEEVEVFLPR	NOT	0.613	0.387
VFSDEADLSGVTEEQPLKLSK	NOT	0.613	0.387
AAVVFINDYVK	NOT	0.614	0.386
NLYHSEAF	NOT	0.614	0.386
TVTAMDVVYALKR	NOT	0.616	0.384
FYLAGNQEQEFLK	NOT	0.617	0.383
LGMFDLHHCEK	NOT	0.617	0.383
VVSSNTDFAFSLYK	NOT	0.617	0.383
ALVNYIFFKG	NOT	0.618	0.382
GTEECEECPPR	NOT	0.618	0.382
NLYHSEAFSINFR	NOT	0.618	0.382
SKPEYDEAGPS	NOT	0.618	0.382
SNTDFAFSLYK	NOT	0.618	0.382
IVPSNTDFAFSLYK	NOT	0.619	0.381
FTAVAQTDLKEPLK	NOT	0.62	0.38
PVKVPENPPSM	NOT	0.62	0.38
ATAFFILPDQGK	NOT	0.622	0.378
EANLAASFGK	NOT	0.622	0.378
KHIPGSPF	NOT	0.623	0.377
LKPLPGETM	NOT	0.623	0.377
VPMMGIK	NOT	0.623	0.377
MEEEEEIPKPK	NOT	0.624	0.376
ADFSGMSSQR	NOT	0.625	0.375
DSDAAVEFINNYVK	NOT	0.625	0.375
SEVTPFPGIT	NOT	0.625	0.375
SPFRVNVGEGSHPE	NOT	0.625	0.375
AEADVASLNR	NOT	0.626	0.374
ISKPEYDEAGPS	NOT	0.626	0.374
GMFDLHHCDK	NOT	0.627	0.373
RKPEDWDERPK	NOT	0.627	0.373
TVEEPMEEEEAAKE	NOT	0.629	0.371
AALEGTLAETEAR	NOT	0.63	0.37
GSEVTPFPGIT	NOT	0.63	0.37
AFPTNFQDLEAAR	NOT	0.631	0.369
ALHFDTVK	NOT	0.633	0.367
ECDIETIGGK	NOT	0.633	0.367
FENFIVR	NOT	0.633	0.367
GSEEEDEDEDEEQDER	NOT	0.633	0.367
GSKPVKVPENPPSM	NOT	0.633	0.367
IELIERPNNPPGVL	NOT	0.633	0.367
SLNNQFASFIDK	NOT	0.633	0.367
SSNTDFAFSLYK	NOT	0.633	0.367
SYGFLPSFK	NOT	0.633	0.367
GEVPPPRPPPPEEK	NOT	0.634	0.366
VKVPENPPSM	NOT	0.634	0.366
AVLTIDEK	NOT	0.635	0.365
GAAVVFINDYVK	NOT	0.635	0.365
GLETPYFRDEELA	NOT	0.635	0.365
MADVEAKLLPETLR	NOT	0.636	0.364
SFENFIVR	NOT	0.636	0.364
DTQSIIFLGK	NOT	0.637	0.363
AAVEFINNYVK	NOT	0.638	0.362
ALVQVVNCNGER	NOT	0.638	0.362
ASAATTAILIAR	NOT	0.638	0.362
VPMMGISGR	NOT	0.639	0.361
VHQGFQNLLTEVNR	NOT	0.64	0.36
AVLDVDEEGTEGAAATGISIQPT	NOT	0.641	0.359
DLDIFLSIVDMNEGALLLPHFNSK	NOT	0.642	0.358
FLEQQNQVLQTK	NOT	0.642	0.358
KVPENPPSM	NOT	0.642	0.358
VVTPKPPIEPE	NOT	0.642	0.358
TPFDPEHTIESTF	NOT	0.643	0.357
ALIQVVNCNGER	NOT	0.646	0.354
DELHIVEAEAMNYEGSPIK	NOT	0.646	0.354
KPEDWDEEMDGE	NOT	0.646	0.354
SKFDPNLTQR	NOT	0.647	0.353
GEQPSVQPPLRPQ	NOT	0.649	0.351
MAAVEAKLLPETLR	NOT	0.649	0.351
NTDFAFSLYK	NOT	0.649	0.351
VFSDEADLSGVTE	NOT	0.649	0.351
VLVNYIYFNAK	NOT	0.649	0.351
PEAEPPRAPELK	NOT	0.65	0.35
VPENPPSM	NOT	0.65	0.35
HTIESTFHVSK	NOT	0.651	0.349
LGEHNIDVLEGN	NOT	0.651	0.349
GDEHIPGSPY	NOT	0.652	0.348
PHAIVPSNTDFAF	NOT	0.653	0.347
IEQHLTLEK	NOT	0.654	0.346
QQQEEQPLEVR	NOT	0.655	0.345
DTQSILFSGK	NOT	0.658	0.342
PEDEKQIK	NOT	0.658	0.342
DVVTPKPPIEPE	NOT	0.659	0.341
SIEDESTGLR	NOT	0.659	0.341
SEPEAEPPRAPEL	NOT	0.66	0.34
TDFAFSLYK	NOT	0.66	0.34
KIEQHLTLEK	NOT	0.661	0.339
NKNPFLFGSNR	NOT	0.661	0.339
DSDAAIEFINNYVK	NOT	0.662	0.338
RKEEEEVDKE	NOT	0.662	0.338
SRDPIYSNK	NOT	0.662	0.338
ESYFVDAQPQQK	NOT	0.663	0.337
DAAVEFINNYVK	NOT	0.665	0.335
TLPVEQCPADQIL	NOT	0.665	0.335
APIKIPVGPE	NOT	0.666	0.334
MAAVEAQLLPETLR	NOT	0.666	0.334
VIGEPIDERGPIK	NOT	0.666	0.334
DLDVFLSVVDMNEGALFLPHFNSK	NOT	0.668	0.332
SINQFAVEFSK	NOT	0.669	0.331
VTNPSPPSAR	NOT	0.669	0.331
KELEEDFIK	NOT	0.671	0.329
GAPIKIPVGPE	NOT	0.672	0.328
IEDSFSVK	NOT	0.672	0.328
MAAVEANLLPETLR	NOT	0.672	0.328
TYHFLPEFLASTQK	NOT	0.673	0.327
KYDEELEER	NOT	0.674	0.326
SRNPIYSNNFGK	NOT	0.676	0.324
LADFAFSLYR	NOT	0.677	0.323
FASDVFSTNFK	NOT	0.678	0.322
GEKPEEPKDEVEVS	NOT	0.679	0.321
LQPLDFKENAEQSR	NOT	0.68	0.32
VRPLPPPAIEGPA	NOT	0.68	0.32
YDEELEER	NOT	0.68	0.32
FPFGYIK	NOT	0.682	0.318
ESYFVDAQPK	NOT	0.684	0.316
PGAAVVFINDYVK	NOT	0.685	0.315
VAEGTQVLELPFK	NOT	0.685	0.315
VDIEPPTPICPE	NOT	0.685	0.315
VSDDEFNNYK	NOT	0.685	0.315
PEHTIESTFQVSK	NOT	0.686	0.314
SQSESYFVDAQPQQK	NOT	0.686	0.314
FASDVFSTNFKD	NOT	0.687	0.313
TGKFPSPM	NOT	0.687	0.313
AADGTWEPFALGK	NOT	0.688	0.312
SGAPIKIPVGPE	NOT	0.688	0.312
AAIEFINNYVK	NOT	0.689	0.311
SEPEAEPPRAPELK	NOT	0.689	0.311
ELEEIVQPIISK	NOT	0.69	0.31
STLSSMGMSDAFSQSK	NOT	0.69	0.31
TLPVEQCPADQILK	NOT	0.691	0.309
ELNMIIMLPDENTDLKTVEK	NOT	0.693	0.307
KFPFGYIK	NOT	0.693	0.307
LSSPATLNSR	NOT	0.696	0.304
LQESVIVEISK	NOT	0.697	0.303
PEAEPPQAPELK	NOT	0.697	0.303
ANGESCSVSMMYQESK	NOT	0.698	0.302
PKEEEEEEEELVD	NOT	0.698	0.302
MPFNPNFTTGADFHVSK	NOT	0.699	0.301
FQSLNADINK	NOT	0.7	0.3
KKFPFGYIK	NOT	0.7	0.3
FIAEGHPLSLK	NOT	0.701	0.299
SERFPEDGPELE	NOT	0.701	0.299
VNVDEVGGEALGR	NOT	0.704	0.296
LYAQDADGCPIDIK	NOT	0.705	0.295
SEPEAEPPQAPELK	NOT	0.705	0.295
SSGSSYPSLLQCLK	NOT	0.705	0.295
TIEIEVPEEK	NOT	0.706	0.294
KEDKYEEEIK	NOT	0.707	0.293
MAAVEANLLPEMLR	NOT	0.707	0.293
VEEPMEEEEAAKE	NOT	0.711	0.289
DSGAPIKIPVGPE	NOT	0.713	0.287
VFSHQADLSGITD	NOT	0.713	0.287
SKPVKVPENPPSM	NOT	0.715	0.285
LGEHNIDVLEGNEQ	NOT	0.718	0.282
LQDMGLEDLFIPEK	NOT	0.719	0.281
EDKYEEEIK	NOT	0.722	0.278
EQIVPKPEEEVAQ	NOT	0.722	0.278
DKYEEEIK	NOT	0.723	0.277
MPFNPSFTTGADFHVSK	NOT	0.725	0.275
PEAAIVFINDYVK	NOT	0.726	0.274
SQSDNFEYVSFK	NOT	0.726	0.274
TDELAPPKPPLPE	NOT	0.726	0.274
MPFNPSFTTEADFHVSK	NOT	0.727	0.273
FFEITPEKNPQLR	NOT	0.728	0.272
NPFLFGSNR	NOT	0.729	0.271
VLIVPQNFVVAAR	NOT	0.733	0.267
WISKPEYDEAGPS	NOT	0.735	0.265
LEEELEEEQGNME	NOT	0.738	0.262
LFEITPEKNPQLR	NOT	0.738	0.262
APVLSDSSCK	NOT	0.739	0.261
QNYSTEVEAFVNR	NOT	0.739	0.261
SEKEDKYEEEIK	NOT	0.74	0.26
SQKEDKYEEEIK	NOT	0.741	0.259
KEINSWVESQTEGK	NOT	0.742	0.258
LITLAIPVNKPGR	NOT	0.742	0.258
DTQSIIFSGK	NOT	0.744	0.256
ESEDKPEIE	NOT	0.745	0.255
LFDEHATFSVMVLVNYIYFNAK	NOT	0.75	0.25
NAMFVPHYNLNAN	NOT	0.752	0.248
MGAPEYGMAEYLFDK	NOT	0.753	0.247
SYGFLPSFKDSCR	NOT	0.759	0.241
PEDRKPEDWDERPK	NOT	0.76	0.24
SDAAVEFINNYVK	NOT	0.763	0.237
LFDEHATFSVM	NOT	0.771	0.229
VSSNTDFAFSLYK	NOT	0.772	0.228
SEEQLKEEGIEYK	NOT	0.776	0.224
FCADHPFLFFIQH	NOT	0.781	0.219
LRPQNYLFGCELK	NOT	0.782	0.218
EKGDEEEEGEEKL	NOT	0.783	0.217
MGAPEYGMAEYLFDKHTLGSSES	NOT	0.786	0.214
DLSMVILLPDSIEDESTGLR	NOT	0.8	0.2
QFGLSAQYVVLYR	NOT	0.801	0.199
VLEGNEQFINAAK	NOT	0.801	0.199
LEESYDLNAPLAR	NOT	0.805	0.195
SDAAIEFINNYVK	NOT	0.806	0.194
EINSWVESQTEGK	NOT	0.813	0.187
GNWDNQFNKEHTK	NOT	0.829	0.171
MAAVEANLLPETLRR	NOT	0.873	0.127
MAAVEAQLLPETLRR	NOT	0.873	0.127
NAMFVPHYNLNANSIIYALNGR	NOT	0.874	0.126
NAMFVPHYTLNANSIIYALNGR	NOT	0.874	0.126
DLSMVILLPDSIEDESTGLRK	NOT	0.88	0.12
MITLAIPVNKPGR	NOT	0.922	0.078
MMDAEEVEVFLPR	NOT	0.958	0.042
