# Supplementary material for: The Discovery, Characterization, and Quantification of Bioactive Peptides Contained in Palbio Porcine Intestinal Mucosa Hydrolysate Products
Source: Int J Mol Sci. 2025 Jul 11;26(14):6656. doi: 10.3390/ijms26146656 (PMC12294386; doi:10.3390/ijms26146656)
Supplement: Supplementary file 1 [file ijms-26-06656-s001.zip › suppl.table_S7_RF_PHP_antiviral.xlsx]

## Sheet: Sheet1
Sequence	Antiviral Activity?	Probability - NOT	Probability - YES
VRAWGPGLETGQVGK	YES	0.13	0.87
GEPGPAGLPGPPGAL	YES	0.148	0.852
TKPSPAPPPTTT	YES	0.153	0.847
GSGPPPPPPGPPPPPVPT	YES	0.163	0.837
TPAPEPPAPGAPPKPA	YES	0.169	0.831
TPAPEPPAPGAPPKP	YES	0.173	0.827
GPPPPPPGPPPPPVPT	YES	0.18	0.82
SGPPPPPPGPPPPPVPT	YES	0.181	0.819
RPGPLGPPGEPGPPADVDAC	YES	0.187	0.813
TAPEEGLEEPREEVQ	YES	0.193	0.807
AVLDVDEEGTEGAAATGI	YES	0.2	0.8
GEGGEMGLPGLPGLPGMPGTG	YES	0.205	0.795
EAPEETIEIEVPEEK	YES	0.21	0.79
IQEAPEETIEIEVPEEK	YES	0.216	0.784
TREPWDGKDGELPVEDDIDLS	YES	0.22	0.78
AVLDVGEEGTEAAAATGIAMMT	YES	0.224	0.776
EEAEEPDLEEDADQK	YES	0.228	0.772
AVLDVDEEGTEGAAATG	YES	0.232	0.768
AVLDVGEEGTEAAAATGIEMMT	YES	0.237	0.763
GSEAPAPAPAPAPAPAPA	YES	0.237	0.763
PLPVPVPPIPVPAPI	YES	0.239	0.761
TNVPRASVPDGFLSELTQ	YES	0.242	0.758
GDKGETGPSGPAGPT	YES	0.247	0.753
ITYIGEIFTQILLLPYVGK	YES	0.254	0.746
KEPIMPAPGQEETVR	YES	0.255	0.745
SCAAAGTECLISGWGN	YES	0.26	0.74
TLNRPSNLLQLR	YES	0.265	0.735
TPVDPHAIVPSNTDF	YES	0.266	0.734
AVLDVGEEGTEAAAAT	YES	0.267	0.733
AVLDVDEEGTEGAAAT	YES	0.273	0.727
GGVAPRPGF	YES	0.274	0.726
TGTVLFLGKVADPSPA	YES	0.275	0.725
TLMALGSLAVTK	YES	0.28	0.72
LIPVTEAVLVNYIYFK	YES	0.286	0.714
VICDDEDIRDSPFIA	YES	0.286	0.714
LGEHNIDVLEGNEQFINAA	YES	0.288	0.712
LGEHNIDVLEGNEQFIN	YES	0.289	0.711
VDQSILTGESVSVIK	YES	0.289	0.711
LDLEEQLEEEEAARQ	YES	0.291	0.709
VFTHEADLSGVTGDK	YES	0.293	0.707
SKPGISPSPKPV	YES	0.295	0.705
KEPIMPAPGQEETVRIV	YES	0.296	0.704
SSSGFTCQVTHEGTIVEK	YES	0.296	0.704
SEAPAPAPAPAPAPAPA	YES	0.297	0.703
PEFPTVTHPNPEEGEK	YES	0.298	0.702
GKDGELPVEDDIDLS	YES	0.299	0.701
TVRVPMMGITGR	YES	0.303	0.697
SCAAAGTECLISGWGNTK	YES	0.307	0.693
AVVSSNTDFAFSLYK	YES	0.31	0.69
GPDVGRPDRGRL	YES	0.311	0.689
RTGPPPPGPPPEVVI	YES	0.312	0.688
VDVGTEPRAPK	YES	0.313	0.687
AGGTTVTQGVETTKPSK	YES	0.315	0.685
ATPQEPWPGPPTPSPT	YES	0.315	0.685
AGGTTVTQGVETTKPSKQ	YES	0.318	0.682
PLGPIPPVHPVPPGF	YES	0.32	0.68
TVTAMDVVYALK	YES	0.32	0.68
GDPKEEEEEEEELVD	YES	0.321	0.679
KPEDWDEEMDGEWEPPVIQ	YES	0.321	0.679
NIDVLEGNEQFINAAK	YES	0.323	0.677
LSGPQAGLGEYLFER	YES	0.325	0.675
VVDVGTEPRAPK	YES	0.327	0.673
GPGLETGQVGK	YES	0.328	0.672
FNKPFLFLIYDTK	YES	0.332	0.668
AGGTTVTQGVETTKPS	YES	0.333	0.667
GIDGRPGPIGPA	YES	0.333	0.667
KTTIPEEEEEEEEAA	YES	0.335	0.665
KPEHIPDPDAK	YES	0.338	0.662
TVAVLVNYIYFK	YES	0.338	0.662
AFGPGLEPTGCIVDKPAEFTIDAR	YES	0.34	0.66
EKGDEEEEGEEKLEEK	YES	0.341	0.659
PGIEPSPDK	YES	0.341	0.659
PPPPMEPDHPFY	YES	0.342	0.658
LQQVLHADSGPCLPY	YES	0.343	0.657
SFVEVNEEGTEAAAATAAIMMMR	YES	0.344	0.656
DTGTVLFLGK	YES	0.347	0.653
TPVDPHAIVPSNTDFAF	YES	0.347	0.653
DKPEHIPDPDAK	YES	0.349	0.651
ELYHSEAFSTNFQDLEAAR	YES	0.349	0.651
KEVEDDEYKAF	YES	0.35	0.65
TNVPRASVPDGFLSELTQQ	YES	0.351	0.649
ALSQPSNLLQLNVGNAMFVDER	YES	0.352	0.648
APAKIPDEEATKPI	YES	0.353	0.647
PHAIVPSNTDFAFSLYK	YES	0.357	0.643
TGGVLFCGR	YES	0.358	0.642
LLCGLLAER	YES	0.363	0.637
HNPSSNILFLGR	YES	0.365	0.635
KTELEDTLDST	YES	0.366	0.634
SKPVKVPENPPS	YES	0.366	0.634
IPPVHPVPPGF	YES	0.368	0.632
PITPPGECCPVCPH	YES	0.368	0.632
LVEVSTVGGVSYERVSK	YES	0.369	0.631
PSSANLHLPK	YES	0.369	0.631
QLSPDTVLVLVNCIYFK	YES	0.371	0.629
TLGVTDAFEAAR	YES	0.371	0.629
ELYHSEAFPTNFQDLEAAR	YES	0.375	0.625
KIPDEEATKPI	YES	0.376	0.624
EGLRGPRGDQGPVGR	YES	0.377	0.623
FVQDAHELYHSEAFPTNFQDLEAAR	YES	0.377	0.623
KEMQPTHPIRL	YES	0.379	0.621
LGEHNIDVLEGNEQF	YES	0.379	0.621
SFVEVNEEGTEAAAA	YES	0.38	0.62
VTYCPTEPGNYIINIK	YES	0.38	0.62
FSISSDYKLEEILPR	YES	0.381	0.619
IVGGYTCAANSVPYQVSLNS	YES	0.381	0.619
PGISPSPKPV	YES	0.381	0.619
TTEYQLSTLEEK	YES	0.381	0.619
KIKDPDAVKPE	YES	0.385	0.615
AWGPGLETGQVGK	YES	0.386	0.614
GETGPSGPAGPT	YES	0.386	0.614
GKIVDLFK	YES	0.386	0.614
PPPPMEPDHPF	YES	0.387	0.613
VDPHAIVPSNTDFAFSLYK	YES	0.387	0.613
VFTHEADLSGVTGDNKLGVSK	YES	0.388	0.612
TEEDIGHPEIGDA	YES	0.389	0.611
GDVPTKRPPVL	YES	0.391	0.609
GHPPPPPPPPEY	YES	0.391	0.609
PPPMEPDHPF	YES	0.391	0.609
SRVPPGPAPPL	YES	0.391	0.609
LVESGGGLVQPGGSLRL	YES	0.393	0.607
SIEGPSKVDIN	YES	0.393	0.607
TVGGVSYERVSK	YES	0.393	0.607
VFSDEADLSGVTEEQPLK	YES	0.395	0.605
VPPPPMEPDHPF	YES	0.395	0.605
GEPIDERGPIKT	YES	0.396	0.604
GPTLLELLEGLK	YES	0.398	0.602
SEPEAEPPQAPELKQ	YES	0.398	0.602
AVLDVDEEGTEGAAATGIS	YES	0.4	0.6
PSSNILFLGR	YES	0.4	0.6
SDEADLSGVTEEQPLK	YES	0.4	0.6
LQQVLHADSGPCLPYLLSR	YES	0.402	0.598
KPITDDDVDRI	YES	0.404	0.596
GHPVPKFPT	YES	0.405	0.595
KLLAPPERKY	YES	0.405	0.595
DAVRGSPAVNVGVK	YES	0.407	0.593
TPEAEIHQGFQ	YES	0.407	0.593
YPSSANLHLPK	YES	0.408	0.592
RITALYLPR	YES	0.409	0.591
TVLGNFAAFVQK	YES	0.409	0.591
RYPSSANLHLPK	YES	0.41	0.59
KEPEKPIDREK	YES	0.411	0.589
AEDSLLAADEAAAK	YES	0.412	0.588
VAEGTQVLELPFKGDDITMVLILPK	YES	0.412	0.588
DWDKPEHIPDPDAK	YES	0.413	0.587
ELYHSEAFPTNFQHLEAAR	YES	0.414	0.586
GDPKEEEEEEEELVDPL	YES	0.414	0.586
AVLDVGEEGTEAA	YES	0.415	0.585
GKPAQYIAVH	YES	0.415	0.585
LVESGGGLVQPGGSLR	YES	0.416	0.584
AVLDVGEKGTEAAAATGIEMR	YES	0.417	0.583
KVPPSPDTPAHL	YES	0.418	0.582
VPPSPDTPAHL	YES	0.418	0.582
AVLDVGEEGTEAAAATGIEMR	YES	0.42	0.58
GSTLTELLEGLK	YES	0.42	0.58
KTGQAPGFSYTDANK	YES	0.42	0.58
FCADHPFLF	YES	0.421	0.579
PPSPDTPAHL	YES	0.421	0.579
SKPVTTPEEIAQ	YES	0.422	0.578
KEDKYEEEIKV	YES	0.424	0.576
PGTGERFPVTE	YES	0.424	0.576
VFTHEADLSGVTGDKK	YES	0.424	0.576
LMPEEDFIADHPFIF	YES	0.425	0.575
IGKPAPEFQ	YES	0.426	0.574
KVPQVSTPTLVEVA	YES	0.429	0.571
STLFLLPDDGR	YES	0.429	0.571
TIGKECDIETIGGK	YES	0.429	0.571
VDVPQEDETKEGTGE	YES	0.429	0.571
DEEEEVATPPPPPPPKKEPKPEPM	YES	0.431	0.569
RVNKPPYPKL	YES	0.431	0.569
VFTHEADLSGVTGDNK	YES	0.432	0.568
GTDPEDVIR	YES	0.433	0.567
APEETIEIEVPEEK	YES	0.434	0.566
GLPRLPEEW	YES	0.435	0.565
ISGLIYEETR	YES	0.435	0.565
AVLDVGEEGTEAAAATGIAM	YES	0.436	0.564
GTFALTLLK	YES	0.436	0.564
RIEALHLPR	YES	0.436	0.564
KDVDRIVGL	YES	0.437	0.563
ELYHSEAFPTNFQDLEAARR	YES	0.438	0.562
AGATYVVESTGVFTTMEK	YES	0.439	0.561
RTGPPPPGPPPEVV	YES	0.439	0.561
IYEETRGVLK	YES	0.44	0.56
KVFSHQADLSGITDQAR	YES	0.44	0.56
PVKVPENPPS	YES	0.441	0.559
RITALHLPR	YES	0.441	0.559
FVEWTRPDMMDAEEVEVFLPR	YES	0.443	0.557
WDKPEHIPDPDAK	YES	0.443	0.557
DEEEEDDVVTPKPPIEPE	YES	0.444	0.556
DIERPTYT	YES	0.444	0.556
GTEATGATILEAIPM	YES	0.444	0.556
EKEISDDEAEEEKGDKE	YES	0.445	0.555
KETDFEHRIPK	YES	0.446	0.554
SRGPIEINPR	YES	0.446	0.554
VFSHQADLSGITDQAR	YES	0.446	0.554
AGEQPSVQPPLRPQ	YES	0.448	0.552
FPDAGEDELLK	YES	0.448	0.552
IGDEDIGRVVIG	YES	0.448	0.552
FMTEATKDAPF	YES	0.449	0.551
EEEEEKEEEKEKGDEEEEGEEK	YES	0.45	0.55
GFEITPPVVLR	YES	0.45	0.55
SERPSGIPERF	YES	0.45	0.55
VTHEGTIVEK	YES	0.45	0.55
GSRGPIEINPR	YES	0.451	0.549
GTEAAAATGIEMR	YES	0.452	0.548
VVIGMDVAASEFYR	YES	0.452	0.548
AFLEVNEEGSEAAASTTIGIAGR	YES	0.453	0.547
GPTLIELLEGLK	YES	0.453	0.547
GYLAVAVVK	YES	0.453	0.547
KVPKPEPVPEPK	YES	0.453	0.547
LKPDPVAL	YES	0.454	0.546
TTAPLPMMPVAEEEIRPY	YES	0.454	0.546
ESTLHLVLR	YES	0.456	0.544
GPTLTELLEGLK	YES	0.456	0.544
LGEHNIDVLEGNEQFINAAK	YES	0.456	0.544
STLFILPDDGR	YES	0.456	0.544
TGDDTPHVPDEK	YES	0.456	0.544
DEEDKDEDEEEEDEKEEEEEEDAAA	YES	0.457	0.543
IVDLVDELDKDTVF	YES	0.457	0.543
ITDLLSPDSVNSMTR	YES	0.458	0.542
AVLDVGEEGTEAAAATGIAMM	YES	0.459	0.541
PREVVPRPRPGVT	YES	0.459	0.541
SALTATITKPK	YES	0.459	0.541
GIVLDSGDGVTH	YES	0.46	0.54
GLINDYVK	YES	0.46	0.54
GSKPVKVPENPPS	YES	0.46	0.54
SCAAAGTECLISGW	YES	0.46	0.54
AVLDVGEEGTEAAAATGIEMM	YES	0.461	0.539
TPEAEIHQGF	YES	0.464	0.536
IDALYLPR	YES	0.465	0.535
PVVPVVPIGPPPA	YES	0.465	0.535
RVAPEEHPTLL	YES	0.465	0.535
FALDLFR	YES	0.467	0.533
LFDEHATF	YES	0.468	0.532
TPVDPHAIVPSNTDFAFSLYK	YES	0.468	0.532
KIIAPPERKY	YES	0.469	0.531
LEVSQVVHR	YES	0.47	0.53
CCTESLVNR	YES	0.471	0.529
GGDVHQGFQNLLTEVNR	YES	0.472	0.528
SETDLEPPVVK	YES	0.472	0.528
APPTSEPEAEPPQAPELK	YES	0.474	0.526
FASDVFSTNFKDPGAAVVFINDYVK	YES	0.474	0.526
ITALHLPR	YES	0.474	0.526
LCQDLGPGAFR	YES	0.474	0.526
PTDSKPEDWDKPEHIPD	YES	0.477	0.523
KVPKPEPVPEPKEPSPE	YES	0.478	0.522
SGPCLPYLLSR	YES	0.478	0.522
GTEAAAATGIEMM	YES	0.479	0.521
IHPAPEPVKKPQ	YES	0.479	0.521
VSQVVHR	YES	0.479	0.521
FASDVFSTNFKDPEAAIVFINDYVK	YES	0.48	0.52
FKLEEDYDMEGVLR	YES	0.48	0.52
TETVEEPMEEEEAAKE	YES	0.481	0.519
TGTQYLLR	YES	0.482	0.518
DAGATYVVESTGVFTTMEK	YES	0.483	0.517
IDVLYLPR	YES	0.483	0.517
SSNLLQLR	YES	0.483	0.517
AVEAQLLPETLR	YES	0.484	0.516
ELEEIVQPII	YES	0.484	0.516
KDTDSEEEIREA	YES	0.484	0.516
VGGQAGAHGAEAL	YES	0.484	0.516
PEEVHHGEEEVETF	YES	0.485	0.515
ALNESNPAGNIFISPF	YES	0.486	0.514
YLADVFPTDFEDPEGAQK	YES	0.487	0.513
NVNQSLLELHK	YES	0.488	0.512
VIGEPIDERGPIKT	YES	0.488	0.512
AVLFCLSEDKK	YES	0.489	0.511
SKPVTTPEEIA	YES	0.489	0.511
SALFILPDDGR	YES	0.492	0.508
YAPSGFYIASGDVSGK	YES	0.492	0.508
KLPQLPITN	YES	0.493	0.507
LGNAMFIDEQLELLEK	YES	0.493	0.507
RIDALHLPR	YES	0.493	0.507
DEEEEVATPPPPPPPKK	YES	0.494	0.506
DSGPCLPYLLSR	YES	0.494	0.506
TNVPRASVPDGFLSEL	YES	0.494	0.506
ENVIFSPLSVSM	YES	0.495	0.505
GNWDNQFNK	YES	0.496	0.504
GSPAVNVGVK	YES	0.496	0.504
IPELLASGVVDSATK	YES	0.496	0.504
GGQPVPNFPS	YES	0.497	0.503
IITHPNFNGNTLDNDIMLIK	YES	0.497	0.503
TKPPCPICPA	YES	0.497	0.503
VIISAPSADAPMFVM	YES	0.497	0.503
SPQPPVEEEDEHFDDT	YES	0.498	0.502
AATESFASDPILYRPV	NOT	0.501	0.499
KEEPFFPPPEEF	NOT	0.502	0.498
KSPQPPVEEEDEHFDDT	NOT	0.502	0.498
DWDFLPPK	NOT	0.503	0.497
KVPQVSTPT	NOT	0.503	0.497
LGNAMFIDEQLELLDK	NOT	0.503	0.497
VVLVNYIYFK	NOT	0.503	0.497
KRPSPPPSPTPVLPKPS	NOT	0.504	0.496
AFEPATGRVIATF	NOT	0.505	0.495
IVDLVDELDKDTVFALVNYIFFK	NOT	0.505	0.495
TEDEVERVIT	NOT	0.505	0.495
ADFQEDEQKFW	NOT	0.506	0.494
SEKNYDEF	NOT	0.506	0.494
PNLTTEADFYVSK	NOT	0.507	0.493
EVSQVVHR	NOT	0.508	0.492
RVNKPPYPK	NOT	0.508	0.492
ALTVPYFR	NOT	0.509	0.491
EDDWDFLPPK	NOT	0.509	0.491
CINDYVEK	NOT	0.51	0.49
GEPGHGGDPGLVS	NOT	0.51	0.49
DSALFILPDDGR	NOT	0.511	0.489
FNKPFLF	NOT	0.511	0.489
GETVVRPILH	NOT	0.511	0.489
GTDEEKFIT	NOT	0.512	0.488
PTSEPEAEPPRAPELK	NOT	0.512	0.488
CGASYILK	NOT	0.513	0.487
EDLIAYLKK	NOT	0.513	0.487
KCINDYVEK	NOT	0.513	0.487
SIEGPSQAKIE	NOT	0.513	0.487
GGQELPRDKYL	NOT	0.514	0.486
IERPNNPPGVL	NOT	0.514	0.486
DDWDFLPPK	NOT	0.515	0.485
SFVEVNEEGTEAAAATAAIMM	NOT	0.515	0.485
EDKEEEKEKEEKESEDKPEIE	NOT	0.516	0.484
GEVIFPAPTPK	NOT	0.516	0.484
HEEIDLRNPK	NOT	0.516	0.484
LVESGGGLVQPGGSLRLS	NOT	0.517	0.483
VPPPPMEPDHPFY	NOT	0.517	0.483
DPGAAVVFINDYVK	NOT	0.518	0.482
ILGADTSVDLEETGR	NOT	0.518	0.482
SPFLFATVLR	NOT	0.518	0.482
TTPPQQDVDGT	NOT	0.518	0.482
EVEDDEYKAF	NOT	0.519	0.481
GPPAAPPSFRPE	NOT	0.519	0.481
KNPTDEYLEGM	NOT	0.519	0.481
TEEKPIF	NOT	0.519	0.481
TPFNPNLTTEADFHVSK	NOT	0.519	0.481
EADLSGVTEEQPLK	NOT	0.52	0.48
KFYQAEMEELDFVNTTEESR	NOT	0.52	0.48
WKTPFDPEHTIESTFQVSK	NOT	0.52	0.48
WTPDSPTIKPHPT	NOT	0.52	0.48
GDAPEEEVSL	NOT	0.521	0.479
HINTWVAQK	NOT	0.521	0.479
IAPNLADFAF	NOT	0.521	0.479
VPMMGITGR	NOT	0.521	0.479
ESWHGKPLPQ	NOT	0.522	0.478
FQPQEPDFPPPPPDLE	NOT	0.522	0.478
GNAMFIDEHLK	NOT	0.522	0.478
TGQAPGFSYTDANK	NOT	0.522	0.478
VHLLPPPSEEL	NOT	0.522	0.478
GGVSYERVSK	NOT	0.523	0.477
IDALHLPR	NOT	0.523	0.477
KHINTWVAQK	NOT	0.523	0.477
TPEAEIHQGFQHLLR	NOT	0.523	0.477
LQDKEGIPPDQQR	NOT	0.525	0.475
FSVSGDYQLK	NOT	0.526	0.474
TEFSIIHYAGK	NOT	0.526	0.474
VDVPAKPITT	NOT	0.527	0.473
GKIDDDADGF	NOT	0.528	0.472
DEEEEVATPPPPPPPK	NOT	0.529	0.471
EEEEVATPPPPPPPK	NOT	0.53	0.47
FYQAEMEELDFVNTTEESR	NOT	0.53	0.47
GEEELPDIAPPL	NOT	0.53	0.47
GKNPTDEYLEGM	NOT	0.53	0.47
LDKFVQDAR	NOT	0.53	0.47
SLYPDGSKPVK	NOT	0.53	0.47
DLSLSTFVHK	NOT	0.531	0.469
TVEKELTYER	NOT	0.531	0.469
AVLDVGEEGTEAAAATGIAMMTST	NOT	0.532	0.468
IQDKEGIPPDQQR	NOT	0.532	0.468
RVIISAPSADAPMFVM	NOT	0.532	0.468
FMTEATKDAPFR	NOT	0.533	0.467
GEPIDERGPIK	NOT	0.533	0.467
GTEDEVEKY	NOT	0.533	0.467
HEMPPHIY	NOT	0.533	0.467
AAAATGTIFM	NOT	0.534	0.466
AEDAPWKKIQ	NOT	0.534	0.466
GDDLANINQWVK	NOT	0.534	0.466
LGVQDLFGSR	NOT	0.534	0.466
TAGWNIPMGLLYNK	NOT	0.534	0.466
ALVNYIFFK	NOT	0.535	0.465
EDQFYYLLDR	NOT	0.535	0.465
FDSPFLFATVLR	NOT	0.535	0.465
LKGTEDEVEKY	NOT	0.535	0.465
LTISGTYDLK	NOT	0.535	0.465
LGNLGITK	NOT	0.536	0.464
PIDERGPIK	NOT	0.536	0.464
SSNILFLGRLSSP	NOT	0.536	0.464
AMLSLGTK	NOT	0.537	0.463
GGDLYVPEDPK	NOT	0.537	0.463
TYGAELASVDFLR	NOT	0.537	0.463
YVNWIQQTIAAN	NOT	0.537	0.463
ADLSGITDQAR	NOT	0.538	0.462
ANRPFLVLIR	NOT	0.538	0.462
DGEVIFPAPTPK	NOT	0.539	0.461
IDAIYLPR	NOT	0.539	0.461
IPDEEATKPIGW	NOT	0.539	0.461
KAINEWVK	NOT	0.539	0.461
QLIQAEFPSLLK	NOT	0.539	0.461
ELNMIIMLPDENTDLK	NOT	0.54	0.46
TGPPPPGPPPEVV	NOT	0.54	0.46
TPFDPEHTIESTFQVSK	NOT	0.54	0.46
LGNAMFIDEHLK	NOT	0.541	0.459
TITLEVEPSDTIENVK	NOT	0.541	0.459
TPFDPEHTIESTFHVSK	NOT	0.542	0.458
GDKEEEDKDDEEKPKIE	NOT	0.543	0.457
IGEPIDERGPIK	NOT	0.543	0.457
LEEDYDMEGVLR	NOT	0.543	0.457
MGAAGNTATQMSQALSLSK	NOT	0.543	0.457
PSSNILFLGRLSSP	NOT	0.543	0.457
TGPNLHGLFGR	NOT	0.543	0.457
KDVDRIIGL	NOT	0.544	0.456
RVIISAPSADAPMF	NOT	0.544	0.456
DPEAAIVFINDYVK	NOT	0.545	0.455
IPDEEATKPI	NOT	0.545	0.455
KVPENPPSMV	NOT	0.546	0.454
KVPQVSTPTL	NOT	0.546	0.454
AHLEEERDLK	NOT	0.547	0.453
IGDEDIGRVV	NOT	0.547	0.453
AGEQPSVQPPLRPQQ	NOT	0.548	0.452
GEEEVPRSPF	NOT	0.548	0.452
ERDLSLSTFVHK	NOT	0.549	0.451
GDDITMVLILPK	NOT	0.549	0.451
YDEELEERL	NOT	0.549	0.451
LAQAMMAFTR	NOT	0.551	0.449
PMMGITGR	NOT	0.551	0.449
KDLPAPITR	NOT	0.552	0.448
KIPDEEATKPIGW	NOT	0.552	0.448
AALEHTLEETK	NOT	0.553	0.447
GSPGAPGEQGPPGSPG	NOT	0.554	0.446
FCADHPFLFFIQHSK	NOT	0.556	0.444
GTDPEDVIRN	NOT	0.556	0.444
SIEEIEVAPPK	NOT	0.557	0.443
GNTLDNDIMLIK	NOT	0.558	0.442
KSYELPDGQ	NOT	0.558	0.442
VLVNCIYFK	NOT	0.558	0.442
LYPDGSKPVK	NOT	0.559	0.441
FDPNLTQR	NOT	0.56	0.44
AAAATGTIFMFR	NOT	0.562	0.438
DVALEGVSHFFR	NOT	0.562	0.438
PRDDDLNLR	NOT	0.562	0.438
QLVSLDPSK	NOT	0.562	0.438
DEEEEDVKLL	NOT	0.563	0.437
LLDEFVQDAR	NOT	0.563	0.437
SDDEKFLF	NOT	0.563	0.437
SDYEKPETPEL	NOT	0.563	0.437
STPDEFPTDIPGTK	NOT	0.563	0.437
AVLDVGEEGTEAAAATGIAMMTS	NOT	0.564	0.436
ELGDHITNLHR	NOT	0.564	0.436
GEVPPPRPPPPEEKDEEFPEQK	NOT	0.564	0.436
VDEKPPEFS	NOT	0.564	0.436
AKKPEDWDEEMDGE	NOT	0.565	0.435
LEEELEEEQGNM	NOT	0.565	0.435
AVVEVDESGTK	NOT	0.566	0.434
EKEEKESEDKPEIE	NOT	0.566	0.434
GVERIDEPGLR	NOT	0.566	0.434
FQNALIVR	NOT	0.568	0.432
VNWIQQTIAAN	NOT	0.568	0.432
FDGALNVDLTEFQTNLVPYPR	NOT	0.569	0.431
GAPDEEDHVL	NOT	0.569	0.431
AEREIVRDI	NOT	0.57	0.43
KLDPLTK	NOT	0.57	0.43
VNYIFFK	NOT	0.57	0.43
ADLTGMSEAR	NOT	0.571	0.429
TPFNPSFTTEADFHVSK	NOT	0.571	0.429
EQTEGKIPELLASGVVDSATK	NOT	0.572	0.428
IPDPDAVKPD	NOT	0.572	0.428
LVEVSTVGGVSYER	NOT	0.572	0.428
TQDAMEAALHLEK	NOT	0.572	0.428
DEGLPPILN	NOT	0.573	0.427
VVQNEFTLGEECEME	NOT	0.573	0.427
LLDKFVQDAR	NOT	0.574	0.426
MSPLRPQNYLFGCELK	NOT	0.574	0.426
KGDDLANINQWVK	NOT	0.575	0.425
PPEPPTEGDHDEL	NOT	0.575	0.425
TEEEFEKF	NOT	0.575	0.425
SHQADLSGITDQAR	NOT	0.577	0.423
DSDAAVEFINNY	NOT	0.579	0.421
SLTVSFSRPF	NOT	0.58	0.42
TTPPQQDVDGTYFLYSK	NOT	0.58	0.42
FSVSGDYQLEDTLK	NOT	0.582	0.418
YGEEEVPRSPF	NOT	0.582	0.418
VGEEDEVSIR	NOT	0.583	0.417
YEKPETPEL	NOT	0.583	0.417
FSISSDYK	NOT	0.584	0.416
KTPEDLDKL	NOT	0.584	0.416
LHQLEDMLTK	NOT	0.584	0.416
LLDEFRQDAQAK	NOT	0.584	0.416
PVNFPKL	NOT	0.584	0.416
IAPNLADFAFSLYR	NOT	0.586	0.414
KPVQMMFK	NOT	0.587	0.413
TVKVPMMSLR	NOT	0.587	0.413
IEEIEVAPPK	NOT	0.588	0.412
LPGIVAEGR	NOT	0.588	0.412
SSQRDLYLSK	NOT	0.588	0.412
DEAPPTSEPEAEPPRAPELK	NOT	0.589	0.411
DKFVQDAR	NOT	0.589	0.411
DNPDIPKLKPD	NOT	0.589	0.411
DSDAAIEFINNY	NOT	0.59	0.41
KDFAPGKPL	NOT	0.59	0.41
LHDILPHLGIK	NOT	0.59	0.41
TDSEEEIREAF	NOT	0.59	0.41
EAVLGLWGK	NOT	0.591	0.409
GVEEEPAELPEGT	NOT	0.591	0.409
TEGKIPELL	NOT	0.591	0.409
ALVSSPKEGAL	NOT	0.592	0.408
LVLVNAIYFK	NOT	0.592	0.408
NPDIPKLKPD	NOT	0.592	0.408
TLPEDEKQIK	NOT	0.593	0.407
VFTHEADLSGVTG	NOT	0.593	0.407
VIISAPSADAPM	NOT	0.593	0.407
EDQTEYLEER	NOT	0.594	0.406
VTHPNPEEGEK	NOT	0.595	0.405
WIQQTIAAN	NOT	0.595	0.405
EKGDEEEEGEEKLE	NOT	0.596	0.404
INPRHPLIR	NOT	0.598	0.402
SLLGNLGITK	NOT	0.598	0.402
FYQAEMEELDFVNTTEESRK	NOT	0.599	0.401
SSDSVDRPAL	NOT	0.599	0.401
SSELVSANR	NOT	0.599	0.401
VEEVDEEGKFV	NOT	0.599	0.401
EVALNTIIFMGR	NOT	0.6	0.4
LGEYGFQNALIVR	NOT	0.6	0.4
PDIPKLKPD	NOT	0.6	0.4
QVSLNSGSHF	NOT	0.6	0.4
TLSDYNIQK	NOT	0.6	0.4
ETLPFPIIDDK	NOT	0.601	0.399
KFYQAEMEELDFVNTTEESRK	NOT	0.602	0.398
EHMQPTHPIRL	NOT	0.603	0.397
KVLPSDPCPQ	NOT	0.603	0.397
LGMFDLHHCDK	NOT	0.603	0.397
TEEDIGHPEIG	NOT	0.603	0.397
YDQLPEPR	NOT	0.603	0.397
LLAPPERKYS	NOT	0.604	0.396
PTDEFFLK	NOT	0.604	0.396
FSVSGDYK	NOT	0.605	0.395
NVIGEPIDERGPIK	NOT	0.605	0.395
EMQPTHPIRL	NOT	0.606	0.394
IDAPGHRDFIK	NOT	0.606	0.394
LVEEELDRAQ	NOT	0.606	0.394
YEEVARKL	NOT	0.606	0.394
DTDSEEEIREAF	NOT	0.607	0.393
HTIESTFQVSK	NOT	0.607	0.393
VPMMSLR	NOT	0.607	0.393
PDAEKPEDWDEDMDGE	NOT	0.608	0.392
AEEVEVFLPR	NOT	0.609	0.391
KYIPGTK	NOT	0.609	0.391
MQPTHPIRL	NOT	0.609	0.391
DDLYVSDAFHK	NOT	0.61	0.39
KIPADAPWESPHAE	NOT	0.61	0.39
SEEEIREAF	NOT	0.61	0.39
TVEEPMEEEEAAKEE	NOT	0.611	0.389
YGFLPSFK	NOT	0.611	0.389
DAEEVEVFLPR	NOT	0.613	0.387
VFSDEADLSGVTEEQPLKLSK	NOT	0.613	0.387
GAGVDDQENWHEGK	NOT	0.614	0.386
NLYHSEAF	NOT	0.614	0.386
DLYVSDAFHK	NOT	0.615	0.385
GDIEFPPPFGRE	NOT	0.615	0.385
IIAPPERKYS	NOT	0.615	0.385
TVTAMDVVYALKR	NOT	0.616	0.384
IDEELLGDGH	NOT	0.617	0.383
LGMFDLHHCEK	NOT	0.617	0.383
HEEEYFSGPGPK	NOT	0.618	0.382
NLYHSEAFSINFR	NOT	0.618	0.382
SKPEYDEAGPS	NOT	0.618	0.382
SNTDFAFSLYK	NOT	0.618	0.382
SVSETSPKIFPL	NOT	0.619	0.381
GQHEEEYFSGPGPK	NOT	0.62	0.38
EANLAASFGK	NOT	0.622	0.378
KHIPGSPF	NOT	0.623	0.377
LKPLPGETM	NOT	0.623	0.377
VPMMGIK	NOT	0.623	0.377
KDTDSEEEIREAF	NOT	0.624	0.376
MEEEEEIPKPK	NOT	0.624	0.376
ADFSGMSSQR	NOT	0.625	0.375
DSDAAVEFINNYVK	NOT	0.625	0.375
SDEDEIRIT	NOT	0.625	0.375
SEVTPFPGIT	NOT	0.625	0.375
SPFRVNVGEGSHPE	NOT	0.625	0.375
AEADVASLNR	NOT	0.626	0.374
ISKPEYDEAGPS	NOT	0.626	0.374
VSETSPKIFPL	NOT	0.627	0.373
EDKYEEEIKI	NOT	0.629	0.371
TVEEPMEEEEAAKE	NOT	0.629	0.371
AALEGTLAETEAR	NOT	0.63	0.37
GSEVTPFPGIT	NOT	0.63	0.37
IITHPNFNGN	NOT	0.63	0.37
AAVEAQLLPETLR	NOT	0.631	0.369
AFPTNFQDLEAAR	NOT	0.631	0.369
KYEEEIKV	NOT	0.631	0.369
ALHFDTVK	NOT	0.633	0.367
ECDIETIGGK	NOT	0.633	0.367
GSKPVKVPENPPSM	NOT	0.633	0.367
KSFENFIVR	NOT	0.633	0.367
SLNNQFASFIDK	NOT	0.633	0.367
SSNTDFAFSLYK	NOT	0.633	0.367
SYGFLPSFK	NOT	0.633	0.367
GEVPPPRPPPPEEK	NOT	0.634	0.366
SEEQLKEEGIEY	NOT	0.634	0.366
VKVPENPPSM	NOT	0.634	0.366
AVLTIDEK	NOT	0.635	0.365
EDKYEEEIKL	NOT	0.635	0.365
TGTAEVSSILEER	NOT	0.635	0.365
FAFSLYK	NOT	0.636	0.364
SFENFIVR	NOT	0.636	0.364
DTQSIIFLGK	NOT	0.637	0.363
ASAATTAILIAR	NOT	0.638	0.362
DDKHIPGSPF	NOT	0.638	0.362
TNVPRASVPDGFLS	NOT	0.638	0.362
VPMMGISGR	NOT	0.639	0.361
ECDIETIGGKK	NOT	0.641	0.359
FLEQQNQVLQTK	NOT	0.642	0.358
KVPENPPSM	NOT	0.642	0.358
YIDQEELNK	NOT	0.642	0.358
TPFDPEHTIESTF	NOT	0.643	0.357
KPEDWDEEMDGE	NOT	0.646	0.354
ILGLAIESQDAGIK	NOT	0.647	0.353
SKFDPNLTQR	NOT	0.647	0.353
EKPYFPIPEEY	NOT	0.648	0.352
AEREIVRDIK	NOT	0.649	0.351
GEQPSVQPPLRPQ	NOT	0.649	0.351
NTDFAFSLYK	NOT	0.649	0.351
VLVNYIYFNAK	NOT	0.649	0.351
VPENPPSM	NOT	0.65	0.35
HTIESTFHVSK	NOT	0.651	0.349
LGEHNIDVLEGN	NOT	0.651	0.349
SFVEVNEEGTEAA	NOT	0.651	0.349
GDEHIPGSPY	NOT	0.652	0.348
VEEDDPVPEIR	NOT	0.652	0.348
GKEQPLDEELK	NOT	0.653	0.347
PHAIVPSNTDFAF	NOT	0.653	0.347
IEQHLTLEK	NOT	0.654	0.346
IKDPDAVKPE	NOT	0.654	0.346
RDDKDTIEKL	NOT	0.654	0.346
TVVQLEGDNK	NOT	0.655	0.345
STTTGHLIYK	NOT	0.656	0.344
HKNDNPDIPK	NOT	0.657	0.343
VAEIYEEELR	NOT	0.657	0.343
DTQSILFSGK	NOT	0.658	0.342
DVVTPKPPIEPE	NOT	0.659	0.341
GEQPSVQPPLRPQQ	NOT	0.66	0.34
SEPEAEPPRAPEL	NOT	0.66	0.34
TDFAFSLYK	NOT	0.66	0.34
KIEQHLTLEK	NOT	0.661	0.339
DSDAAIEFINNYVK	NOT	0.662	0.338
RKEEEEVDKE	NOT	0.662	0.338
VIGFYPPDIHVE	NOT	0.664	0.336
TLPVEQCPADQIL	NOT	0.665	0.335
APIKIPVGPE	NOT	0.666	0.334
IIYGGSVTGATCK	NOT	0.666	0.334
MAAVEAQLLPETLR	NOT	0.666	0.334
VIGEPIDERGPIK	NOT	0.666	0.334
VTNPSPPSAR	NOT	0.669	0.331
KELEEDFIK	NOT	0.671	0.329
KVPVGDQPPDIEYQ	NOT	0.671	0.329
GAPIKIPVGPE	NOT	0.672	0.328
MAAVEANLLPETLR	NOT	0.672	0.328
TYHFLPEFLASTQK	NOT	0.673	0.327
KYDEELEER	NOT	0.674	0.326
HDFVEDK	NOT	0.676	0.324
IEKKYDEELEER	NOT	0.676	0.324
LADFAFSLYR	NOT	0.677	0.323
FASDVFSTNFK	NOT	0.678	0.322
KQEYDESGPSIVH	NOT	0.678	0.322
GEKPEEPKDEVEVS	NOT	0.679	0.321
VIISAPSADAPMF	NOT	0.68	0.32
YDEELEER	NOT	0.68	0.32
VHLSAEEK	NOT	0.681	0.319
FPFGYIK	NOT	0.682	0.318
FSGSGSGTDFTLK	NOT	0.683	0.317
LVNEVTEFAK	NOT	0.684	0.316
PGAAVVFINDYVK	NOT	0.685	0.315
VAEGTQVLELPFK	NOT	0.685	0.315
VDIEPPTPICPE	NOT	0.685	0.315
PEHTIESTFQVSK	NOT	0.686	0.314
FASDVFSTNFKD	NOT	0.687	0.313
TGKFPSPM	NOT	0.687	0.313
AADGTWEPFALGK	NOT	0.688	0.312
SGAPIKIPVGPE	NOT	0.688	0.312
AAIEFINNYVK	NOT	0.689	0.311
SEPEAEPPRAPELK	NOT	0.689	0.311
ELEEIVQPIISK	NOT	0.69	0.31
DTGKFPSPM	NOT	0.691	0.309
SAPVPEPEPK	NOT	0.691	0.309
TLPVEQCPADQILK	NOT	0.691	0.309
ELNMIIMLPDENTDLKTVEK	NOT	0.693	0.307
KFPFGYIK	NOT	0.693	0.307
LSSPATLNSR	NOT	0.696	0.304
EGDPNQLSKEELK	NOT	0.697	0.303
PEAEPPQAPELK	NOT	0.697	0.303
ANGESCSVSMMYQESK	NOT	0.698	0.302
DEHIPGSPY	NOT	0.698	0.302
PKEEEEEEEELVD	NOT	0.698	0.302
MPFNPNFTTGADFHVSK	NOT	0.699	0.301
VDNDENEHQLSLR	NOT	0.699	0.301
FQSLNADINK	NOT	0.7	0.3
KKFPFGYIK	NOT	0.7	0.3
SERFPEDGPELE	NOT	0.701	0.299
VNVDEVGGEALGR	NOT	0.704	0.296
SEPEAEPPQAPELK	NOT	0.705	0.295
SSGSSYPSLLQCLK	NOT	0.705	0.295
TDMFQTVDLFEGK	NOT	0.705	0.295
EVAGHTEQLQISK	NOT	0.706	0.294
LRDDKDTIEK	NOT	0.706	0.294
TIEIEVPEEK	NOT	0.706	0.294
KEDKYEEEIK	NOT	0.707	0.293
MAAVEANLLPEMLR	NOT	0.707	0.293
KYEEEIK	NOT	0.709	0.291
VEEPMEEEEAAKE	NOT	0.711	0.289
DSGAPIKIPVGPE	NOT	0.713	0.287
MPFDPSFTTEADFHVSK	NOT	0.714	0.286
SKPVKVPENPPSM	NOT	0.715	0.285
LGEHNIDVLEGNEQ	NOT	0.718	0.282
SMAPITGDSIRPF	NOT	0.718	0.282
LEEQLEEEEAARQ	NOT	0.719	0.281
LQDMGLEDLFIPEK	NOT	0.719	0.281
EETIEIEVPEEK	NOT	0.721	0.279
DDTPHVPDEK	NOT	0.722	0.278
EDKYEEEIK	NOT	0.722	0.278
EQIVPKPEEEVAQ	NOT	0.722	0.278
MPFNPSFTTGADFHVSK	NOT	0.725	0.275
PEAAIVFINDYVK	NOT	0.726	0.274
TDELAPPKPPLPE	NOT	0.726	0.274
MPFNPSFTTEADFHVSK	NOT	0.727	0.273
KELEEIVQPIISK	NOT	0.729	0.271
TCVADESAENCDK	NOT	0.732	0.268
LEEQLEEEESARQK	NOT	0.734	0.266
WISKPEYDEAGPS	NOT	0.735	0.265
TSDQVHFFFAK	NOT	0.737	0.263
LEEELEEEQGNME	NOT	0.738	0.262
LEEQLEEEEAARQK	NOT	0.74	0.26
SEKEDKYEEEIK	NOT	0.74	0.26
SQKEDKYEEEIK	NOT	0.741	0.259
INPDHPIVE	NOT	0.743	0.257
DTQSIIFSGK	NOT	0.744	0.256
KEGLELPEDEEEK	NOT	0.744	0.256
ESEDKPEIE	NOT	0.745	0.255
MGAPEYGMAEYLFDK	NOT	0.753	0.247
SYGFLPSFKDSCR	NOT	0.759	0.241
PEDRKPEDWDERPK	NOT	0.76	0.24
SDAAVEFINNYVK	NOT	0.763	0.237
ELEEIVQPIIS	NOT	0.768	0.232
VSSNTDFAFSLYK	NOT	0.772	0.228
NPLPSKETIEQE	NOT	0.775	0.225
SEEQLKEEGIEYK	NOT	0.776	0.224
EKGDEEEEGEEKL	NOT	0.783	0.217
MGAPEYGMAEYLFDKHTLGSSES	NOT	0.786	0.214
GLIDEVNQDFTNR	NOT	0.794	0.206
EEEDKKEDVGTVV	NOT	0.795	0.205
DLSMVILLPDSIEDESTGLR	NOT	0.8	0.2
LEESYDLNAPLAR	NOT	0.805	0.195
SDAAIEFINNYVK	NOT	0.806	0.194
GNWDNQFNKEHTK	NOT	0.829	0.171
YDQLPEPRKPIEK	NOT	0.841	0.159
MAAVEANLLPETLRR	NOT	0.873	0.127
MAAVEAQLLPETLRR	NOT	0.873	0.127
DMDMSPLRPQNYLFGCELK	NOT	0.895	0.105
